# Supplementary material for: Imbalanced post- and extrasynaptic SHANK2A functions during development affect social behavior in SHANK2-mediated neuropsychiatric disorders
Source: Mol Psychiatry. 2021 May 21;26(11):6482–504. doi: 10.1038/s41380-021-01140-y (PMC8760046; doi:10.1038/s41380-021-01140-y)
Supplement: Supplementary file 2 — Supplementary data 1 (Dataset 1) [file 41380_2021_1140_MOESM2_ESM.xlsx]

## Sheet: protein data
Protein identifier							Control protein abundance (a.u.)														SH-WT protein abundance (a.u.)							SH-RX protein abundance (a.u.)							Summary statistics									Control vs SH-RX			Control vs SH-WT
protGroups.input	ACC.input	ID	fasta	gene	gene.label	#peptides	01_731_Control1	02_734_Control2	03_735_Control3	05_739_Control4	06_741_Control5	08_743_Control6	10_750_Control7	15_836_Control8	17_841_Control9	20_844_Control10	22_866_Control11	24_893_Control12	25_895_Control13	26_896_Control14	16_840_SH-WT1	18_842_SH-WT2	19_843_SH-WT3	21_863_SH-WT4	23_892_SH-WT5	27_907_SH-WT6	28_950_SH-WT7	04_738_SH-RX1	07_742_SH-RX2	09_749_SH-RX3	11_766_SH-RX4	12_780_SH-RX5	13_782_SH-RX6	14_791_SH-RX7	mean Control	mean SH-WT	mean SH-RX	sd Control	sd SH-WT	sd SH-RX	CoV Control	CoV SH-WT	CoV SH-RX	Control vs SH-RX | log2 foldchange	Control vs SH-RX | p-value	Control vs SH-RX | FDR adjusted p-values	Control vs SH-WT | log2 foldchange	Control vs SH-WT | p-value	Control vs SH-WT | FDR adjusted p-values
F8WIU1;H7BXB9;Q9D1K7	F8WIU1;H7BXB9;Q9D1K7	tr|F8WIU1|F8WIU1_MOUSE;tr|H7BXB9|H7BXB9_MOUSE;sp|Q9D1K7|CT027_MOUSE	>tr|F8WIU1|F8WIU1_MOUSE Isoform of Q9D1K7, Protein 1700037H04Rik OS=Mus musculus GN=1700037H04Rik PE=1 SV=1;>tr|H7BXB9|H7BXB9_MOUSE Isoform of Q9D1K7, Protein 1700037H04Rik (Fragment) OS=Mus musculus GN=1700037H04Rik PE=1 SV=1;>sp|Q9D1K7|CT027_MOUSE UPF0687 protein C20orf27 homolog OS=Mus musculus PE=2 SV=3	1700037H04RIK	1700037H04RIK	1	133.357	138.389	149.544	145.561	131.427	178.267	157.418	150.199	113.64	142.145	131.14	137.42	135.562	111.608	136.326	169.994	125.587	151.636	114.819	128.843	126.381	127.064	134.901	149.091	152.616	142.429	141.387	145.85	139.691	136.227	141.905	16.923	18.7113	8.67733	0.121044	0.132668	0.0623234	0.0300665	0.671589	0.848431	-0.0375531	0.649908	0.802284
D3YYX8;D3Z2E9;D3Z7G3;F8WHN9;Q9D882	D3YYX8;D3Z2E9;D3Z7G3;F8WHN9;Q9D882	tr|D3YYX8|D3YYX8_MOUSE;tr|D3Z2E9|D3Z2E9_MOUSE;tr|D3Z7G3|D3Z7G3_MOUSE;tr|F8WHN9|F8WHN9_MOUSE;sp|Q9D882|CJ035_MOUSE	>tr|D3YYX8|D3YYX8_MOUSE Isoform of Q9D882, Protein 2010107G23Rik (Fragment) OS=Mus musculus GN=2010107G23Rik PE=1 SV=1;>tr|D3Z2E9|D3Z2E9_MOUSE Isoform of Q9D882, Protein 2010107G23Rik (Fragment) OS=Mus musculus GN=2010107G23Rik PE=1 SV=5;>tr|D3Z7G3|D3Z7G3_MOUSE Isoform of Q9D882, Protein 2010107G23Rik (Fragment) OS=Mus musculus GN=2010107G23Rik PE=1 SV=1;>tr|F8WHN9|F8WHN9_MOUSE Isoform of Q9D882,…	2010107G23RIK	2010107G23RIK	1	182.577	175.098	172.312	178.179	163.974	187.218	165.14	174.79	173.088	190.408	192.236	190.169	173.816	189.193	184.002	175.466	189.748	173.072	180.645	172.806	154.201	159.341	196.354	150.348	190.124	178.384	174.926	175.19	179.157	175.706	174.952	9.49498	11.3155	16.0683	0.0531978	0.0663238	0.0934999	-0.0376959	0.448647	0.706941	-0.0288363	0.528148	0.717188
E9Q3M9	E9Q3M9	tr|E9Q3M9|E9Q3M9_MOUSE	>tr|E9Q3M9|E9Q3M9_MOUSE Protein 2010300C02Rik OS=Mus musculus GN=2010300C02Rik PE=1 SV=1	2010300C02RIK	2010300C02RIK	4	750.986	746.047	837.321	993.508	524.698	851.764	854.682	1002.99	819.126	963.279	913.446	842.369	784.163	549.916	1139.56	1193.89	1049.11	1117.93	1101.63	1292.73	933.159	948.162	919.322	784.048	584.84	962.793	1036.47	952.519	816.735	1118.29	884.022	143.414	112.497	152.206	0.196227	0.102383	0.196857	0.116173	0.356299	0.636692	0.470547	0.000274227	0.0153692
Q9CPN9	Q9CPN9	tr|Q9CPN9|Q9CPN9_MOUSE	>tr|Q9CPN9|Q9CPN9_MOUSE Protein 2210010C04Rik OS=Mus musculus GN=2210010C04Rik PE=1 SV=1	2210010C04RIK	2210010C04RIK	1	315.421	68.8353	92.1638	98.555	81.5537	93.2001	97.3423	89.1691	127.109	88.8146	96.2291	90.2189	100.773	100.288	97.822	77.818	96.2109	94.4243	110.302	89.5944	124.109	84.0175	117.909	98.7193	104.926	106.676	93.9123	96.3161	109.977	98.6115	100.354	60.4654	14.857	10.7735	0.36256	0.149505	0.107908	-0.0281868	0.880982	0.948366	-0.0600777	0.753454	0.871082
E9QM90;G3X9J4;Q148V7	E9QM90;G3X9J4;Q148V7	tr|E9QM90|E9QM90_MOUSE;tr|G3X9J4|G3X9J4_MOUSE;sp|Q148V7|K1468_MOUSE	>tr|E9QM90|E9QM90_MOUSE Isoform of Q148V7, Protein 2310035C23Rik OS=Mus musculus GN=2310035C23Rik PE=1 SV=2;>tr|G3X9J4|G3X9J4_MOUSE Isoform of Q148V7, Protein 2310035C23Rik OS=Mus musculus GN=2310035C23Rik PE=1 SV=2;>sp|Q148V7|K1468_MOUSE LisH domain and HEAT repeat-containing protein KIAA1468 OS=Mus musculus GN=Kiaa1468 PE=1 SV=1	2310035C23RIK;KIAA1468	2310035C23RIK;KIAA1468	2	169.742	161.733	174.589	134.52	172.019	199.37	176.949	205.237	176.321	167.195	132.322	180.836	180.142	137.659	194.648	226.946	156.578	200.352	158.582	172.592	205.848	171.751	197.784	159.117	153.067	167.947	187.076	205.124	169.188	187.935	177.409	21.8901	26.2114	19.6867	0.134876	0.140997	0.110783	0.0726543	0.388878	0.656243	0.151252	0.101569	0.285633
B8JJ66;B8JJ67;B8JJ69;F6X1P1	B8JJ66;B8JJ67;B8JJ69;F6X1P1	tr|B8JJ66|B8JJ66_MOUSE;tr|B8JJ67|B8JJ67_MOUSE;tr|B8JJ69|B8JJ69_MOUSE;tr|F6X1P1|F6X1P1_MOUSE	>tr|B8JJ66|B8JJ66_MOUSE Isoform of B8JJ69, MCG141136, isoform CRA_a OS=Mus musculus GN=2310061I04Rik PE=1 SV=1;>tr|B8JJ67|B8JJ67_MOUSE Isoform of B8JJ69, Protein 2310061I04Rik (Fragment) OS=Mus musculus GN=2310061I04Rik PE=1 SV=1;>tr|B8JJ69|B8JJ69_MOUSE Protein 2310061I04Rik OS=Mus musculus GN=2310061I04Rik PE=1 SV=1;>tr|F6X1P1|F6X1P1_MOUSE Isoform of B8JJ69, Protein 2310061I04Rik (Fragment) OS=M…	2310061I04RIK	2310061I04RIK	1	260.316	207.313	214.853	218.584	208.956	263.074	208.737	206.928	209.479	240.711	227.828	215.174	201.986	237.249	210.61	166.75	196.714	145.523	223.58	131.478	178.447	220.58	234.197	205.261	196.269	194.733	187.756	201.132	222.942	179.014	205.704	20.0288	33.7386	16.2571	0.0867508	0.195999	0.0772616	-0.114689	0.0579488	0.298124	-0.334278	0.000718596	0.0276884
B1AV75;Q3UJP5	B1AV75;Q3UJP5	tr|B1AV75|B1AV75_MOUSE;sp|Q3UJP5|CH037_MOUSE	>tr|B1AV75|B1AV75_MOUSE Isoform of Q3UJP5, Protein 2610301B20Rik OS=Mus musculus GN=2610301B20Rik PE=1 SV=1;>sp|Q3UJP5|CH037_MOUSE Protein C8orf37 homolog OS=Mus musculus PE=1 SV=1	2610301B20RIK	2610301B20RIK	1	115.856	101.699	107.075	126.91	113.903	128.187	107.921	126.516	124.084	114.518	108.151	111.605	114.937	122.894	115.536	135.832	110.702	130.293	104.009	115.478	54.8368	95.894	134.806	101.219	111.961	107.116	123.554	105.773	116.018	109.527	111.475	8.45402	26.5127	13.4781	0.0731117	0.311439	0.117875	-0.0627624	0.311523	0.593787	-0.128481	0.277405	0.497513
J3QP43;Q0VBF8	J3QP43;Q0VBF8	tr|J3QP43|J3QP43_MOUSE;sp|Q0VBF8|STUM_MOUSE	>tr|J3QP43|J3QP43_MOUSE Isoform of Q0VBF8, Protein 6330403A02Rik OS=Mus musculus GN=6330403A02Rik PE=1 SV=1;>sp|Q0VBF8|STUM_MOUSE Protein stum homolog OS=Mus musculus PE=2 SV=1	6330403A02RIK	6330403A02RIK	2	2737.62	2631.12	2642.85	2494.18	2543.29	2792.63	2618.75	2627.92	2713.48	3056.57	3198.59	3382.98	2852.03	3211.11	2177.97	2604.43	2752.41	2427.33	2808.56	2976.72	3274.07	2379.16	2490.9	2270.73	2543.97	2346.73	2413.86	2461.2	2821.65	2717.35	2415.22	279.595	359.296	92.4562	0.0962813	0.13439	0.0384457	-0.218987	0.000825461	0.0415426	-0.0589952	0.427461	0.644624
Q3TA40;Q8R0A7	Q3TA40;Q8R0A7	tr|Q3TA40|Q3TA40_MOUSE;sp|Q8R0A7|K0513_MOUSE	>tr|Q3TA40|Q3TA40_MOUSE Isoform of Q8R0A7, Protein 6430548M08Rik OS=Mus musculus GN=6430548M08Rik PE=1 SV=1;>sp|Q8R0A7|K0513_MOUSE Uncharacterized protein KIAA0513 OS=Mus musculus GN=Kiaa0513 PE=2 SV=1	6430548M08RIK;KIAA0513	6430548M08RIK;KIAA0513	2	282.017	314.096	286.177	340.625	328.18	359.428	319.528	422.556	367.12	310.759	307.004	313.6	388.579	319.78	449.125	525.379	366.478	509.373	313.94	347.389	375.458	330.71	362.844	362.444	348.294	362.627	387.965	403.28	332.818	412.449	365.452	39.326	82.5742	24.0246	0.114159	0.199909	0.0655463	0.141177	0.0475367	0.278445	0.293955	0.00492865	0.0706357
D3YUW2;E9QLA8;G3X9V7;Q3TEG0;Q80TK0	D3YUW2;E9QLA8;G3X9V7;Q3TEG0;Q80TK0	tr|D3YUW2|D3YUW2_MOUSE;tr|E9QLA8|E9QLA8_MOUSE;tr|G3X9V7|G3X9V7_MOUSE;tr|Q3TEG0|Q3TEG0_MOUSE;sp|Q80TK0|K1107_MOUSE	>tr|D3YUW2|D3YUW2_MOUSE Isoform of Q80TK0, Protein A830010M20Rik (Fragment) OS=Mus musculus GN=A830010M20Rik PE=1 SV=1;>tr|E9QLA8|E9QLA8_MOUSE Isoform of Q80TK0, Protein A830010M20Rik OS=Mus musculus GN=A830010M20Rik PE=1 SV=1;>tr|G3X9V7|G3X9V7_MOUSE Isoform of Q80TK0, MCG19133, isoform CRA_b OS=Mus musculus GN=A830010M20Rik PE=1 SV=1;>tr|Q3TEG0|Q3TEG0_MOUSE Isoform of Q80TK0, Protein A830010M20R…	A830010M20RIK;KIAA1107	A830010M20RIK;KIAA1107	1	99.1357	88.9611	89.3394	79.7075	78.6477	77.7023	85.8181	88.988	78.7982	89.2852	105.22	119.88	88.0738	79.7275	74.0799	81.4032	86.6156	63.4997	91.0522	68.0502	67.7831	76.7597	78.925	59.0108	78.7807	85.8386	69.0713	83.0987	89.2346	76.0691	75.9264	11.9003	10.4808	9.13471	0.125235	0.137483	0.128555	-0.231835	0.00966631	0.137263	-0.231039	0.0117463	0.101637
Q3UHJ0;Q3UHJ0-2	Q3UHJ0;Q3UHJ0-2	sp|Q3UHJ0|AAK1_MOUSE;sp|Q3UHJ0-2|AAK1_MOUSE	>sp|Q3UHJ0|AAK1_MOUSE AP2-associated protein kinase 1 OS=Mus musculus GN=Aak1 PE=1 SV=2;>sp|Q3UHJ0-2|AAK1_MOUSE Isoform of Q3UHJ0, Isoform 2 of AP2-associated protein kinase 1 OS=Mus musculus GN=Aak1	AAK1	AAK1	9	2848.07	2887.65	2630.09	3113.96	2592.66	3091.38	2668.08	3099.83	2948.75	2756.96	2738.97	2585.68	2780.18	2866.65	2773.3	2802.62	2725.67	2802.89	2517.68	2713.22	2470.91	2671.65	2855.97	2745	2516.99	2647.46	2779.27	2821.17	2829.21	2686.61	2719.64	183.795	136.501	116.673	0.0646393	0.0518518	0.0434657	-0.0553339	0.218875	0.511124	-0.0734446	0.129023	0.328688
Q8BGQ7	Q8BGQ7	sp|Q8BGQ7|SYAC_MOUSE	>sp|Q8BGQ7|SYAC_MOUSE Alanine--tRNA ligase, cytoplasmic OS=Mus musculus GN=Aars PE=1 SV=1	AARS	AARS	5	411.54	519.566	454.39	558.037	569.958	536.638	497.862	581.836	532.794	444.449	419.886	416.055	564.328	440.205	563.283	645.247	508.454	646.222	431.245	734.803	588.743	508.821	603.454	610.516	552.841	533.225	576.565	521.926	496.253	588.285	558.193	63.0861	99.7737	39.8512	0.129308	0.177076	0.0712689	0.177562	0.026585	0.211479	0.237846	0.0188498	0.129592
P61922	P61922	sp|P61922|GABT_MOUSE	>sp|P61922|GABT_MOUSE 4-aminobutyrate aminotransferase, mitochondrial OS=Mus musculus GN=Abat PE=1 SV=1	ABAT	ABAT	7	6121.81	6512	5993.84	6852.41	6719.57	7487.83	5254.06	8282.1	7379.81	5013.52	4894.31	5066.68	6805.87	5175.98	8164.85	7656.91	7206.71	7767.27	5365.87	6849.27	5318.5	6508.73	6728.06	6476.99	6972.29	5737.53	6331.37	6538.71	6254.27	6904.2	6470.52	1070.35	1145.73	383.164	0.172261	0.177007	0.0608256	0.0663775	0.485582	0.731486	0.143841	0.204695	0.423828
Q61102	Q61102	sp|Q61102|ABCB7_MOUSE	>sp|Q61102|ABCB7_MOUSE ATP-binding cassette sub-family B member 7, mitochondrial OS=Mus musculus GN=Abcb7 PE=1 SV=3	ABCB7	ABCB7	1	61.6592	45.1918	51.8194	37.8406	40.8996	45.0331	41.794	31.6711	41.7296	47.0558	46.7099	41.036	34.901	48.3596	34.3467	31.7254	43.2774	27.6059	47.8002	25.8532	34.2372	43.5429	42.0342	32.2796	39.8204	38.2205	26.481	32.0954	43.9786	34.978	36.3534	7.40223	7.98357	6.21368	0.166758	0.225395	0.180923	-0.27549	0.0186416	0.179571	-0.342988	0.00808466	0.0848374
Q9CXJ4	Q9CXJ4	sp|Q9CXJ4|ABCB8_MOUSE	>sp|Q9CXJ4|ABCB8_MOUSE ATP-binding cassette sub-family B member 8, mitochondrial OS=Mus musculus GN=Abcb8 PE=2 SV=1	ABCB8	ABCB8	3	341.417	322.385	347.846	302.702	306.649	327.778	309.599	283.906	298.824	303.674	332.979	319.355	280.874	319.138	289.544	235.404	302.779	260.463	326.502	286.103	268.426	305.055	334.29	285.505	281.612	293.422	278.617	244.614	314.08	281.317	289.017	19.833	29.7265	27.3042	0.0634536	0.107095	0.0952653	-0.122855	0.0284319	0.219103	-0.163248	0.00837225	0.0867755
P55096	P55096	sp|P55096|ABCD3_MOUSE	>sp|P55096|ABCD3_MOUSE ATP-binding cassette sub-family D member 3 OS=Mus musculus GN=Abcd3 PE=1 SV=2	ABCD3	ABCD3	3	549.14	535.558	555.498	483.962	561.981	467.07	528.075	574.272	527.33	580.694	576.319	605.225	537.816	553.792	514.828	474.138	581.746	459.63	571.374	576.87	528.089	522.499	473.847	470.137	581.134	495.842	502.206	485.74	545.481	529.525	504.487	36.9685	49.818	38.1865	0.0696688	0.095879	0.0729545	-0.112894	0.0344355	0.242623	-0.0452401	0.426971	0.644624
P61222	P61222	sp|P61222|ABCE1_MOUSE	>sp|P61222|ABCE1_MOUSE ATP-binding cassette sub-family E member 1 OS=Mus musculus GN=Abce1 PE=2 SV=1	ABCE1	ABCE1	1	79.0092	72.4536	68.5938	74.7337	67.0901	74.8934	65.032	46.6859	55.6485	56.6822	58.1352	54.9771	67.3002	60.5478	50.2672	58.9248	57.005	58.3843	68.5762	54.4949	56.7664	68.168	63.5299	68.7527	63.4462	69.8535	54.7428	56.9557	64.413	57.7741	63.6355	9.28871	5.58413	5.90395	0.149502	0.09424	0.0953241	-0.00853649	0.922494	0.967206	-0.148007	0.103504	0.288734
Q99LE6	Q99LE6	sp|Q99LE6|ABCF2_MOUSE	>sp|Q99LE6|ABCF2_MOUSE ATP-binding cassette sub-family F member 2 OS=Mus musculus GN=Abcf2 PE=2 SV=1	ABCF2	ABCF2	1	70.4144	58.5817	71.142	42.0091	57.6451	64.5142	61.706	52.9533	64.3942	57.8546	60.0239	57.2165	58.1915	64.4259	56.3089	53.6162	62.2493	45.6831	74.471	48.8178	59.6348	60.1287	36.2428	50.5646	74.868	54.1816	48.3399	57.8614	60.0766	57.2545	54.5982	7.29181	9.5414	11.8647	0.130512	0.163261	0.225658	-0.157197	0.149916	0.426871	-0.0751763	0.419214	0.636174
Q7TMS5;S4R2E1	Q7TMS5;S4R2E1	sp|Q7TMS5|ABCG2_MOUSE;tr|S4R2E1|S4R2E1_MOUSE	>sp|Q7TMS5|ABCG2_MOUSE ATP-binding cassette sub-family G member 2 OS=Mus musculus GN=Abcg2 PE=2 SV=1;>tr|S4R2E1|S4R2E1_MOUSE Isoform of Q7TMS5, ATP-binding cassette sub-family G member 2 OS=Mus musculus GN=Abcg2 PE=1 SV=1	ABCG2	ABCG2	1	233.891	216.999	239.944	235.459	247.414	246.603	214.064	204.593	211.081	239.875	224.919	233.19	222.242	227.593	221.163	207.548	237.625	201.797	249.589	207.744	230.485	231.909	259.444	193.029	246.926	224.181	207.856	232.487	228.419	222.279	227.976	13.3406	17.7844	22.4561	0.0589853	0.0794919	0.100378	-0.00661735	0.900182	0.956632	-0.0409165	0.414774	0.631378
F6X5P5;Q6PE15;Q6PE15-2	F6X5P5;Q6PE15;Q6PE15-2	tr|F6X5P5|F6X5P5_MOUSE;sp|Q6PE15|ABHDA_MOUSE;sp|Q6PE15-2|ABHDA_MOUSE	>tr|F6X5P5|F6X5P5_MOUSE Isoform of Q6PE15, Mycophenolic acid acyl-glucuronide esterase, mitochondrial (Fragment) OS=Mus musculus GN=Abhd10 PE=1 SV=1;>sp|Q6PE15|ABHDA_MOUSE Mycophenolic acid acyl-glucuronide esterase, mitochondrial OS=Mus musculus GN=Abhd10 PE=2 SV=1;>sp|Q6PE15-2|ABHDA_MOUSE Isoform of Q6PE15, Isoform 2 of Mycophenolic acid acyl-glucuronide esterase, mitochondrial OS=Mus musculus …	ABHD10	ABHD10	1	176.181	201.582	193.965	229.766	180.371	213.633	178.78	213.375	204.109	157.184	164.177	209.059	180.131	196.767	206.578	192.079	223.483	187.41	207.536	262.164	238.186	175.265	186.67	173.708	224.707	150.639	160.857	182.874	192.791	216.777	179.246	20.7287	26.5366	23.5868	0.109099	0.119948	0.127154	-0.107403	0.167546	0.445225	0.168056	0.0345748	0.168966
D3YYK0;Q8K4F5	D3YYK0;Q8K4F5	tr|D3YYK0|D3YYK0_MOUSE;sp|Q8K4F5|ABHDB_MOUSE	>tr|D3YYK0|D3YYK0_MOUSE Isoform of Q8K4F5, Abhydrolase domain containing 11, isoform CRA_b OS=Mus musculus GN=Abhd11 PE=1 SV=1;>sp|Q8K4F5|ABHDB_MOUSE Alpha/beta hydrolase domain-containing protein 11 OS=Mus musculus GN=Abhd11 PE=1 SV=1	ABHD11	ABHD11	1	62.2916	49.8067	56.1126	47.6556	54.3865	58.7514	50.2387	51.6616	53.5542	53.3603	51.9764	48.8313	54.0133	54.9688	50.3558	47.2019	54.3815	41.6847	52.2928	41.0626	46.6501	49.499	45.928	36.3069	54.8922	48.939	40.5303	50.3334	53.4006	47.6614	46.6327	3.92936	5.07229	6.32201	0.0723553	0.107991	0.142355	-0.204016	0.00556751	0.114412	-0.167611	0.00979889	0.0930811
Q99LR1	Q99LR1	sp|Q99LR1|ABD12_MOUSE	>sp|Q99LR1|ABD12_MOUSE Monoacylglycerol lipase ABHD12 OS=Mus musculus GN=Abhd12 PE=1 SV=2	ABHD12	ABHD12	3	529.004	491.566	485.207	489.672	496.269	459.638	467.428	427.231	497.241	524.777	380.364	1018.27	374.465	353.839	495.177	296.831	464.501	397.379	450.301	317.739	1469.68	512.024	530.157	443.662	450.681	498.995	510.638	471.494	499.641	555.944	488.236	159.301	409.707	33.2125	0.253684	0.571368	0.0687559	0.0124332	0.926256	0.968041	-0.0151117	0.947311	0.97458
A0A087WP24;A0A087WPF8;A0A087WQN8;A0A087WRJ2;A0A087WSR2;E9QN99;Q8VCR7	A0A087WP24;A0A087WPF8;A0A087WQN8;A0A087WRJ2;A0A087WSR2;E9QN99;Q8VCR7	tr|A0A087WP24|A0A087WP24_MOUSE;tr|A0A087WPF8|A0A087WPF8_MOUSE;tr|A0A087WQN8|A0A087WQN8_MOUSE;tr|A0A087WRJ2|A0A087WRJ2_MOUSE;tr|A0A087WSR2|A0A087WSR2_MOUSE;tr|E9QN99|E9QN99_MOUSE;sp|Q8VCR7|ABHEB_MOUSE	>tr|A0A087WP24|A0A087WP24_MOUSE Isoform of Q8VCR7, Alpha/beta hydrolase domain-containing protein 14B (Fragment) OS=Mus musculus GN=Abhd14b PE=1 SV=1;>tr|A0A087WPF8|A0A087WPF8_MOUSE Isoform of Q8VCR7, Alpha/beta hydrolase domain-containing protein 14B (Fragment) OS=Mus musculus GN=Abhd14b PE=1 SV=1;>tr|A0A087WQN8|A0A087WQN8_MOUSE Isoform of Q8VCR7, Alpha/beta hydrolase domain-containing protein 1…	ABHD14B	ABHD14B	1	93.4313	106.067	102.695	133.115	119.636	109.549	121.278	128.714	107.456	96.0901	101.223	108.718	109.137	100.482	107.051	145.513	102.613	181.851	93.7671	161.008	142.069	127.759	110.786	125.776	106.596	105.981	120.152	107.524	109.828	133.41	114.939	11.8247	33.0262	9.40793	0.105482	0.255504	0.08104	0.069067	0.303754	0.589491	0.249462	0.0281033	0.151979
Q9Z1Q2	Q9Z1Q2	sp|Q9Z1Q2|ABHGA_MOUSE	>sp|Q9Z1Q2|ABHGA_MOUSE Abhydrolase domain-containing protein 16A OS=Mus musculus GN=Abhd16a PE=1 SV=3	ABHD16A	ABHD16A	4	676.577	765.57	663.192	597.176	656.596	819.056	773.887	666.407	682.634	670.868	658.934	619.905	618.451	677.769	703.42	577.633	687.195	747.817	712.898	621.386	729.581	699.555	644.949	625.756	651.501	650.507	670.59	781.783	681.93	682.847	674.949	62.7857	61.3703	52.4487	0.0893178	0.0934973	0.0745777	-0.0129378	0.825323	0.925392	0.00212547	0.973093	0.986292
D3YU06;D3Z6Y2;Q91ZH7;Q91ZH7-2	D3YU06;D3Z6Y2;Q91ZH7;Q91ZH7-2	tr|D3YU06|D3YU06_MOUSE;tr|D3Z6Y2|D3Z6Y2_MOUSE;sp|Q91ZH7|ABHD3_MOUSE;sp|Q91ZH7-2|ABHD3_MOUSE	>tr|D3YU06|D3YU06_MOUSE Isoform of Q91ZH7, Phospholipase ABHD3 OS=Mus musculus GN=Abhd3 PE=1 SV=1;>tr|D3Z6Y2|D3Z6Y2_MOUSE Isoform of Q91ZH7, Phospholipase ABHD3 OS=Mus musculus GN=Abhd3 PE=1 SV=1;>sp|Q91ZH7|ABHD3_MOUSE Phospholipase ABHD3 OS=Mus musculus GN=Abhd3 PE=2 SV=1;>sp|Q91ZH7-2|ABHD3_MOUSE Isoform of Q91ZH7, Isoform 2 of Phospholipase ABHD3 OS=Mus musculus GN=Abhd3	ABHD3	ABHD3	1	139.626	109.241	117.622	122.565	102.273	100.103	95.2159	97.7024	107.791	103.949	95.7866	97.5962	87.8553	100.893	92.4931	68.4104	98.5942	73.245	100.156	73.3181	71.761	117.544	112.201	84.3835	97.7016	99.2667	85.2087	87.7294	105.587	82.5683	97.7192	13.3582	13.8708	13.1611	0.119802	0.166562	0.13286	-0.112761	0.175219	0.454182	-0.361977	0.00046143	0.0203194
Q8R2Y0;Q8R2Y0-2	Q8R2Y0;Q8R2Y0-2	sp|Q8R2Y0|ABHD6_MOUSE;sp|Q8R2Y0-2|ABHD6_MOUSE	>sp|Q8R2Y0|ABHD6_MOUSE Monoacylglycerol lipase ABHD6 OS=Mus musculus GN=Abhd6 PE=1 SV=1;>sp|Q8R2Y0-2|ABHD6_MOUSE Isoform of Q8R2Y0, Isoform 2 of Monoacylglycerol lipase ABHD6 OS=Mus musculus GN=Abhd6	ABHD6	ABHD6	2	314.185	329.859	343.571	261.214	334.159	238.108	338.824	295.072	371.683	373.188	367.178	344.139	351.227	381.67	330.013	311.552	408.559	307.344	383.019	405.107	351.447	339.043	245.915	319.526	320.802	322.695	332.219	305.509	331.72	356.72	312.244	42.2344	42.6995	31.0847	0.138186	0.120285	0.108572	-0.0821211	0.33725	0.617416	0.107972	0.223423	0.446372
B7ZCU0;B7ZCU2;B7ZCU3;B7ZCU4;B7ZCU5;J3QNK8;Q8CBW3;Q8CBW3-2;Q8CBW3-3;Q8CBW3-4;Q8CBW3-5	B7ZCU0;B7ZCU2;B7ZCU3;B7ZCU4;B7ZCU5;J3QNK8;Q8CBW3;Q8CBW3-2;Q8CBW3-3;Q8CBW3-4;Q8CBW3-5	tr|B7ZCU0|B7ZCU0_MOUSE;tr|B7ZCU2|B7ZCU2_MOUSE;tr|B7ZCU3|B7ZCU3_MOUSE;tr|B7ZCU4|B7ZCU4_MOUSE;tr|B7ZCU5|B7ZCU5_MOUSE;tr|J3QNK8|J3QNK8_MOUSE;sp|Q8CBW3|ABI1_MOUSE;sp|Q8CBW3-2|ABI1_MOUSE;sp|Q8CBW3-3|ABI1_MOUSE;sp|Q8CBW3-4|ABI1_MOUSE;sp|Q8CBW3-5|ABI1_MOUSE	>tr|B7ZCU0|B7ZCU0_MOUSE Isoform of Q8CBW3, Abl interactor 1 OS=Mus musculus GN=Abi1 PE=1 SV=1;>tr|B7ZCU2|B7ZCU2_MOUSE Isoform of Q8CBW3, Abl interactor 1 OS=Mus musculus GN=Abi1 PE=1 SV=1;>tr|B7ZCU3|B7ZCU3_MOUSE Isoform of Q8CBW3, Abl interactor 1 OS=Mus musculus GN=Abi1 PE=1 SV=1;>tr|B7ZCU4|B7ZCU4_MOUSE Isoform of Q8CBW3, Abl interactor 1 OS=Mus musculus GN=Abi1 PE=1 SV=1;>tr|B7ZCU5|B7ZCU5_MOUSE…	ABI1	ABI1	5	2233.58	2301.11	2320	2319.77	2038.35	2361.99	2493.72	2337.72	2307.44	2347.17	2332.79	2153.93	2060.89	2434.58	2348.19	2349.72	2422.17	2411.63	2464.42	2605.26	2409.44	2558.54	2016.9	2615.37	1929.42	2566.54	2535.46	2354.99	2288.79	2430.12	2368.18	128.504	87.4264	283.064	0.0573872	0.0353374	0.125968	0.0419351	0.477561	0.727684	0.0878322	0.0482966	0.204638
A0A087WPP8;A0A087WRS3;P62484;Q6AXD2;Q6AXH6	A0A087WPP8;A0A087WRS3;P62484;Q6AXD2;Q6AXH6	tr|A0A087WPP8|A0A087WPP8_MOUSE;tr|A0A087WRS3|A0A087WRS3_MOUSE;sp|P62484|ABI2_MOUSE;tr|Q6AXD2|Q6AXD2_MOUSE;tr|Q6AXH6|Q6AXH6_MOUSE	>tr|A0A087WPP8|A0A087WPP8_MOUSE Isoform of P62484, Abl interactor 2 OS=Mus musculus GN=Abi2 PE=1 SV=1;>tr|A0A087WRS3|A0A087WRS3_MOUSE Isoform of P62484, Abl interactor 2 OS=Mus musculus GN=Abi2 PE=1 SV=1;>sp|P62484|ABI2_MOUSE Abl interactor 2 OS=Mus musculus GN=Abi2 PE=2 SV=1;>tr|Q6AXD2|Q6AXD2_MOUSE Isoform of P62484, Abi2 protein OS=Mus musculus GN=Abi2 PE=1 SV=1;>tr|Q6AXH6|Q6AXH6_MOUSE Isoform …	ABI2	ABI2	5	1954.19	1951.09	1936.7	2100.67	1743.64	2181.47	2031.25	1843.65	1756.43	1703.54	1595.9	1588.48	1609.08	1716.13	1838.23	1857.19	1682.89	1986.82	1711.32	1879.91	1682.97	2178.83	1862.82	2089.6	1568.7	1998.71	1974.75	1864.07	1836.59	1805.62	1933.93	192.577	116.242	197.233	0.104438	0.0641527	0.106874	0.0749891	0.292341	0.579571	-0.0197839	0.75984	0.876821
E9Q9C2;E9QK41;Q8K4G5	E9Q9C2;E9QK41;Q8K4G5	tr|E9Q9C2|E9Q9C2_MOUSE;tr|E9QK41|E9QK41_MOUSE;sp|Q8K4G5|ABLM1_MOUSE	>tr|E9Q9C2|E9Q9C2_MOUSE Isoform of Q8K4G5, Actin-binding LIM protein 1 OS=Mus musculus GN=Ablim1 PE=1 SV=1;>tr|E9QK41|E9QK41_MOUSE Isoform of Q8K4G5, Actin-binding LIM protein 1 OS=Mus musculus GN=Ablim1 PE=1 SV=1;>sp|Q8K4G5|ABLM1_MOUSE Actin-binding LIM protein 1 OS=Mus musculus GN=Ablim1 PE=1 SV=1	ABLIM1	ABLIM1	1	78.4523	66.1878	75.2348	67.6829	46.2888	71.9459	63.5675	57.2307	60.1993	79.8462	128.188	60.9239	65.2766	73.3536	57.8057	56.9069	59.9509	57.875	68.7007	1517.43	27.4991	70.2323	70.573	71.6835	70.6581	67.5426	60.0672	65.0596	71.027	263.738	67.9738	18.7476	552.975	4.16367	0.230799	2.11618	0.0633518	-0.0279323	0.820415	0.925392	0.301189	0.526821	0.71599
E9Q0W6;Q8BL65-2;Q8BL65-3;Q8BL65-4	E9Q0W6;Q8BL65-2;Q8BL65-3;Q8BL65-4	tr|E9Q0W6|E9Q0W6_MOUSE;sp|Q8BL65-2|ABLM2_MOUSE;sp|Q8BL65-3|ABLM2_MOUSE;sp|Q8BL65-4|ABLM2_MOUSE	>tr|E9Q0W6|E9Q0W6_MOUSE Isoform of Q8BL65, Actin-binding LIM protein 2 OS=Mus musculus GN=Ablim2 PE=1 SV=1;>sp|Q8BL65-2|ABLM2_MOUSE Isoform of Q8BL65, Isoform 2 of Actin-binding LIM protein 2 OS=Mus musculus GN=Ablim2;>sp|Q8BL65-3|ABLM2_MOUSE Isoform of Q8BL65, Isoform 3 of Actin-binding LIM protein 2 OS=Mus musculus GN=Ablim2;>sp|Q8BL65-4|ABLM2_MOUSE Isoform of Q8BL65, Isoform 4 of Actin-binding…	ABLIM2	ABLIM2	4	503.623	503.886	485.012	512.187	453.536	571.92	601.537	505.542	468.564	598.095	577.309	586.672	559.757	513.024	453.008	465.399	532.013	461.876	508.448	486.528	379.112	447.688	640.116	521.07	402.312	556.776	541.354	566.755	531.476	469.483	525.153	49.6471	48.7027	78.864	0.0938366	0.108659	0.156487	-0.0259973	0.737083	0.886656	-0.180111	0.0131335	0.107599
Q5SSL4	Q5SSL4	sp|Q5SSL4|ABR_MOUSE	>sp|Q5SSL4|ABR_MOUSE Active breakpoint cluster region-related protein OS=Mus musculus GN=Abr PE=1 SV=1	ABR	ABR	5	597.17	613.375	566.742	652.263	651.175	693.568	726.624	746.706	718.446	605.292	522.438	565.89	671.252	649.577	776.706	845.612	621.121	910.51	606.908	745.935	653.308	676.165	688.784	805.089	599.476	762.401	816.826	742.168	641.466	737.157	727.273	66.5955	116.128	77.4128	0.10539	0.157627	0.109787	0.18119	0.0173731	0.172057	0.192705	0.0268015	0.149972
E9QMV2;Q4KML4	E9QMV2;Q4KML4	tr|E9QMV2|E9QMV2_MOUSE;sp|Q4KML4|ABRAL_MOUSE	>tr|E9QMV2|E9QMV2_MOUSE Isoform of Q4KML4, Costars family protein ABRACL OS=Mus musculus GN=Abracl PE=1 SV=1;>sp|Q4KML4|ABRAL_MOUSE Costars family protein ABRACL OS=Mus musculus GN=Abracl PE=3 SV=1	ABRACL	ABRACL	1	69.388	100.394	76.9861	53.9508	103.969	49.9235	100.865	106.366	93.323	78.1992	88.3185	71.149	80.1498	95.8918	92.318	108.457	85.5667	118.901	75.3381	123.599	117.567	100.315	45.3182	123.523	92.1661	124.315	127.746	80.8098	83.4911	103.107	99.1705	18.0514	18.7184	29.8034	0.240389	0.191829	0.379307	0.211258	0.248946	0.539931	0.318061	0.0339161	0.16694
Q921H8	Q921H8	sp|Q921H8|THIKA_MOUSE	>sp|Q921H8|THIKA_MOUSE 3-ketoacyl-CoA thiolase A, peroxisomal OS=Mus musculus GN=Acaa1a PE=1 SV=1	ACAA1A	ACAA1A	6	2193.36	1989.86	2077.86	2574.69	2082.24	2265.99	1895.18	2080.12	2140.5	1966.19	1985.99	2159.86	1947.33	2161.53	2070.14	1954.23	2204.98	1866.39	2097.86	1765.68	1945.92	2184.02	2649.54	1846.35	2214.08	1808.59	2041.53	1938.77	2108.62	1986.46	2097.55	170.76	148.888	288.877	0.0775935	0.075375	0.132161	-0.0144818	0.8268	0.925505	-0.0854584	0.133358	0.334548
Q8BWT1	Q8BWT1	sp|Q8BWT1|THIM_MOUSE	>sp|Q8BWT1|THIM_MOUSE 3-ketoacyl-CoA thiolase, mitochondrial OS=Mus musculus GN=Acaa2 PE=1 SV=3	ACAA2	ACAA2	6	1502.9	1519.7	1491.64	2158.91	1648.85	1841.01	1839.35	1592.22	1547.79	1326.66	1730.56	1536.94	1796.54	1616.73	1486.13	2130.17	1661.05	1724.13	1730.11	1724.95	1695.4	1773.22	1764.3	1682.87	1675.82	1369.68	1628.23	1578.12	1653.56	1735.99	1638.89	206.627	193.81	137.448	0.121117	0.107117	0.088146	-0.00752229	0.919181	0.965375	0.0728943	0.354336	0.574109
Q8JZN5	Q8JZN5	sp|Q8JZN5|ACAD9_MOUSE	>sp|Q8JZN5|ACAD9_MOUSE Acyl-CoA dehydrogenase family member 9, mitochondrial OS=Mus musculus GN=Acad9 PE=1 SV=2	ACAD9	ACAD9	10	2270.55	2272.39	2325.62	2372.7	2176.99	2482.09	2064.82	2290.35	2409.65	2071.12	2050.36	1984.65	2141.63	2227.09	2352.65	2079.61	2558.98	2209.06	2142.43	2848.9	2314.76	2321.82	2501.73	2386.59	2293.53	2226.9	2178.05	2155.28	2224.29	2358.05	2294.84	148.732	267.529	122.259	0.0671078	0.109756	0.0527669	0.0463252	0.323709	0.606585	0.0796772	0.183911	0.402774
P51174	P51174	sp|P51174|ACADL_MOUSE	>sp|P51174|ACADL_MOUSE Long-chain specific acyl-CoA dehydrogenase, mitochondrial OS=Mus musculus GN=Acadl PE=1 SV=2	ACADL	ACADL	1	405.446	415.826	364.492	493.879	429.753	490.673	409.286	518.209	415.974	333.518	370.191	349.963	447.18	397.299	449.315	491.185	400.859	446.118	400.124	422.804	378.489	449.078	444.313	458.077	423.971	359.602	418.947	426.645	417.263	426.985	425.805	55.2261	38.2095	32.5567	0.131757	0.0885856	0.0805153	0.0369544	0.635632	0.826023	0.039939	0.616894	0.780935
P45952	P45952	sp|P45952|ACADM_MOUSE	>sp|P45952|ACADM_MOUSE Medium-chain specific acyl-CoA dehydrogenase, mitochondrial OS=Mus musculus GN=Acadm PE=1 SV=1	ACADM	ACADM	3	535.099	492.436	549.677	589.759	517.695	582.298	518.448	531.504	494.322	505.522	480.668	535.545	537.994	496.424	506.312	522.799	540.076	490.413	511.313	470.318	450.508	546.418	545.285	509.552	520.691	488.621	532.863	468.107	526.242	498.82	515.934	32.5194	30.8392	29.3658	0.0610079	0.0625935	0.0578502	-0.0280742	0.533406	0.764309	-0.0770962	0.11425	0.306573
E9Q5L3;Q9DBL1	E9Q5L3;Q9DBL1	tr|E9Q5L3|E9Q5L3_MOUSE;sp|Q9DBL1|ACDSB_MOUSE	>tr|E9Q5L3|E9Q5L3_MOUSE Isoform of Q9DBL1, Short/branched chain-specific acyl-CoA dehydrogenase, mitochondrial OS=Mus musculus GN=Acadsb PE=1 SV=1;>sp|Q9DBL1|ACDSB_MOUSE Short/branched chain specific acyl-CoA dehydrogenase, mitochondrial OS=Mus musculus GN=Acadsb PE=1 SV=1	ACADSB	ACADSB	2	243.411	249.626	242.145	278.156	246.327	295.503	222.354	289.907	280.646	253.527	266.989	258.047	275.27	268.518	295.174	338.974	289.97	277.767	244.229	260.584	304.653	262.948	255.071	253.494	266.585	205.615	242.658	262.237	262.173	287.336	249.801	20.6634	30.8224	21.0317	0.0797239	0.107152	0.0901149	-0.0703116	0.229779	0.521284	0.129361	0.0471605	0.202257
P50544	P50544	sp|P50544|ACADV_MOUSE	>sp|P50544|ACADV_MOUSE Very long-chain specific acyl-CoA dehydrogenase, mitochondrial OS=Mus musculus GN=Acadvl PE=1 SV=3	ACADVL	ACADVL	5	521.181	604.401	597.251	693.656	573.967	594.645	597.123	648.837	624.466	606.281	660.932	625.374	643.861	630.85	584.258	667.053	753.57	621.609	669.63	1078.41	721.68	579.408	651.229	554.637	539.905	567.23	609.674	571.49	615.916	728.03	581.939	41.5416	164.612	37.4489	0.068768	0.20254	0.0629573	-0.0812301	0.105044	0.371648	0.217487	0.0152228	0.11782
Q61282	Q61282	sp|Q61282|PGCA_MOUSE	>sp|Q61282|PGCA_MOUSE Aggrecan core protein OS=Mus musculus GN=Acan PE=1 SV=2	ACAN	ACAN	1	98.5275	110.917	107.945	103.419	123.854	89.5269	91.6445	91.147	122.149	117.013	111.855	91.9815	98.2131	137.445	102.323	92.6231	133.984	97.1886	123.179	120.199	128.343	108.416	112.095	86.4851	76.6552	90.1125	97.9216	84.8483	106.831	113.977	93.7904	14.5705	16.3487	12.9517	0.133972	0.147182	0.137943	-0.187431	0.0425736	0.262466	0.0924192	0.312284	0.532086
Q6ZQK5;Q6ZQK5-2	Q6ZQK5;Q6ZQK5-2	sp|Q6ZQK5|ACAP2_MOUSE;sp|Q6ZQK5-2|ACAP2_MOUSE	>sp|Q6ZQK5|ACAP2_MOUSE Arf-GAP with coiled-coil, ANK repeat and PH domain-containing protein 2 OS=Mus musculus GN=Acap2 PE=1 SV=2;>sp|Q6ZQK5-2|ACAP2_MOUSE Isoform of Q6ZQK5, Isoform 2 of Arf-GAP with coiled-coil, ANK repeat and PH domain-containing protein 2 OS=Mus musculus GN=Acap2	ACAP2	ACAP2	1	84.7926	80.7591	78.5994	52.0165	79.3905	85.3346	86.1774	95.5911	92.3507	85.8894	81.1637	81.0526	86.1325	96.7541	93.8446	101.55	86.7253	93.1266	28.927	87.0085	136.279	80.6441	91.9186	95.7665	84.0193	88.1102	86.1889	65.3046	83.286	89.6374	84.5646	10.6536	31.7501	9.84369	0.148796	0.518779	0.125178	0.0260583	0.777042	0.908643	0.00262255	0.988975	0.995434
Q8QZT1	Q8QZT1	sp|Q8QZT1|THIL_MOUSE	>sp|Q8QZT1|THIL_MOUSE Acetyl-CoA acetyltransferase, mitochondrial OS=Mus musculus GN=Acat1 PE=1 SV=1	ACAT1	ACAT1	6	9126.31	9347.47	9133.12	10165.2	9367.12	10624.8	8527.2	9966.59	9541.16	8598.1	9305.98	9723.98	9829.62	8969.55	9677.63	9510.51	10525.7	8990.9	8910.15	9852.18	10022.1	9050.3	9495.97	9316.85	9697.82	9041.68	8855.84	9656.79	9444.72	9641.32	9302.18	584.211	569.753	329.283	0.0616312	0.0591482	0.0354566	-0.02017	0.632934	0.825757	0.030109	0.524533	0.715674
E9QNH7;Q5XG73;Q5XG73-2;Q5XG73-3	E9QNH7;Q5XG73;Q5XG73-2;Q5XG73-3	tr|E9QNH7|E9QNH7_MOUSE;sp|Q5XG73|ACBD5_MOUSE;sp|Q5XG73-2|ACBD5_MOUSE;sp|Q5XG73-3|ACBD5_MOUSE	>tr|E9QNH7|E9QNH7_MOUSE Isoform of Q5XG73, Acyl-CoA-binding domain-containing protein 5 OS=Mus musculus GN=Acbd5 PE=1 SV=1;>sp|Q5XG73|ACBD5_MOUSE Acyl-CoA-binding domain-containing protein 5 OS=Mus musculus GN=Acbd5 PE=1 SV=1;>sp|Q5XG73-2|ACBD5_MOUSE Isoform of Q5XG73, Isoform 2 of Acyl-CoA-binding domain-containing protein 5 OS=Mus musculus GN=Acbd5;>sp|Q5XG73-3|ACBD5_MOUSE Isoform of Q5XG73, Is…	ACBD5	ACBD5	1	90.0905	75.9699	83.7129	114.352	79.6572	79.9676	89.801	81.1741	87.1201	100.972	79.1125	95.0945	103.551	80.5576	85.6985	71.0869	83.532	66.1343	95.5382	83.7461	64.7781	75.6203	89.2796	71.3319	91.9694	84.5911	61.6421	78.4297	88.6524	78.6449	78.9806	11.2164	11.4816	10.6221	0.121312	0.148043	0.139842	-0.168273	0.0535256	0.292372	-0.176051	0.0496343	0.208653
P21836	P21836	sp|P21836|ACES_MOUSE	>sp|P21836|ACES_MOUSE Acetylcholinesterase OS=Mus musculus GN=Ache PE=1 SV=1	ACHE	ACHE	1	105.497	101.253	113.938	101.102	101.003	96.4344	108.981	96.3563	113.476	116.516	124.249	135.697	104.596	129.598	99.7996	101.193	121.96	94.9732	122.729	89.7216	131.489	107.381	103.069	88.7062	99.3069	98.1911	93.7173	102.467	110.621	108.838	98.9769	12.3082	16.2071	6.23736	0.108377	0.148689	0.0639941	-0.154993	0.025204	0.208544	-0.0290605	0.720783	0.850862
Q3V117;Q91V92	Q3V117;Q91V92	tr|Q3V117|Q3V117_MOUSE;sp|Q91V92|ACLY_MOUSE	>tr|Q3V117|Q3V117_MOUSE Isoform of Q91V92, ATP-citrate synthase OS=Mus musculus GN=Acly PE=1 SV=1;>sp|Q91V92|ACLY_MOUSE ATP-citrate synthase OS=Mus musculus GN=Acly PE=1 SV=1	ACLY	ACLY	9	1796.64	1887.43	1752.38	2146.32	2066.03	2477.83	2125.33	2404.78	2000.31	1807.07	1618.7	1741.54	1768.41	1690.16	2234.58	2640.8	1705.75	2492.02	1617.11	1772.65	1841.68	2010.64	2194.8	2296.54	1928.1	2199.55	2265.93	2069.01	1948.78	2043.51	2137.79	264.765	409.152	137.571	0.131626	0.197509	0.0652468	0.142724	0.0705005	0.318016	0.0562118	0.577002	0.753763
P28271	P28271	sp|P28271|ACOC_MOUSE	>sp|P28271|ACOC_MOUSE Cytoplasmic aconitate hydratase OS=Mus musculus GN=Aco1 PE=2 SV=3	ACO1	ACO1	2	192.574	234.557	216.378	184.811	237.556	169.523	216.568	267.988	251.911	218.352	233.917	233.028	257.802	237.231	250.704	275.662	229.818	270.317	234.783	276.073	246.444	207.029	175.855	242.296	253.047	218.625	237.921	245.056	225.157	254.829	225.69	27.9068	19.3212	27.1738	0.130157	0.0762624	0.128384	0.00461199	0.956576	0.982181	0.185931	0.0235356	0.141904
Q99KI0	Q99KI0	sp|Q99KI0|ACON_MOUSE	>sp|Q99KI0|ACON_MOUSE Aconitate hydratase, mitochondrial OS=Mus musculus GN=Aco2 PE=1 SV=1	ACO2	ACO2	21	72998.8	78086.5	74417.4	90028.1	80909.9	92096.4	66957.4	98176.5	92449.6	62827.2	70294.4	69711.9	89008.1	74549.9	95565.9	95850.5	90077.9	89045.3	73846.8	88306.5	79613.6	76366	86282.9	79766.4	77788.8	73550.6	79632.3	78913.8	79465.2	87472.4	78900.1	11055.2	8093.95	3917.18	0.139238	0.0958731	0.0490095	0.00109865	0.988761	0.994001	0.145862	0.0923809	0.276892
Q8VHQ9	Q8VHQ9	sp|Q8VHQ9|ACO11_MOUSE	>sp|Q8VHQ9|ACO11_MOUSE Acyl-coenzyme A thioesterase 11 OS=Mus musculus GN=Acot11 PE=2 SV=1	ACOT11	ACOT11	1	161.298	144.61	155.979	166.111	144.935	174.83	156.099	179.131	158.522	158.426	141.804	138.229	146.834	158.62	178.686	173.749	155.022	181.266	157.835	145.611	139.373	169.077	181.198	182.595	155.681	179.113	167.033	191.375	156.102	161.649	175.153	12.0652	16.4993	11.9218	0.0767898	0.103109	0.0691095	0.167167	0.00405518	0.100097	0.0478243	0.43184	0.64618
Q9CQR4	Q9CQR4	sp|Q9CQR4|ACO13_MOUSE	>sp|Q9CQR4|ACO13_MOUSE Acyl-coenzyme A thioesterase 13 OS=Mus musculus GN=Acot13 PE=1 SV=1	ACOT13	ACOT13	2	1734.41	1927.51	1826.41	1609.85	1736.44	1678.44	1431.98	1755.56	1805.85	1545.91	1752.83	1582.58	1659.86	1688.43	1655.83	1567.49	1832.87	1591.76	1480.86	2094.69	1727.03	1639.7	1443.69	1451.78	1468.2	1339.52	1440.82	1450.34	1695.43	1707.22	1462.01	126.11	205.363	89.1068	0.0757247	0.115952	0.0596333	-0.212145	0.000351178	0.030289	0.00530202	0.932768	0.964892
Q9QYR9	Q9QYR9	sp|Q9QYR9|ACOT2_MOUSE	>sp|Q9QYR9|ACOT2_MOUSE Acyl-coenzyme A thioesterase 2, mitochondrial OS=Mus musculus GN=Acot2 PE=1 SV=2	ACOT2	ACOT2	2	441.546	510.286	434.521	557.942	563.191	550.695	460.942	573.656	499.13	385.168	382.089	395.195	469.358	441.789	535.613	538.303	459.547	574.641	428.333	563.025	461.766	515.813	529.447	529.416	453.668	472.16	495.592	475.799	476.108	508.747	495.985	67.4201	57.7026	29.9902	0.143231	0.115898	0.0608012	0.0702733	0.389062	0.656243	0.101048	0.260911	0.480969
E9PYH2;Q91V12;Q91V12-2;Q91V12-4	E9PYH2;Q91V12;Q91V12-2;Q91V12-4	tr|E9PYH2|E9PYH2_MOUSE;sp|Q91V12|BACH_MOUSE;sp|Q91V12-2|BACH_MOUSE;sp|Q91V12-4|BACH_MOUSE	>tr|E9PYH2|E9PYH2_MOUSE Isoform of Q91V12, Cytosolic acyl coenzyme A thioester hydrolase OS=Mus musculus GN=Acot7 PE=1 SV=1;>sp|Q91V12|BACH_MOUSE Cytosolic acyl coenzyme A thioester hydrolase OS=Mus musculus GN=Acot7 PE=1 SV=2;>sp|Q91V12-2|BACH_MOUSE Isoform of Q91V12, Isoform A of Cytosolic acyl coenzyme A thioester hydrolase OS=Mus musculus GN=Acot7;>sp|Q91V12-4|BACH_MOUSE Isoform of Q91V12, Is…	ACOT7	ACOT7	6	7110.63	8730.73	7618.52	9396.68	11088.9	8785.12	8349.46	10416.5	9007.81	6644	6599.97	7369.84	9570.3	7385.97	10313.3	12776	8022.45	13590.4	7037.8	8734.17	10778.6	9088.57	10316.7	10479.8	9922.81	9723.81	11321.9	9572.1	8433.88	10179	10060.8	1385.61	2427.8	724.363	0.163891	0.245315	0.0712338	0.269166	0.00704279	0.121937	0.253395	0.0484965	0.205133
Q9R0X4	Q9R0X4	sp|Q9R0X4|ACOT9_MOUSE	>sp|Q9R0X4|ACOT9_MOUSE Acyl-coenzyme A thioesterase 9, mitochondrial OS=Mus musculus GN=Acot9 PE=1 SV=1	ACOT9	ACOT9	5	1475.26	1688.25	1712.53	1603.46	1721.36	1643.86	1510.55	1783.55	1860.46	1557.58	1579.38	1519.4	1677.95	1737.13	1801.61	1552.91	2007.07	1695.93	1782.86	2182.92	2017.36	1738.9	1550.74	1687.39	1850.11	1664.11	1664.22	1716.42	1647.91	1862.95	1695.98	112.208	216.486	90.5623	0.0680914	0.117154	0.0533961	0.042826	0.36559	0.642583	0.171656	0.00910981	0.0913202
A2A848;Q9R0H0-2	A2A848;Q9R0H0-2	tr|A2A848|A2A848_MOUSE;sp|Q9R0H0-2|ACOX1_MOUSE	>tr|A2A848|A2A848_MOUSE Isoform of Q9R0H0, Peroxisomal acyl-coenzyme A oxidase 1 (Fragment) OS=Mus musculus GN=Acox1 PE=1 SV=1;>sp|Q9R0H0-2|ACOX1_MOUSE Isoform of Q9R0H0, Isoform 2 of Peroxisomal acyl-coenzyme A oxidase 1 OS=Mus musculus GN=Acox1	ACOX1	ACOX1	1	102.834	109.807	103.847	85.7403	93.3886	84.1252	94.3278	102.503	93.9287	85.7294	100.3	94.915	97.6167	110.838	88.6839	82.295	105.702	81.7687	101.621	75.3266	99.0461	103.438	83.5125	91.9474	107.59	89.1631	83.2279	91.0245	97.1358	90.6349	92.8434	8.46379	11.5816	9.371	0.0878108	0.12891	0.0990473	-0.0662026	0.294479	0.580225	-0.104972	0.141905	0.344767
Q561M1;Q9D358;Q9D358-2	Q561M1;Q9D358;Q9D358-2	tr|Q561M1|Q561M1_MOUSE;sp|Q9D358|PPAC_MOUSE;sp|Q9D358-2|PPAC_MOUSE	>tr|Q561M1|Q561M1_MOUSE Isoform of Q9D358, Acp1 protein OS=Mus musculus GN=Acp1 PE=1 SV=1;>sp|Q9D358|PPAC_MOUSE Low molecular weight phosphotyrosine protein phosphatase OS=Mus musculus GN=Acp1 PE=1 SV=3;>sp|Q9D358-2|PPAC_MOUSE Isoform of Q9D358, Isoform 2 of Low molecular weight phosphotyrosine protein phosphatase OS=Mus musculus GN=Acp1	ACP1	ACP1	1	363.033	471.881	423.917	496.075	504.75	478.926	426.625	551.669	476.143	377.572	374.196	382.835	507.399	408.725	477.219	553.243	393.146	611.414	365.59	590.709	553.877	429.315	522.499	515.192	411.581	470.562	533.43	432.479	445.982	506.457	473.58	59.8211	96.6866	50.3459	0.135473	0.204944	0.107039	0.0917296	0.27712	0.563843	0.171151	0.108439	0.295482
B7ZCF5;P24638	B7ZCF5;P24638	tr|B7ZCF5|B7ZCF5_MOUSE;sp|P24638|PPAL_MOUSE	>tr|B7ZCF5|B7ZCF5_MOUSE Isoform of P24638, Lysosomal acid phosphatase (Fragment) OS=Mus musculus GN=Acp2 PE=1 SV=1;>sp|P24638|PPAL_MOUSE Lysosomal acid phosphatase OS=Mus musculus GN=Acp2 PE=2 SV=2	ACP2	ACP2	1	158.964	145.617	172.479	96.1107	153.092	126.01	159.537	141.579	176.523	183.382	190.516	190.078	163.302	186.356	167.752	149.728	202.778	144.801	198.527	191.792	157.765	162.898	102.81	159.821	188.848	167.003	174.126	174.11	160.253	173.306	161.374	26.8162	24.1084	27.5249	0.189321	0.140011	0.201686	0.00963944	0.937452	0.973788	0.122733	0.280279	0.500483
Q8BP40	Q8BP40	sp|Q8BP40|PPA6_MOUSE	>sp|Q8BP40|PPA6_MOUSE Lysophosphatidic acid phosphatase type 6 OS=Mus musculus GN=Acp6 PE=2 SV=1	ACP6	ACP6	1	135.479	109.143	121.851	143.467	126.583	124.345	118.837	116.715	131.332	109.54	115.23	105.212	115.94	131.109	131.479	128.081	119.185	100.484	129.616	107.848	98.4298	135.422	121.916	108.028	124.417	114.03	112.51	101.113	121.77	116.446	116.777	10.9589	14.1162	11.4022	0.0894435	0.123904	0.097232	-0.0608879	0.336051	0.617053	-0.0684477	0.32763	0.545903
Q99PU5	Q99PU5	sp|Q99PU5|ACBG1_MOUSE	>sp|Q99PU5|ACBG1_MOUSE Long-chain-fatty-acid--CoA ligase ACSBG1 OS=Mus musculus GN=Acsbg1 PE=1 SV=1	ACSBG1	ACSBG1	6	1508.21	1273.28	1276.16	1196.43	1205.36	1539.55	1512.14	2092.32	1677.16	1475.56	1326.66	1193.38	1210.93	1512.82	1770.55	1863.44	1348.73	2039.88	1366.17	1535.29	983.564	1432.25	1505.05	1601.76	926.981	1633.11	1578.01	1571.24	1428.57	1558.23	1464.06	248.291	360.964	246.021	0.161974	0.250998	0.201644	0.0316366	0.777972	0.908643	0.107493	0.38782	0.606503
Q8VCW8	Q8VCW8	sp|Q8VCW8|ACSF2_MOUSE	>sp|Q8VCW8|ACSF2_MOUSE Acyl-CoA synthetase family member 2, mitochondrial OS=Mus musculus GN=Acsf2 PE=1 SV=1	ACSF2	ACSF2	1	252.566	255.13	212.733	267.391	260.185	288.753	238.038	314.065	270.759	181.876	215.952	199.332	267.076	253.31	257.608	304.319	238.379	271.958	212.602	299.471	288.063	259.078	260.711	298.084	286.883	228.586	240.312	247.441	248.369	267.486	260.156	35.7779	33.6161	24.8546	0.149904	0.131095	0.0946801	0.0758562	0.391793	0.659047	0.111229	0.243496	0.46409
D3Z041;P41216	D3Z041;P41216	tr|D3Z041|D3Z041_MOUSE;sp|P41216|ACSL1_MOUSE	>tr|D3Z041|D3Z041_MOUSE Isoform of P41216, Long-chain-fatty-acid--CoA ligase 1 OS=Mus musculus GN=Acsl1 PE=1 SV=1;>sp|P41216|ACSL1_MOUSE Long-chain-fatty-acid--CoA ligase 1 OS=Mus musculus GN=Acsl1 PE=1 SV=2	ACSL1	ACSL1	5	1153.66	1069.43	1157.39	1193.62	1066.1	1143.18	1067.1	1118.05	1111.19	1204.48	1119.84	1079.4	1076.63	1150.65	1141.43	952.85	1182.28	968.903	1148.12	1036.96	1072.07	1125.17	1222	984.462	1132.44	1044.29	1101.56	985.886	1122.19	1071.8	1085.12	46.7131	90.2133	86.1167	0.0414551	0.0851735	0.0792548	-0.0511964	0.239951	0.532515	-0.0695698	0.141009	0.343604
E9PUC2;Q9CZW4	E9PUC2;Q9CZW4	tr|E9PUC2|E9PUC2_MOUSE;sp|Q9CZW4|ACSL3_MOUSE	>tr|E9PUC2|E9PUC2_MOUSE Isoform of Q9CZW4, Long-chain-fatty-acid--CoA ligase 3 OS=Mus musculus GN=Acsl3 PE=1 SV=1;>sp|Q9CZW4|ACSL3_MOUSE Long-chain-fatty-acid--CoA ligase 3 OS=Mus musculus GN=Acsl3 PE=1 SV=2	ACSL3	ACSL3	2	235.121	243.552	247.4	250.109	256.317	226.831	252.749	295.137	275.998	263.566	265.471	277.594	323.855	273.051	287.643	268.639	322.056	259.489	284.6	386.063	314.343	254.13	270.36	261.703	238.536	259.731	279.225	252.387	263.339	303.262	259.439	25.1868	42.8934	13.1074	0.0930621	0.135119	0.0507169	-0.0172294	0.762517	0.900991	0.197967	0.0116957	0.101637
Q9QUJ7;Q9QUJ7-2	Q9QUJ7;Q9QUJ7-2	sp|Q9QUJ7|ACSL4_MOUSE;sp|Q9QUJ7-2|ACSL4_MOUSE	>sp|Q9QUJ7|ACSL4_MOUSE Long-chain-fatty-acid--CoA ligase 4 OS=Mus musculus GN=Acsl4 PE=2 SV=2;>sp|Q9QUJ7-2|ACSL4_MOUSE Isoform of Q9QUJ7, Isoform Short of Long-chain-fatty-acid--CoA ligase 4 OS=Mus musculus GN=Acsl4	ACSL4	ACSL4	1	171.747	179.648	168.073	197.108	172.785	151.03	165.395	186.839	185.379	182.127	188.693	177.844	181.516	193.675	189.732	172.644	197.469	180.322	199.285	211.884	187.125	206.384	204.93	172.309	186.532	168.37	187.932	185.054	178.704	191.209	187.359	12.1971	12.9996	14.515	0.0700971	0.0679736	0.0775289	0.0677484	0.198045	0.481573	0.097947	0.0673558	0.235095
Q5ICG5;Q8R1X1;Q91WC3;Q91WC3-2	Q5ICG5;Q8R1X1;Q91WC3;Q91WC3-2	tr|Q5ICG5|Q5ICG5_MOUSE;tr|Q8R1X1|Q8R1X1_MOUSE;sp|Q91WC3|ACSL6_MOUSE;sp|Q91WC3-2|ACSL6_MOUSE	>tr|Q5ICG5|Q5ICG5_MOUSE Isoform of Q91WC3, Long chain acyl-CoA synthetase 6 isoform 3 OS=Mus musculus GN=Acsl6 PE=1 SV=1;>tr|Q8R1X1|Q8R1X1_MOUSE Isoform of Q91WC3, Acyl-CoA synthetase long-chain family member 6 OS=Mus musculus GN=Acsl6 PE=1 SV=2;>sp|Q91WC3|ACSL6_MOUSE Long-chain-fatty-acid--CoA ligase 6 OS=Mus musculus GN=Acsl6 PE=2 SV=1;>sp|Q91WC3-2|ACSL6_MOUSE Isoform of Q91WC3, Isoform 2 of Lo…	ACSL6	ACSL6	8	2956.52	2744.48	2968.95	2734.27	2719.98	2658.49	2587.52	2973.12	2939.17	2905.99	2753.75	2730.03	2506.89	2935.6	2972.5	2414.28	3128.28	2429.64	2952.11	2862.5	2770.88	2894.96	2848.64	2771.4	2762.13	2684.38	2820.66	2724.15	2793.91	2790.03	2786.62	152.772	274.064	72.951	0.0552686	0.101025	0.0261628	-0.0021657	0.955443	0.982181	-0.00614932	0.908173	0.95487
P60710;P63260	P60710;P63260	sp|P60710|ACTB_MOUSE;sp|P63260|ACTG_MOUSE	>sp|P60710|ACTB_MOUSE Actin, cytoplasmic 1 OS=Mus musculus GN=Actb PE=1 SV=1;>sp|P63260|ACTG_MOUSE Actin, cytoplasmic 2 OS=Mus musculus GN=Actg1 PE=1 SV=1	ACTB;ACTG1	ACTB;ACTG1	15	213699	241366	228083	262360	237205	264848	253303	280221	255262	200312	216171	222859	258686	208863	291481	327139	219066	314066	228259	284918	194740	248223	298399	303821	188546	275028	311257	261249	238803	265667	269503	24375.1	51250.9	42547.3	0.103026	0.201827	0.174626	0.164095	0.063219	0.305682	0.13672	0.148231	0.353861
Q8BFZ3	Q8BFZ3	sp|Q8BFZ3|ACTBL_MOUSE	>sp|Q8BFZ3|ACTBL_MOUSE Beta-actin-like protein 2 OS=Mus musculus GN=Actbl2 PE=1 SV=1	ACTBL2	ACTBL2	2	2186.29	2596.97	2401.08	2919.7	2426.6	2480.29	2572.82	2568.1	3568.01	2168.55	2097.51	2224.06	2475.1	2165.31	2695.5	2911.4	2665.21	3882.46	2184.45	3495.47	2247.32	2473.82	3196.74	3400.05	2103.09	3162.11	3106.18	2629.52	2489.31	2868.83	2867.36	383.22	625.578	471.118	0.141275	0.215061	0.175067	0.200027	0.0520699	0.290074	0.190343	0.08796	0.271816
D3YZY0	D3YZY0	tr|D3YZY0|D3YZY0_MOUSE	>tr|D3YZY0|D3YZY0_MOUSE Isoform of P63268, Actin, gamma-enteric smooth muscle (Fragment) OS=Mus musculus GN=Actg2 PE=1 SV=1	ACTG2	ACTG2	2	13539.8	15442.7	14211	17745.6	16191.8	16017.7	16283.2	17318.4	17131.3	15654.1	14772.4	14413.9	17595.4	15222.1	18549.4	21497.8	15899.6	20019.9	14249.6	20616.9	15959.2	16100.2	18381.7	17972.9	12335	18178.6	18937.6	17554.6	15824.2	18113.2	17065.8	1318.7	2769.38	2267.47	0.0841376	0.157231	0.14918	0.101029	0.172297	0.452004	0.184723	0.0211663	0.13417
A1BN54	A1BN54	tr|A1BN54|A1BN54_MOUSE	>tr|A1BN54|A1BN54_MOUSE Isoform of Q7TPR4, Alpha actinin 1a OS=Mus musculus GN=Actn1 PE=1 SV=1	ACTN1	ACTN1	6	2035.43	2044.13	1790.25	2260.44	1925.42	2299.49	2314.54	1827.44	1789.98	1952.31	1955	1983.48	2235.68	1916.6	2222.04	2062.55	2130.63	2237.16	2369.51	2297.57	1235.7	2224.29	2720.68	2395.96	1929.71	2554.88	2473.42	2040.49	2023.58	2079.31	2334.21	184.473	385.516	283.789	0.0901644	0.228627	0.124306	0.202126	0.00685849	0.121865	0.0170263	0.859322	0.925366
Q9JI91	Q9JI91	sp|Q9JI91|ACTN2_MOUSE	>sp|Q9JI91|ACTN2_MOUSE Alpha-actinin-2 OS=Mus musculus GN=Actn2 PE=1 SV=2	ACTN2	ACTN2	8	780.468	784.414	710.173	851.673	758.483	800.654	969.816	841.286	737.93	894.898	940.984	1004.23	1030.08	840.372	786.116	930.773	917.295	998.68	923.404	980.086	824.911	827.991	832.916	821.814	610.725	863.273	885.8	849.875	853.248	908.752	813.199	101.128	77.4781	92.0151	0.11736	0.0875783	0.126693	-0.0692718	0.386098	0.655729	0.0955165	0.20096	0.42069
P57780	P57780	sp|P57780|ACTN4_MOUSE	>sp|P57780|ACTN4_MOUSE Alpha-actinin-4 OS=Mus musculus GN=Actn4 PE=1 SV=1	ACTN4	ACTN4	14	5386.58	5389.43	5011.9	5770.2	5379.93	5821.42	6464.69	5891.71	5112.83	5456.61	5398.19	5736.67	6194.08	5037.76	6523.98	7121.5	5624.87	7403.88	6375.34	6623.97	3586.06	5940.05	6854.13	6649.8	5086.5	7121.65	7065.38	5923.58	5575.14	6179.94	6377.3	427.214	1276.36	751.925	0.0755697	0.249678	0.123618	0.188684	0.00647843	0.118339	0.119219	0.234983	0.457109
Q8R5C5	Q8R5C5	sp|Q8R5C5|ACTY_MOUSE	>sp|Q8R5C5|ACTY_MOUSE Beta-centractin OS=Mus musculus GN=Actr1b PE=1 SV=1	ACTR1B	ACTR1B	1	253.825	278.866	259.462	284.861	275.254	295.448	271.398	253.772	231.587	225.619	197.538	181.031	222.705	188.453	267.371	248.521	201.676	277.365	191.328	216.561	192.05	263.075	270.951	282.54	227.752	265.568	274.483	277.567	244.273	227.839	265.991	37.0493	36.2145	18.1451	0.159685	0.158138	0.0719342	0.136155	0.138943	0.415321	-0.0995191	0.337695	0.558147
P61161	P61161	sp|P61161|ARP2_MOUSE	>sp|P61161|ARP2_MOUSE Actin-related protein 2 OS=Mus musculus GN=Actr2 PE=1 SV=1	ACTR2	ACTR2	7	12957.7	13280.5	13959.4	15449.5	12595.5	14111.8	14401.6	13721.3	14278.4	14974.3	15158.3	15021.7	15191.9	14245.5	14592.9	15770	14483.5	14994.7	14325.5	15390.6	14886.8	13704.4	13298	13579.8	13147.2	13975	14580.4	14448.5	14239.1	14920.6	13819.1	878.104	516.666	546.736	0.0626306	0.0343838	0.0394255	-0.041567	0.338291	0.617945	0.0693059	0.128066	0.327504
Q99JY9	Q99JY9	sp|Q99JY9|ARP3_MOUSE	>sp|Q99JY9|ARP3_MOUSE Actin-related protein 3 OS=Mus musculus GN=Actr3 PE=1 SV=3	ACTR3	ACTR3	8	8053.33	8467.34	8055.36	8653.91	7721.54	8520.58	9135.56	7984.54	8256.77	8984.84	9242.74	8834.7	9195.88	8196.63	8699.52	9247.19	7990.6	9342.8	8417.08	9250.24	8053.67	8162.83	7463.73	8076.51	7431.27	8345.45	8646.46	8408.03	8521.69	8714.44	8076.33	498.123	579.504	466.613	0.0584991	0.0669693	0.0586415	-0.0772554	0.0902633	0.349853	0.0318007	0.503722	0.701269
Q641P0	Q641P0	sp|Q641P0|ARP3B_MOUSE	>sp|Q641P0|ARP3B_MOUSE Actin-related protein 3B OS=Mus musculus GN=Actr3b PE=2 SV=1	ACTR3B	ACTR3B	3	1511.15	1739.65	1762.17	1488.07	1765.01	1363.48	1793.17	1636.29	2270.63	1799.44	1757.22	1635.1	1719.01	2175.19	1836.7	1613.07	2039.48	1771.64	1863.93	1993.87	2009.88	2011.62	1450.57	2207.23	1673.83	1937.77	2154.47	1831.17	1743.97	1875.51	1895.24	241.519	152.889	267.938	0.134836	0.0837528	0.148706	0.119182	0.196575	0.480923	0.11295	0.16887	0.384874
P37172	P37172	sp|P37172|ACVR1_MOUSE	>sp|P37172|ACVR1_MOUSE Activin receptor type-1 OS=Mus musculus GN=Acvr1 PE=2 SV=2	ACVR1	ACVR1	1	91.5596	88.5461	76.1131	54.3662	76.2923	59.6203	80.8502	67.7426	75.1023	86.1189	89.2938	84.4605	83.5013	95.9653	74.6435	81.6297	81.169	64.7324	93.6481	74.9306	90.3747	64.099	42.6164	51.5565	80.1131	87.6275	68.6988	84.3853	79.2523	80.1611	68.4424	12.0446	9.87622	16.9779	0.165137	0.125713	0.273467	-0.236704	0.0787853	0.330517	0.0239656	0.809765	0.900307
Q61271	Q61271	sp|Q61271|ACV1B_MOUSE	>sp|Q61271|ACV1B_MOUSE Activin receptor type-1B OS=Mus musculus GN=Acvr1b PE=1 SV=1	ACVR1B	ACVR1B	1	83.8137	82.1242	71.6568	62.8371	86.1964	57.8608	85.9865	64.8046	75.5462	98.355	107.634	82.9825	83.5711	91.0165	64.8665	61.5508	82.9072	57.6155	88.2906	72.9078	100.094	88.1857	50.6655	55.4879	91.4259	75.1706	57.375	82.192	81.0276	75.4617	71.5004	13.6639	15.586	16.7989	0.173894	0.206036	0.246326	-0.196548	0.13029	0.406492	-0.10899	0.359266	0.578625
E9QJT5;P56376	E9QJT5;P56376	tr|E9QJT5|E9QJT5_MOUSE;sp|P56376|ACYP1_MOUSE	>tr|E9QJT5|E9QJT5_MOUSE Isoform of P56376, Acylphosphatase OS=Mus musculus GN=Acyp1 PE=1 SV=1;>sp|P56376|ACYP1_MOUSE Acylphosphatase-1 OS=Mus musculus GN=Acyp1 PE=3 SV=2	ACYP1	ACYP1	1	173.212	227.288	196.8	134.791	209.149	151.208	201.924	221.958	170.869	163.054	204.457	194.456	178.213	183.76	186.235	210.358	173.54	269.117	154.682	225.191	199.668	183.927	123.24	245.204	202.653	220.679	238.481	208.25	186.51	202.684	203.205	26.5006	37.4434	41.0397	0.148484	0.182213	0.236017	0.107492	0.355208	0.635662	0.113748	0.276473	0.497513
P56375	P56375	sp|P56375|ACYP2_MOUSE	>sp|P56375|ACYP2_MOUSE Acylphosphatase-2 OS=Mus musculus GN=Acyp2 PE=3 SV=2	ACYP2	ACYP2	1	123.218	146.265	34.9011	130.525	159.164	135.23	155.836	151.828	136.875	123.638	132.056	127.19	148.643	62.5469	170.114	196.036	122.254	200.94	237.613	161.142	138.379	138.099	141.456	154.401	151.492	155.869	166.995	149.899	126.28	175.211	151.173	35.2791	39.5279	9.57339	0.438813	0.231736	0.0632323	0.346171	0.126888	0.404271	0.529559	0.0313129	0.161443
Q7TQG7;Q9R1V4	Q7TQG7;Q9R1V4	tr|Q7TQG7|Q7TQG7_MOUSE;sp|Q9R1V4|ADA11_MOUSE	>tr|Q7TQG7|Q7TQG7_MOUSE Isoform of Q9R1V4, A disintegrin and metallopeptidase domain 11, isoform CRA_a OS=Mus musculus GN=Adam11 PE=1 SV=1;>sp|Q9R1V4|ADA11_MOUSE Disintegrin and metalloproteinase domain-containing protein 11 OS=Mus musculus GN=Adam11 PE=1 SV=2	ADAM11	ADAM11	5	1468.74	1424.13	1516.58	1585.61	1418.56	1410.04	1414.42	1141.58	1193.66	1550.52	1608.26	1576.69	1515.43	1431.65	1306.61	1233.28	1590.54	1321.25	1521.59	1283.51	1429.91	1355.88	1436.64	1250.14	1126.48	1193.92	1273.19	1328.28	1446.85	1383.81	1280.65	137.059	133.192	103.712	0.100691	0.0948376	0.0815115	-0.173627	0.0123125	0.151813	-0.0633698	0.353544	0.573578
D3YUP9;Q9R1V6;Q9R1V6-1;Q9R1V6-10;Q9R1V6-11;Q9R1V6-12;Q9R1V6-13;Q9R1V6-14;Q9R1V6-15;Q9R1V6-16;Q9R1V6-17;Q9R1V6-18;Q9R1V6-19;Q9R1V6-2;Q9R1V6-20;Q9R1V6-21;Q9R1V6-4;Q9R1V6-5;Q9R1V6-6;Q9R1V6-7;Q9R1V6-8;Q9R1V6-9	D3YUP9;Q9R1V6;Q9R1V6-1;Q9R1V6-10;Q9R1V6-11;Q9R1V6-12;Q9R1V6-13;Q9R1V6-14;Q9R1V6-15;Q9R1V6-16;Q9R1V6-17;Q9R1V6-18;Q9R1V6-19;Q9R1V6-2;Q9R1V6-20;Q9R1V6-21;Q9R1V6-4;Q9R1V6-5;Q9R1V6-6;Q9R1V6-7;Q9R1V6-8;Q9R1V6-9	tr|D3YUP9|D3YUP9_MOUSE;sp|Q9R1V6|ADA22_MOUSE;sp|Q9R1V6-1|ADA22_MOUSE;sp|Q9R1V6-10|ADA22_MOUSE;sp|Q9R1V6-11|ADA22_MOUSE;sp|Q9R1V6-12|ADA22_MOUSE;sp|Q9R1V6-13|ADA22_MOUSE;sp|Q9R1V6-14|ADA22_MOUSE;sp|Q9R1V6-15|ADA22_MOUSE;sp|Q9R1V6-16|ADA22_MOUSE;sp|Q9R1V6-17|ADA22_MOUSE;sp|Q9R1V6-18|ADA22_MOUSE;sp|Q9R1V6-19|ADA22_MOUSE;sp|Q9R1V6-2|ADA22_MOUSE;sp|Q9R1V6-20|ADA22_MOUSE;sp|Q9R1V6-21|ADA22_MOUSE;sp|Q9R…	>tr|D3YUP9|D3YUP9_MOUSE Isoform of Q9R1V6, Disintegrin and metalloproteinase domain-containing protein 22 OS=Mus musculus GN=Adam22 PE=1 SV=1;>sp|Q9R1V6|ADA22_MOUSE Disintegrin and metalloproteinase domain-containing protein 22 OS=Mus musculus GN=Adam22 PE=1 SV=2;>sp|Q9R1V6-1|ADA22_MOUSE Isoform of Q9R1V6, Isoform 20 of Disintegrin and metalloproteinase domain-containing protein 22 OS=Mus musculu…	ADAM22	ADAM22	5	3406.9	2845.32	3279.91	3322.91	2920.44	3557.44	2940.71	2877.72	2823.36	3361.31	3274.45	3378.56	2959.68	3162.32	3166.08	2888.13	3449.93	2890.1	3560.18	2866	3044.09	3125.56	3986.91	2808.19	3893.86	2904.76	3009.56	3253.42	3150.79	3123.5	3283.18	247.709	283.297	472.156	0.0789677	0.089001	0.139602	0.0513232	0.456092	0.713204	-0.0133398	0.819367	0.904458
Q5SVE1;Q9R1V7;Q9R1V7-2	Q5SVE1;Q9R1V7;Q9R1V7-2	NA;sp|Q9R1V7|ADA23_MOUSE;sp|Q9R1V7-2|ADA23_MOUSE	NA;>sp|Q9R1V7|ADA23_MOUSE Disintegrin and metalloproteinase domain-containing protein 23 OS=Mus musculus GN=Adam23 PE=1 SV=1;>sp|Q9R1V7-2|ADA23_MOUSE Isoform of Q9R1V7, Isoform Beta of Disintegrin and metalloproteinase domain-containing protein 23 OS=Mus musculus GN=Adam23	ADAM23	ADAM23	4	1685.14	1536.68	1613.7	1522.94	1618.88	1601.58	1576.33	1461.65	1625.44	1778.19	1651.14	1700.6	1535.19	1751.54	1690.39	1490.58	1767.76	1558	1871.86	1633.62	1665.77	1619.16	1832.18	1624.13	1837.43	1621.72	1571.89	1696.17	1618.5	1668.28	1686.1	89.8527	127.003	107.899	0.0554814	0.0759912	0.0630235	0.0586126	0.189613	0.471356	0.042201	0.383611	0.602154
E9PY16	E9PY16	tr|E9PY16|E9PY16_MOUSE	>tr|E9PY16|E9PY16_MOUSE Protein Adap1 OS=Mus musculus GN=Adap1 PE=1 SV=1	ADAP1	ADAP1	1	153.43	160.359	155.259	90.6494	147.19	94.5802	142.219	161.46	134.761	143.355	139.916	138.187	152.534	131.196	139.752	154.787	129.452	153.47	125.046	103.11	117.61	126.279	71.7051	122.29	152.103	141.461	123.073	145.261	138.935	131.89	126.025	21.6689	18.8714	26.6512	0.179199	0.14701	0.25717	-0.15637	0.239707	0.532515	-0.0687268	0.529821	0.719063
Q9D0L4	Q9D0L4	sp|Q9D0L4|ADCK1_MOUSE	>sp|Q9D0L4|ADCK1_MOUSE Uncharacterized aarF domain-containing protein kinase 1 OS=Mus musculus GN=Adck1 PE=2 SV=1	ADCK1	ADCK1	2	166.48	166.707	174.384	188.852	154.642	165.666	147.221	147.005	162.871	176.254	163.039	151.199	143.357	178.499	140.162	130.758	148.833	119.727	170.23	182.118	162.066	161.556	168.056	133.44	155.977	162.616	144.306	123.953	163.298	150.556	149.986	13.4316	22.2452	16.5307	0.0822851	0.150126	0.11426	-0.126003	0.0573009	0.298124	-0.126361	0.093752	0.277703
Q60936	Q60936	sp|Q60936|ADCK3_MOUSE	>sp|Q60936|ADCK3_MOUSE Atypical kinase ADCK3, mitochondrial OS=Mus musculus GN=Adck3 PE=1 SV=2	ADCK3	ADCK3	3	287.738	316.811	303.377	292.676	297.299	297.08	258.191	285.971	352.559	293.932	299.558	298.688	302.364	325.791	312.425	227.668	337.528	297.679	320.192	317.311	271.199	668.843	398.872	308.344	244.272	523.15	270.591	271.635	300.86	297.715	383.672	21.3403	37.1941	158.878	0.0701447	0.134595	0.394805	0.25931	0.0770895	0.330517	-0.0224377	0.732566	0.858607
E0CXW2;E9PUK2;Q80V03;Q80V03-2	E0CXW2;E9PUK2;Q80V03;Q80V03-2	tr|E0CXW2|E0CXW2_MOUSE;tr|E9PUK2|E9PUK2_MOUSE;sp|Q80V03|ADCK5_MOUSE;sp|Q80V03-2|ADCK5_MOUSE	>tr|E0CXW2|E0CXW2_MOUSE Isoform of Q80V03, Uncharacterized aarF domain-containing protein kinase 5 OS=Mus musculus GN=Adck5 PE=1 SV=1;>tr|E9PUK2|E9PUK2_MOUSE Isoform of Q80V03, Uncharacterized aarF domain-containing protein kinase 5 OS=Mus musculus GN=Adck5 PE=1 SV=1;>sp|Q80V03|ADCK5_MOUSE Uncharacterized aarF domain-containing protein kinase 5 OS=Mus musculus GN=Adck5 PE=2 SV=2;>sp|Q80V03-2|ADCK…	ADCK5	ADCK5	1	49.9189	39.7279	43.2145	24.8121	36.3804	36.1305	40.9773	29.5582	40.3858	40.3227	46.8373	38.3545	36.219	47.2122	28.0477	29.5511	43.7632	22.5225	43.6882	36.6811	43.2719	39.0206	33.703	32.1288	42.713	38.0825	31.2098	29.9808	39.2894	35.3608	35.2627	6.71666	8.72095	4.72861	0.186311	0.267942	0.132524	-0.145273	0.193335	0.477719	-0.171406	0.215011	0.438147
O88444	O88444	sp|O88444|ADCY1_MOUSE	>sp|O88444|ADCY1_MOUSE Adenylate cyclase type 1 OS=Mus musculus GN=Adcy1 PE=2 SV=2	ADCY1	ADCY1	3	452.587	412.772	455.839	318.933	397.865	336.157	432.214	372.815	362.539	471.147	457.788	448.498	421.473	350.424	456.72	381.592	457.043	405.355	478.992	429.227	437.901	384.689	308.331	340.725	483.607	371.741	374.368	439.001	406.504	435.261	386.066	50.3519	33.3302	58.8201	0.128465	0.0780449	0.150926	-0.0777417	0.383769	0.654903	0.10563	0.177989	0.394712
Q3V1Q3;Q80TL1	Q3V1Q3;Q80TL1	tr|Q3V1Q3|Q3V1Q3_MOUSE;sp|Q80TL1|ADCY2_MOUSE	>tr|Q3V1Q3|Q3V1Q3_MOUSE Isoform of Q80TL1, Adenylate cyclase type 2 OS=Mus musculus GN=Adcy2 PE=1 SV=1;>sp|Q80TL1|ADCY2_MOUSE Adenylate cyclase type 2 OS=Mus musculus GN=Adcy2 PE=2 SV=2	ADCY2	ADCY2	3	140.226	133.773	138.232	109.919	118.674	119.163	132.293	122.136	126.46	157.263	176.866	165.653	154.21	156.829	129.824	115.452	157.461	115.111	152.586	121.83	151.097	113.091	124.474	118.822	128.188	115.534	109.103	136.993	139.407	134.766	120.886	19.9867	18.4861	9.64476	0.142766	0.137656	0.0788604	-0.19593	0.0253421	0.208544	-0.0468801	0.611775	0.777766
P84309;P84309-2	P84309;P84309-2	sp|P84309|ADCY5_MOUSE;sp|P84309-2|ADCY5_MOUSE	>sp|P84309|ADCY5_MOUSE Adenylate cyclase type 5 OS=Mus musculus GN=Adcy5 PE=1 SV=2;>sp|P84309-2|ADCY5_MOUSE Isoform of P84309, Isoform 2 of Adenylate cyclase type 5 OS=Mus musculus GN=Adcy5	ADCY5	ADCY5	1	105.686	88.325	49.0902	73.7028	85.5053	90.9415	56.4908	81.6545	102.13	51.4407	47.9487	125.327	96.7625	33.5564	38.1038	95.2966	115.049	77.3722	107.22	96.2412	106.108	98.696	81.295	89.1444	108.86	91.8645	72.7607	90.1845	77.7544	90.7702	90.4007	26.5796	26.1375	11.6002	0.393314	0.396103	0.130114	0.29635	0.155717	0.433408	0.23817	0.324686	0.543527
E9Q706;P51830	E9Q706;P51830	tr|E9Q706|E9Q706_MOUSE;sp|P51830|ADCY9_MOUSE	>tr|E9Q706|E9Q706_MOUSE Isoform of P51830, Adenylate cyclase type 9 OS=Mus musculus GN=Adcy9 PE=1 SV=1;>sp|P51830|ADCY9_MOUSE Adenylate cyclase type 9 OS=Mus musculus GN=Adcy9 PE=1 SV=1	ADCY9	ADCY9	6	1138.29	1058.09	1084.84	996.337	1189.23	1025.92	974.264	1020.06	1092.95	1146.06	1033.78	1038.1	1070.2	1253.16	1036.61	960.26	1045.34	982.402	1369.05	1076.35	1112.83	1276.52	1232.74	1054.54	1193.91	1146.35	1076.86	1125.75	1080.09	1083.26	1158.09	77.9711	136.331	81.0221	0.0706752	0.117742	0.0699052	0.100968	0.0553898	0.296234	-0.00129739	0.983217	0.993693
E9PVE8;E9Q3E8;E9Q4B3;E9Q968;P70205;Q6NXJ9	E9PVE8;E9Q3E8;E9Q4B3;E9Q968;P70205;Q6NXJ9	tr|E9PVE8|E9PVE8_MOUSE;tr|E9Q3E8|E9Q3E8_MOUSE;tr|E9Q4B3|E9Q4B3_MOUSE;tr|E9Q968|E9Q968_MOUSE;sp|P70205|PACR_MOUSE;tr|Q6NXJ9|Q6NXJ9_MOUSE	>tr|E9PVE8|E9PVE8_MOUSE Isoform of P70205, Pituitary adenylate cyclase-activating polypeptide type I receptor OS=Mus musculus GN=Adcyap1r1 PE=1 SV=1;>tr|E9Q3E8|E9Q3E8_MOUSE Isoform of P70205, Pituitary adenylate cyclase-activating polypeptide type I receptor OS=Mus musculus GN=Adcyap1r1 PE=1 SV=1;>tr|E9Q4B3|E9Q4B3_MOUSE Isoform of P70205, Pituitary adenylate cyclase-activating polypeptide type I …	ADCYAP1R1	ADCYAP1R1	2	435.238	425.837	484.389	385.232	423.228	428.338	442.722	357.125	366.299	432.002	451.146	458.328	432.703	391.891	367.837	351.091	437.743	377.256	475.571	353	380.215	438.991	433.346	398.778	502.341	401.12	405.94	450.47	422.463	391.816	432.998	35.6306	46.9237	36.6723	0.0863834	0.115002	0.0823474	0.0361801	0.539422	0.766464	-0.112107	0.100673	0.284374
Q9QYC0	Q9QYC0	sp|Q9QYC0|ADDA_MOUSE	>sp|Q9QYC0|ADDA_MOUSE Alpha-adducin OS=Mus musculus GN=Add1 PE=1 SV=2	ADD1	ADD1	5	2931.12	2815.56	2432.59	2737.2	2443.37	3407.84	3181.65	3567.82	3141.7	3187.87	2868.41	3187.59	3048.84	2736.46	3288.7	3669.06	2721.72	3763.89	2781.02	3260.07	1771.97	2688.09	3429.28	3242.39	1865.56	3280.4	3437.69	3150.93	2977.72	3036.63	3013.48	332.142	683.889	565.536	0.113546	0.262039	0.222215	-0.0011112	0.991165	0.994629	-0.000640069	0.995412	0.997167
Q9QYB8	Q9QYB8	sp|Q9QYB8|ADDB_MOUSE	>sp|Q9QYB8|ADDB_MOUSE Beta-adducin OS=Mus musculus GN=Add2 PE=1 SV=4	ADD2	ADD2	8	3342.79	3294.45	2987.59	3371.07	2947	3916.46	3808.23	3771.81	3735.18	3374.49	3202.34	3335.38	3369.78	3121.84	3719.59	3700.41	3117.06	4028.94	3337.23	3781.59	1914.04	3323.48	4116.8	4145.88	2407.7	4094.48	4177.83	3555.93	3398.46	3371.27	3688.87	303.398	709.442	656.781	0.0888075	0.257724	0.203948	0.100435	0.262455	0.551724	-0.041355	0.691275	0.830276
Q9QYB5;Q9QYB5-2	Q9QYB5;Q9QYB5-2	sp|Q9QYB5|ADDG_MOUSE;sp|Q9QYB5-2|ADDG_MOUSE	>sp|Q9QYB5|ADDG_MOUSE Gamma-adducin OS=Mus musculus GN=Add3 PE=1 SV=2;>sp|Q9QYB5-2|ADDG_MOUSE Isoform of Q9QYB5, Isoform 1 of Gamma-adducin OS=Mus musculus GN=Add3	ADD3	ADD3	8	1526.12	1400.93	1400.99	1546.88	1280.32	1945.05	1724.05	2074.18	1861.94	1829.05	1420.01	1430.69	1442.55	1548.39	1907.69	1829.72	1505.25	1965.76	1441.3	1709.75	970.439	1562.56	1942.64	1819.21	1008.44	1736.56	1859.84	1881.43	1602.22	1618.56	1687.24	241.554	346.739	323.75	0.146971	0.248449	0.23244	0.0603291	0.59699	0.804029	-0.00455634	0.969142	0.984874
Q8C4G9	Q8C4G9	sp|Q8C4G9|AGRA1_MOUSE	>sp|Q8C4G9|AGRA1_MOUSE Adhesion G protein-coupled receptor A1 OS=Mus musculus GN=Adgra1 PE=2 SV=1	ADGRA1	ADGRA1	1	138.827	124.549	139.831	116.428	136.834	133.929	122.318	114.327	112.831	147.179	144.271	172.207	131.204	135.027	102.94	104.805	142.846	103.723	162.779	128.991	135.434	139.834	138.276	112.863	170.009	116.737	111.301	147.078	133.554	125.931	133.728	15.6404	23.1361	21.5233	0.114099	0.183264	0.159057	-0.00493009	0.95369	0.981962	-0.0965407	0.295523	0.515389
B1ASC0;H7BWZ2;H7BX74;H7BX92;Q8CGM1;Q8CGM1-2;Q8CGM1-3	B1ASC0;H7BWZ2;H7BX74;H7BX92;Q8CGM1;Q8CGM1-2;Q8CGM1-3	tr|B1ASC0|B1ASC0_MOUSE;tr|H7BWZ2|H7BWZ2_MOUSE;tr|H7BX74|H7BX74_MOUSE;tr|H7BX92|H7BX92_MOUSE;sp|Q8CGM1|AGRB2_MOUSE;sp|Q8CGM1-2|AGRB2_MOUSE;sp|Q8CGM1-3|AGRB2_MOUSE	>tr|B1ASC0|B1ASC0_MOUSE Isoform of Q8CGM1, Adhesion G protein-coupled receptor B2 OS=Mus musculus GN=Adgrb2 PE=4 SV=2;>tr|H7BWZ2|H7BWZ2_MOUSE Isoform of Q8CGM1, Adhesion G protein-coupled receptor B2 OS=Mus musculus GN=Adgrb2 PE=4 SV=1;>tr|H7BX74|H7BX74_MOUSE Isoform of Q8CGM1, Adhesion G protein-coupled receptor B2 OS=Mus musculus GN=Adgrb2 PE=4 SV=1;>tr|H7BX92|H7BX92_MOUSE Isoform of Q8CGM1, Ad…	ADGRB2	ADGRB2	2	228.76	194.064	206.516	165.373	165.884	195.842	190.767	146.171	137.761	217.794	217.607	252.101	209.62	160.293	146.691	70.1719	169.561	64.0148	226.157	187.956	77.3124	155.528	170.464	149.392	158.775	154.49	137.297	158.455	192.04	134.552	154.915	33.1254	64.5667	10.0883	0.178564	0.560417	0.0660981	-0.291984	0.00644308	0.118339	-0.652713	0.00421035	0.0670234
P28474	P28474	sp|P28474|ADHX_MOUSE	>sp|P28474|ADHX_MOUSE Alcohol dehydrogenase class-3 OS=Mus musculus GN=Adh5 PE=1 SV=3	ADH5	ADH5	1	154.596	195.413	168.296	213.993	210.111	201.438	202.132	225.21	211.365	175.536	166.639	174.042	225.324	171.246	193.729	252.635	172.68	271.771	157.095	241.718	243.035	179.222	216.733	205.045	202.865	188.946	212.162	192.078	192.524	218.952	199.578	23.5798	44.0194	13.3977	0.124616	0.213332	0.067835	0.0593225	0.420037	0.684305	0.169147	0.107195	0.293062
Q6PDY2	Q6PDY2	sp|Q6PDY2|AEDO_MOUSE	>sp|Q6PDY2|AEDO_MOUSE 2-aminoethanethiol dioxygenase OS=Mus musculus GN=Ado PE=1 SV=2	ADO	ADO	1	98.5633	102.154	109.81	106.321	113.384	108.997	97.0026	133.679	147.614	112.407	104.475	102.677	113.682	115.678	140.639	131.543	117.689	135.245	104.754	105.995	139.802	138.654	117.464	120.538	111.614	96.0567	90.7486	115.484	111.889	125.096	112.937	13.7243	15.4702	15.9433	0.114699	0.127683	0.143348	0.0101402	0.901158	0.956632	0.160309	0.0524816	0.211125
Q7TS64;Q99MK8	Q7TS64;Q99MK8	tr|Q7TS64|Q7TS64_MOUSE;sp|Q99MK8|ARBK1_MOUSE	>tr|Q7TS64|Q7TS64_MOUSE Isoform of Q99MK8, Adrenergic receptor kinase, beta 1 OS=Mus musculus GN=Adrbk1 PE=1 SV=1;>sp|Q99MK8|ARBK1_MOUSE Beta-adrenergic receptor kinase 1 OS=Mus musculus GN=Adrbk1 PE=1 SV=2	ADRBK1	ADRBK1	2	363.986	364.024	346.652	357.896	403.885	347.219	390.893	420.852	372.795	389.404	358.138	403.593	400.286	368.657	440.419	478.901	371.187	489.194	378.67	420.513	414.066	402.336	331.427	421.664	397.104	400.206	423.819	440.359	377.734	427.564	402.416	23.5147	45.4604	34.9783	0.0618835	0.106562	0.0921876	0.088853	0.0966798	0.353204	0.174358	0.00491724	0.0706357
P28650	P28650	sp|P28650|PURA1_MOUSE	>sp|P28650|PURA1_MOUSE Adenylosuccinate synthetase isozyme 1 OS=Mus musculus GN=Adssl1 PE=1 SV=2	ADSSL1	ADSSL1	1	124.101	137.882	130.402	131.241	132.112	123.788	118.357	102.583	148.49	116.72	118.472	128.217	123.471	157.334	124.085	115.201	124.349	115.234	112.594	171.07	149.702	134.891	131.667	111.501	113.683	106.177	126.151	125.357	128.083	130.319	121.347	13.6482	21.9133	10.9158	0.105849	0.158414	0.0910995	-0.0755274	0.273985	0.561168	0.016449	0.84206	0.916562
Q8JZQ2	Q8JZQ2	sp|Q8JZQ2|AFG32_MOUSE	>sp|Q8JZQ2|AFG32_MOUSE AFG3-like protein 2 OS=Mus musculus GN=Afg3l2 PE=1 SV=1	AFG3L2	AFG3L2	7	2860.92	2654.02	2931.34	2783.35	2693.99	2711.59	2699.17	2724.28	2729.6	3007.02	2957.68	2775.64	2619.47	2885.65	2722.04	2197.58	2890.74	2485.88	3029.61	2636.97	2772.64	2819.23	2795.32	2608.21	2883.85	2777.54	2663.33	2662.02	2788.12	2676.49	2744.21	120.487	273.608	100.533	0.0428802	0.106137	0.0367042	-0.0224955	0.527684	0.761196	-0.0644748	0.21812	0.440364
Q3UHD9;Q3UHD9-2	Q3UHD9;Q3UHD9-2	sp|Q3UHD9|AGAP2_MOUSE;sp|Q3UHD9-2|AGAP2_MOUSE	>sp|Q3UHD9|AGAP2_MOUSE Arf-GAP with GTPase, ANK repeat and PH domain-containing protein 2 OS=Mus musculus GN=Agap2 PE=2 SV=1;>sp|Q3UHD9-2|AGAP2_MOUSE Isoform of Q3UHD9, Isoform 2 of Arf-GAP with GTPase, ANK repeat and PH domain-containing protein 2 OS=Mus musculus GN=Agap2	AGAP2	AGAP2	8	1695.87	1545.16	1531.9	1634.68	1355.68	1620.62	1866.67	1618.77	1652.66	1692.35	1745.35	1626.18	1445.26	1711.13	1595.02	1617.57	1685.05	1675.57	1876.2	1711.24	1509.47	1687.85	1642.98	1646.23	1204.13	1649.52	1733.63	1594.67	1624.45	1667.16	1594.14	127.298	114.426	177.252	0.0801547	0.0677631	0.124216	-0.0317598	0.626441	0.822657	0.0388101	0.484703	0.688622
F8VQE9;Q8VHH5	F8VQE9;Q8VHH5	tr|F8VQE9|F8VQE9_MOUSE;sp|Q8VHH5|AGAP3_MOUSE	>tr|F8VQE9|F8VQE9_MOUSE Isoform of Q8VHH5, Arf-GAP with GTPase, ANK repeat and PH domain-containing protein 3 OS=Mus musculus GN=Agap3 PE=1 SV=1;>sp|Q8VHH5|AGAP3_MOUSE Arf-GAP with GTPase, ANK repeat and PH domain-containing protein 3 OS=Mus musculus GN=Agap3 PE=1 SV=1	AGAP3	AGAP3	6	752.149	829.087	770.678	773.589	823.256	1838.92	912.181	853.428	1039.39	891.561	891.272	892.744	935.015	915.784	906.24	978.279	894.154	1003.13	823.433	1026.02	990.557	852.41	1874.85	962.774	763.752	899.754	937.979	928.409	937.075	945.972	1031.42	270.501	73.0127	377.811	0.222397	0.0791813	0.299199	0.115409	0.462276	0.717415	0.0484912	0.687169	0.827825
A0A087WNV1;A0A087WR52;A0A087WSR7;Q8K2K6;Q8K2K6-1;Q8K2K6-3	A0A087WNV1;A0A087WR52;A0A087WSR7;Q8K2K6;Q8K2K6-1;Q8K2K6-3	tr|A0A087WNV1|A0A087WNV1_MOUSE;tr|A0A087WR52|A0A087WR52_MOUSE;tr|A0A087WSR7|A0A087WSR7_MOUSE;sp|Q8K2K6|AGFG1_MOUSE;sp|Q8K2K6-1|AGFG1_MOUSE;sp|Q8K2K6-3|AGFG1_MOUSE	>tr|A0A087WNV1|A0A087WNV1_MOUSE Isoform of Q8K2K6, Arf-GAP domain and FG repeat-containing protein 1 OS=Mus musculus GN=Agfg1 PE=1 SV=1;>tr|A0A087WR52|A0A087WR52_MOUSE Isoform of Q8K2K6, Arf-GAP domain and FG repeat-containing protein 1 (Fragment) OS=Mus musculus GN=Agfg1 PE=1 SV=1;>tr|A0A087WSR7|A0A087WSR7_MOUSE Isoform of Q8K2K6, Arf-GAP domain and FG repeat-containing protein 1 OS=Mus musculus…	AGFG1	AGFG1	2	229.446	253.066	226.031	212.719	231.182	174.507	253.149	203.623	340.061	279.578	262.622	257.861	241.615	338.546	232.79	226.389	320.562	243.923	276.655	250.591	274.801	241.988	184.996	331.044	226.187	282.123	233.453	254.263	250.286	260.816	250.579	46.1825	32.6002	46.0915	0.181691	0.121208	0.183727	0.00310507	0.978691	0.988187	0.072237	0.498147	0.696215
Q3TBU7;Q3U2K8;Q80WC7;Q80WC7-2	Q3TBU7;Q3U2K8;Q80WC7;Q80WC7-2	tr|Q3TBU7|Q3TBU7_MOUSE;tr|Q3U2K8|Q3U2K8_MOUSE;sp|Q80WC7|AGFG2_MOUSE;sp|Q80WC7-2|AGFG2_MOUSE	>tr|Q3TBU7|Q3TBU7_MOUSE Isoform of Q80WC7, Arf-GAP domain and FG repeat-containing protein 2 (Fragment) OS=Mus musculus GN=Agfg2 PE=1 SV=1;>tr|Q3U2K8|Q3U2K8_MOUSE Isoform of Q80WC7, Arf-GAP domain and FG repeat-containing protein 2 OS=Mus musculus GN=Agfg2 PE=1 SV=1;>sp|Q80WC7|AGFG2_MOUSE Arf-GAP domain and FG repeat-containing protein 2 OS=Mus musculus GN=Agfg2 PE=1 SV=1;>sp|Q80WC7-2|AGFG2_MOUSE…	AGFG2	AGFG2	2	164.436	213.723	188.907	126.54	192.224	89.6798	204.365	57.4698	230.252	253.273	193.397	209.678	198.766	201.598	174.765	145.98	228.313	192.103	223.719	224.759	255.112	182.225	74.7452	186.917	159.154	180.764	164.885	189.814	180.308	206.393	162.643	54.0676	37.2954	40.3785	0.42419	0.193261	0.341489	-0.115494	0.635567	0.826023	0.262581	0.24531	0.465166
Q9ESW4	Q9ESW4	sp|Q9ESW4|AGK_MOUSE	>sp|Q9ESW4|AGK_MOUSE Acylglycerol kinase, mitochondrial OS=Mus musculus GN=Agk PE=1 SV=1	AGK	AGK	8	3715.03	3431.27	3719.29	3550.57	3447	3470.9	3581.29	3743.37	3837.38	4185.48	3988.7	3883.04	3547.96	4069.43	3728.36	3241.56	4093.63	3317.91	4012.28	3850.9	4153.89	3572.11	3701.12	3475.2	3464.03	3512.08	3631.68	3548.55	3726.48	3771.22	3557.82	240.001	365.765	85.6295	0.0637161	0.0999641	0.0239376	-0.0644383	0.134505	0.411222	0.0139173	0.802224	0.896369
F8VPN4	F8VPN4	tr|F8VPN4|F8VPN4_MOUSE	>tr|F8VPN4|F8VPN4_MOUSE Protein Agl OS=Mus musculus GN=Agl PE=1 SV=1	AGL	AGL	5	365.32	332.855	318.404	316.046	321.708	370.04	311.467	459.819	368.445	352.039	375.227	341.609	328.864	338.854	420.212	472.906	352.748	459.233	319.446	292.452	315.388	338.991	343.454	374.998	305.779	387.251	373.94	392.498	350.05	376.055	359.559	38.2793	73.7859	31.2829	0.102057	0.196705	0.0898398	0.0410661	0.537494	0.765278	0.0870566	0.342125	0.561705
G3UWV6;O35083	G3UWV6;O35083	tr|G3UWV6|G3UWV6_MOUSE;sp|O35083|PLCA_MOUSE	>tr|G3UWV6|G3UWV6_MOUSE Isoform of O35083, 1-acyl-sn-glycerol-3-phosphate acyltransferase (Fragment) OS=Mus musculus GN=Agpat1 PE=1 SV=1;>sp|O35083|PLCA_MOUSE 1-acyl-sn-glycerol-3-phosphate acyltransferase alpha OS=Mus musculus GN=Agpat1 PE=2 SV=1	AGPAT1	AGPAT1	1	545.193	546.26	537.946	555.993	545.574	537.477	541.797	551.76	552.349	617.913	550.568	514.425	541.767	550.861	570.6	458.883	541.359	503.808	629.571	442.692	444.12	597.562	557.669	523.869	568.498	539.762	557.711	556.927	549.277	513.005	557.428	22.2053	71.1943	22.9925	0.0390239	0.136626	0.0410668	0.0212495	0.54369	0.769864	-0.109108	0.073951	0.244678
Q9D517	Q9D517	sp|Q9D517|PLCC_MOUSE	>sp|Q9D517|PLCC_MOUSE 1-acyl-sn-glycerol-3-phosphate acyltransferase gamma OS=Mus musculus GN=Agpat3 PE=1 SV=2	AGPAT3	AGPAT3	4	668.956	627.577	650.06	621.832	595.028	615.462	604.328	662.063	630.951	611.519	628.402	642.952	591.75	625.179	595.156	532.425	656.044	564.54	647.497	608.65	558.448	613.77	662.994	604.098	624.486	567.668	575.901	566.51	626.861	594.68	602.204	23.1635	46.2736	35.327	0.0368256	0.0778593	0.0579881	-0.059077	0.121719	0.397562	-0.0788621	0.0793848	0.253908
Q8K4X7	Q8K4X7	sp|Q8K4X7|PLCD_MOUSE	>sp|Q8K4X7|PLCD_MOUSE 1-acyl-sn-glycerol-3-phosphate acyltransferase delta OS=Mus musculus GN=Agpat4 PE=2 SV=1	AGPAT4	AGPAT4	4	321.064	324.852	335.292	329.094	363.05	338.996	346.655	384.875	416.588	396.268	360.673	385.756	382	440.815	426.502	386.176	416.588	375.427	425.31	331.398	340.135	378.644	364.855	373.602	362.973	360.896	395.741	416.564	366.141	385.934	379.039	36.4087	39.4085	20.4341	0.0979059	0.104409	0.0528053	0.0546648	0.361435	0.640683	0.0757991	0.27349	0.495173
Q9D1E8	Q9D1E8	sp|Q9D1E8|PLCE_MOUSE	>sp|Q9D1E8|PLCE_MOUSE 1-acyl-sn-glycerol-3-phosphate acyltransferase epsilon OS=Mus musculus GN=Agpat5 PE=2 SV=2	AGPAT5	AGPAT5	1	126.818	108.276	113.517	99.3396	121.781	105.902	115.176	111.132	118.064	107.63	119.119	122.659	110.333	125.356	101.115	101.95	118.964	83.9659	122.389	88.734	114.968	120.793	118.572	93.0093	113.813	107.19	111.07	108.554	114.65	104.584	110.429	8.05141	14.8712	9.15638	0.0709452	0.146103	0.0864136	-0.0552558	0.308846	0.591841	-0.142107	0.0481204	0.204595
A2AL50;H3BKN2;Q8C0I1	A2AL50;H3BKN2;Q8C0I1	tr|A2AL50|A2AL50_MOUSE;tr|H3BKN2|H3BKN2_MOUSE;sp|Q8C0I1|ADAS_MOUSE	>tr|A2AL50|A2AL50_MOUSE Isoform of Q8C0I1, Alkyldihydroxyacetonephosphate synthase, peroxisomal OS=Mus musculus GN=Agps PE=1 SV=1;>tr|H3BKN2|H3BKN2_MOUSE Isoform of Q8C0I1, Alkyldihydroxyacetonephosphate synthase, peroxisomal OS=Mus musculus GN=Agps PE=1 SV=1;>sp|Q8C0I1|ADAS_MOUSE Alkyldihydroxyacetonephosphate synthase, peroxisomal OS=Mus musculus GN=Agps PE=1 SV=1	AGPS	AGPS	1	124.299	125.897	139.865	132.412	124.131	117.966	118.326	108.583	168.437	139.359	139.174	135.607	138.308	136.492	108.885	122.294	133.186	121.026	126.942	98.6283	105.547	116.846	116.832	119.016	122.245	117.379	126.444	120.917	132.061	116.644	119.954	14.3016	12.5082	3.54063	0.105756	0.109139	0.0292026	-0.131685	0.0396044	0.254998	-0.178778	0.0200426	0.132152
P50247	P50247	sp|P50247|SAHH_MOUSE	>sp|P50247|SAHH_MOUSE Adenosylhomocysteinase OS=Mus musculus GN=Ahcy PE=1 SV=3	AHCY	AHCY	4	567.501	717.551	632.847	717.398	806.89	666.761	651.474	688.244	707.88	544.433	505.084	591.449	727.118	575.965	663.12	786.943	600.643	822.171	481.874	872.326	862.6	625.651	709.589	771.335	603.287	624.245	772.534	661.527	650.043	727.097	681.167	84.543	148.488	70.7803	0.132678	0.224551	0.102954	0.0724573	0.377695	0.651107	0.144405	0.187003	0.407735
Q80SW1	Q80SW1	sp|Q80SW1|SAHH2_MOUSE	>sp|Q80SW1|SAHH2_MOUSE Putative adenosylhomocysteinase 2 OS=Mus musculus GN=Ahcyl1 PE=1 SV=1	AHCYL1	AHCYL1	8	6392.43	5391.71	5817.97	5716.79	5356.08	5860.04	5340.76	4670.94	5446.22	5134.16	5124.22	5021.08	5104.13	5637.93	5012.58	4586.18	5582.75	4904.19	5632.48	5037.98	4491.14	6030.77	6162.97	5615.54	5536.78	5334.77	5461.59	5331.77	5429.61	5035.33	5639.17	432.608	441.94	331.022	0.0789545	0.0874049	0.0577554	0.056741	0.280296	0.567577	-0.109297	0.0700768	0.239479
F8WGT1;F8WI65;Q68FL4;Q68FL4-2	F8WGT1;F8WI65;Q68FL4;Q68FL4-2	tr|F8WGT1|F8WGT1_MOUSE;tr|F8WI65|F8WI65_MOUSE;sp|Q68FL4|SAHH3_MOUSE;sp|Q68FL4-2|SAHH3_MOUSE	>tr|F8WGT1|F8WGT1_MOUSE Isoform of Q68FL4, Adenosylhomocysteinase OS=Mus musculus GN=Ahcyl2 PE=1 SV=1;>tr|F8WI65|F8WI65_MOUSE Isoform of Q68FL4, Adenosylhomocysteinase OS=Mus musculus GN=Ahcyl2 PE=1 SV=1;>sp|Q68FL4|SAHH3_MOUSE Putative adenosylhomocysteinase 3 OS=Mus musculus GN=Ahcyl2 PE=1 SV=1;>sp|Q68FL4-2|SAHH3_MOUSE Isoform of Q68FL4, Isoform 2 of Putative adenosylhomocysteinase 3 OS=Mus musc…	AHCYL2	AHCYL2	2	494.62	440.847	457.555	605.491	472.319	633.374	477.134	523.081	436.001	525.184	510.717	534.486	529.901	460.446	483.986	584.793	514.461	532.481	556.011	435.055	542.56	461.052	590.743	468.73	456.809	466.739	490.322	517.841	507.225	521.335	493.176	58.0651	49.4816	47.9355	0.110961	0.0983021	0.0923247	-0.037583	0.594784	0.802373	0.042148	0.561551	0.740131
Q8BK64	Q8BK64	sp|Q8BK64|AHSA1_MOUSE	>sp|Q8BK64|AHSA1_MOUSE Activator of 90 kDa heat shock protein ATPase homolog 1 OS=Mus musculus GN=Ahsa1 PE=2 SV=2	AHSA1	AHSA1	3	590.065	665.998	599.201	836.363	830.958	711.806	695.949	736.256	685.805	563.843	525.989	560.85	704.929	602.408	748.404	844.15	563.66	851.564	539.344	540.701	694.846	664.394	799.242	765.781	722.625	706.711	841.548	722.822	665.03	683.238	746.161	96.6469	137.797	60.0582	0.144454	0.205142	0.0799971	0.176025	0.0444146	0.269106	0.0275	0.796698	0.893477
B1AU25;Q9Z0X1	B1AU25;Q9Z0X1	tr|B1AU25|B1AU25_MOUSE;sp|Q9Z0X1|AIFM1_MOUSE	>tr|B1AU25|B1AU25_MOUSE Isoform of Q9Z0X1, Apoptosis-inducing factor 1, mitochondrial OS=Mus musculus GN=Aifm1 PE=1 SV=1;>sp|Q9Z0X1|AIFM1_MOUSE Apoptosis-inducing factor 1, mitochondrial OS=Mus musculus GN=Aifm1 PE=1 SV=1	AIFM1	AIFM1	7	3035.72	2759.47	3133.79	2904.32	2838.11	2943.77	2950.07	2759.63	2905.73	3190.03	2993.04	2770.38	2638.02	3205.66	2926.42	2563.9	2979.67	2475.78	3156.74	2616.9	2893.44	2964.85	3072.84	2922.46	2616.52	2853	2893.29	2675.84	2930.55	2801.84	2856.97	170.835	251.204	160.46	0.0582869	0.090275	0.0568504	-0.0363933	0.408956	0.676382	-0.0675296	0.200657	0.42069
P31230;Q3UZG4	P31230;Q3UZG4	sp|P31230|AIMP1_MOUSE;tr|Q3UZG4|Q3UZG4_MOUSE	>sp|P31230|AIMP1_MOUSE Aminoacyl tRNA synthase complex-interacting multifunctional protein 1 OS=Mus musculus GN=Aimp1 PE=1 SV=2;>tr|Q3UZG4|Q3UZG4_MOUSE Isoform of P31230, Aminoacyl tRNA synthase complex-interacting multifunctional protein 1 OS=Mus musculus GN=Aimp1 PE=1 SV=1	AIMP1	AIMP1	2	169.194	165.575	174.485	179.677	182.395	145.06	155.517	164.519	179.179	162.236	174.769	186.515	186.02	177.056	166.084	166.903	183.336	181.786	182.337	191.873	205.061	172.256	181.616	188.902	177.373	174.311	181.922	166.682	171.586	182.483	177.58	11.9635	13.6066	7.31619	0.071876	0.0742129	0.0412263	0.0518769	0.275087	0.562025	0.0888074	0.105268	0.291348
O08915	O08915	sp|O08915|AIP_MOUSE	>sp|O08915|AIP_MOUSE AH receptor-interacting protein OS=Mus musculus GN=Aip PE=1 SV=1	AIP	AIP	1	152.934	155.559	152.061	164.962	171.037	198.695	171.428	162.735	152.665	144.032	158.301	144.577	161.304	160.856	168.824	181.084	144.541	195.754	139.161	194.183	182.702	155.513	178.679	172.053	155.094	161.244	352.985	169.182	160.796	172.321	192.107	13.7493	22.7126	71.4741	0.0816881	0.137869	0.298398	0.199049	0.0917291	0.349853	0.0931256	0.190923	0.409485
Q9R0Y5;Q9R0Y5-2	Q9R0Y5;Q9R0Y5-2	sp|Q9R0Y5|KAD1_MOUSE;sp|Q9R0Y5-2|KAD1_MOUSE	>sp|Q9R0Y5|KAD1_MOUSE Adenylate kinase isoenzyme 1 OS=Mus musculus GN=Ak1 PE=1 SV=1;>sp|Q9R0Y5-2|KAD1_MOUSE Isoform of Q9R0Y5, Isoform 2 of Adenylate kinase isoenzyme 1 OS=Mus musculus GN=Ak1	AK1	AK1	5	1523.79	2324.67	1864.87	1445.82	2423.38	1399.62	2059.78	2136.99	1968.96	1548.5	1679.73	1744.42	1973.2	1529.95	2111.25	2226.57	1777.88	2780.68	1546.36	2678.13	2484.89	2021.04	1375.22	2445.06	2193.01	2280.59	2556.06	2059.55	1830.26	2229.39	2132.93	329.409	457.335	385.984	0.179681	0.218425	0.206897	0.21838	0.0793486	0.33165	0.27818	0.0314855	0.161443
Q9WTP6;Q9WTP6-2	Q9WTP6;Q9WTP6-2	sp|Q9WTP6|KAD2_MOUSE;sp|Q9WTP6-2|KAD2_MOUSE	>sp|Q9WTP6|KAD2_MOUSE Adenylate kinase 2, mitochondrial OS=Mus musculus GN=Ak2 PE=1 SV=5;>sp|Q9WTP6-2|KAD2_MOUSE Isoform of Q9WTP6, Isoform 2 of Adenylate kinase 2, mitochondrial OS=Mus musculus GN=Ak2	AK2	AK2	1	138.354	108.692	123.407	125.486	120.89	132.174	117.661	117.884	130.459	108.639	112.491	113.091	121.326	125.767	120.53	115.909	115.814	105.743	121.256	91.2872	84.744	147.192	122.526	109.894	130.302	127.616	123.54	109.23	121.166	107.898	124.328	8.87506	14.6145	12.9707	0.0730022	0.143456	0.103134	0.0341465	0.556767	0.779664	-0.175914	0.0165286	0.121813
Q9WTP7	Q9WTP7	sp|Q9WTP7|KAD3_MOUSE	>sp|Q9WTP7|KAD3_MOUSE GTP:AMP phosphotransferase AK3, mitochondrial OS=Mus musculus GN=Ak3 PE=1 SV=3	AK3	AK3	3	1118.79	1105.63	1142.98	1244.39	1190.6	1263.27	1047.69	1152	1123.25	985.966	979.289	1039.56	1148.78	1083.02	1231.47	1088.91	1168.22	1133.96	1156.51	1129.8	1065.24	1256.14	1260.12	1113.29	1323.53	1056.44	1116.63	1109.54	1116.09	1139.16	1176.53	85.124	54.4222	101.186	0.0766791	0.0475544	0.085402	0.0754812	0.18308	0.464003	0.0320327	0.533206	0.721151
Q9WUR9	Q9WUR9	sp|Q9WUR9|KAD4_MOUSE	>sp|Q9WUR9|KAD4_MOUSE Adenylate kinase 4, mitochondrial OS=Mus musculus GN=Ak4 PE=1 SV=1	AK4	AK4	3	813.982	902.397	826.981	641.623	836.457	566.491	742.609	967.391	893.351	809.608	809.568	813.16	968.387	768.865	789.095	814.477	766.266	880.971	661.031	698.419	739.539	741.061	350.628	731.909	703.513	650.893	680.643	791.232	811.491	764.257	664.269	111.012	73.4464	145.459	0.146967	0.0963297	0.281971	-0.315603	0.0190777	0.181643	-0.078567	0.372598	0.591266
Q920P5	Q920P5	sp|Q920P5|KAD5_MOUSE	>sp|Q920P5|KAD5_MOUSE Adenylate kinase isoenzyme 5 OS=Mus musculus GN=Ak5 PE=2 SV=2	AK5	AK5	2	225.906	282.15	221.825	280.165	284.488	218.804	266.735	285.426	251.49	230.637	246.094	261.313	304.192	201.529	259.111	312.658	219.516	319.158	218.078	281.729	304.133	264.524	238.909	300.69	229.705	243.937	315.955	275.296	254.34	273.483	267.002	31.0811	42.4599	32.4513	0.124719	0.162089	0.120413	0.0713395	0.382692	0.654899	0.0992654	0.276521	0.497513
D3YVF0;H3BIV5	D3YVF0;H3BIV5	sp|D3YVF0|AKAP5_MOUSE;tr|H3BIV5|H3BIV5_MOUSE	>sp|D3YVF0|AKAP5_MOUSE A-kinase anchor protein 5 OS=Mus musculus GN=Akap5 PE=1 SV=2;>tr|H3BIV5|H3BIV5_MOUSE Isoform of D3YVF0, A-kinase anchor protein 5 OS=Mus musculus GN=Akap5 PE=1 SV=1	AKAP5	AKAP5	5	277.697	247.976	483.403	249.408	239.537	253.504	293.643	258.945	270.954	327.6	762.927	393.544	421.164	286.779	447.234	260.669	302.899	538.329	359.886	279.1	241.108	265.59	257.446	216.002	382.801	276.79	270.316	312.398	340.506	347.032	283.049	142.366	109.576	52.3908	0.339862	0.303323	0.178543	-0.201494	0.281406	0.568747	0.0557401	0.782874	0.886173
O55074;Q7TN79	O55074;Q7TN79	sp|O55074|AKA7A_MOUSE;sp|Q7TN79|AKA7G_MOUSE	>sp|O55074|AKA7A_MOUSE Isoform of Q7TN79, A-kinase anchor protein 7 isoform alpha OS=Mus musculus GN=Akap7 PE=1 SV=4;>sp|Q7TN79|AKA7G_MOUSE A-kinase anchor protein 7 isoform gamma OS=Mus musculus GN=Akap7 PE=1 SV=2	AKAP7	AKAP7	1	96.594	82.1094	95.6019	81.9638	75.1295	87.1695	70.7956	63.3134	67.9777	80.8769	81.059	84.5329	78.3983	75.7316	70.1587	63.8842	79.3693	58.3677	80.1966	72.1124	66.4127	78.7685	90.6408	72.0386	114.787	76.6928	57.06	76.6888	80.0895	70.0717	80.9537	9.41774	7.97694	17.9351	0.11886	0.115246	0.216354	-0.00398828	0.968333	0.985153	-0.191551	0.0216585	0.135056
Q70FJ1;Q70FJ1-2;Q70FJ1-3	Q70FJ1;Q70FJ1-2;Q70FJ1-3	sp|Q70FJ1|AKAP9_MOUSE;sp|Q70FJ1-2|AKAP9_MOUSE;sp|Q70FJ1-3|AKAP9_MOUSE	>sp|Q70FJ1|AKAP9_MOUSE A-kinase anchor protein 9 OS=Mus musculus GN=Akap9 PE=2 SV=2;>sp|Q70FJ1-2|AKAP9_MOUSE Isoform of Q70FJ1, Isoform 2 of A-kinase anchor protein 9 OS=Mus musculus GN=Akap9;>sp|Q70FJ1-3|AKAP9_MOUSE Isoform of Q70FJ1, Isoform 3 of A-kinase anchor protein 9 OS=Mus musculus GN=Akap9	AKAP9	AKAP9	1	186.787	184.547	180.042	179.118	167.248	174.665	182.225	163.515	135.51	174.034	159.491	172.197	170.098	165.47	157.484	122.704	155.041	144.076	178.393	166.609	154.169	181.062	160.128	172.596	178.879	166.91	164.762	164.193	171.068	154.068	169.79	13.0794	17.5363	7.91419	0.0813489	0.11888	0.0463325	-0.00790821	0.877782	0.947443	-0.155199	0.0250696	0.146732
Q9JII6	Q9JII6	sp|Q9JII6|AK1A1_MOUSE	>sp|Q9JII6|AK1A1_MOUSE Alcohol dehydrogenase [NADP(+)] OS=Mus musculus GN=Akr1a1 PE=1 SV=3	AKR1A1	AKR1A1	4	868.995	1068.73	966.443	1311.45	1194.1	1184.76	1003.46	1151.53	1004.77	893.18	820.515	891.841	1068.26	892.465	1026.43	1233.43	947.278	1265.99	842.696	1730.03	1357.11	1049.31	1250.87	1077.55	1098.71	1073.06	1164.56	1001.87	1022.89	1200.42	1102.28	146.506	297.978	81.9807	0.141797	0.246317	0.0728648	0.117966	0.157142	0.434255	0.207497	0.0829701	0.26265
P45376	P45376	sp|P45376|ALDR_MOUSE	>sp|P45376|ALDR_MOUSE Aldose reductase OS=Mus musculus GN=Akr1b1 PE=1 SV=3	AKR1B1	AKR1B1	1	154.863	188.105	172.234	171.055	190.934	159.148	167.667	171.119	158.028	142.645	143.13	134.412	150.763	141.964	171.345	206.688	86.1484	208.107	130.262	152.567	196.167	157.627	158.718	177.269	166.712	165.658	177.902	151.511	160.433	164.469	165.057	17.2775	45.0642	9.96729	0.10736	0.326503	0.0603233	0.0464413	0.47328	0.724406	-0.012912	0.919528	0.961236
Q8CEB6;Q9DCT1	Q8CEB6;Q9DCT1	tr|Q8CEB6|Q8CEB6_MOUSE;sp|Q9DCT1|AKCL2_MOUSE	>tr|Q8CEB6|Q8CEB6_MOUSE Isoform of Q9DCT1, 1,5-anhydro-D-fructose reductase OS=Mus musculus GN=Akr1e1 PE=1 SV=1;>sp|Q9DCT1|AKCL2_MOUSE 1,5-anhydro-D-fructose reductase OS=Mus musculus GN=Akr1e2 PE=1 SV=1	AKR1E1;AKR1E2	AKR1E1;AKR1E2	1	84.4272	90.6295	90.3185	93.6509	82.4483	102.102	84.1601	76.1977	86.3681	99.7894	96.7876	88.2902	96.4054	98.1736	78.8651	84.4476	100.559	78.0221	96.0944	84.1976	93.9651	81.0505	97.2226	72.6268	86.8151	84.5519	79.0516	96.2173	90.6963	88.0216	85.3623	7.50408	8.84047	8.96172	0.0840699	0.100144	0.105302	-0.0895891	0.159499	0.437027	-0.0447074	0.475891	0.681721
Q8CG76	Q8CG76	sp|Q8CG76|ARK72_MOUSE	>sp|Q8CG76|ARK72_MOUSE Aflatoxin B1 aldehyde reductase member 2 OS=Mus musculus GN=Akr7a2 PE=1 SV=3	AKR7A2	AKR7A2	1	158.429	175.989	161.372	191.065	190.278	187.517	157.345	182.849	177.099	146.575	150.35	142.338	175.056	146.387	194.178	224.124	154.641	213.113	145.389	152.082	174.245	150.467	163.806	176.152	164.3	152.016	152.446	162.016	167.332	179.682	160.172	17.4646	31.3509	9.21415	0.10536	0.173996	0.0568998	-0.0577461	0.364615	0.642583	0.0915182	0.293606	0.513498
D3Z783;P31750	D3Z783;P31750	tr|D3Z783|D3Z783_MOUSE;sp|P31750|AKT1_MOUSE	>tr|D3Z783|D3Z783_MOUSE Isoform of P31750, RAC-alpha serine/threonine-protein kinase OS=Mus musculus GN=Akt1 PE=1 SV=2;>sp|P31750|AKT1_MOUSE RAC-alpha serine/threonine-protein kinase OS=Mus musculus GN=Akt1 PE=1 SV=2	AKT1	AKT1	1	39.0335	36.4548	39.8972	24.5031	36.5977	52.091	36.2816	24.0863	37.9961	34.353	40.045	39.0317	35.8357	36.4586	34.5216	41.4141	35.3618	30.0018	38.2962	29.9896	37.0218	36.3005	23.1054	28.2709	35.6529	37.5809	30.6899	35.236	36.619	35.2296	32.4052	6.70931	4.20653	5.27642	0.195332	0.121187	0.177378	-0.170556	0.167177	0.445202	-0.0407662	0.716657	0.849243
P10518	P10518	sp|P10518|HEM2_MOUSE	>sp|P10518|HEM2_MOUSE Delta-aminolevulinic acid dehydratase OS=Mus musculus GN=Alad PE=1 SV=1	ALAD	ALAD	1	79.6769	93.1841	92.0315	87.227	88.2462	83.8646	88.3398	78.6795	77.8342	73.0659	79.6106	74.5996	96.2939	71.2873	81.8845	99.3101	78.9519	91.1682	66.825	72.3382	91.1948	80.2178	86.8493	84.2971	81.0941	73.2873	89.0744	86.7108	83.1387	83.0961	83.0758	7.89702	11.4947	5.36714	0.0952608	0.140975	0.0663828	0.00228495	0.969551	0.985635	-0.00673947	0.928343	0.96432
P07724	P07724	sp|P07724|ALBU_MOUSE	>sp|P07724|ALBU_MOUSE Serum albumin OS=Mus musculus GN=Alb PE=1 SV=3	ALB	ALB	5	2425.54	3202.88	3540.67	4054.27	3882.66	3251.96	3855.71	2591.3	3343.42	2427.9	3230.48	2830.82	3277.74	2817.03	3115.88	3661.99	3189.78	3449.11	2803.53	4262.21	4449.36	4163.52	4212.65	4886.52	2464.65	3083.3	5272.49	3502.9	3195.17	3561.69	3940.86	527.778	607.356	991.411	0.169238	0.169447	0.271546	0.2791	0.0420872	0.262049	0.157695	0.156296	0.36736
E9Q3Q6;E9Q4G8;Q61490	E9Q3Q6;E9Q4G8;Q61490	tr|E9Q3Q6|E9Q3Q6_MOUSE;tr|E9Q4G8|E9Q4G8_MOUSE;sp|Q61490|CD166_MOUSE	>tr|E9Q3Q6|E9Q3Q6_MOUSE Isoform of Q61490, CD166 antigen OS=Mus musculus GN=Alcam PE=1 SV=1;>tr|E9Q4G8|E9Q4G8_MOUSE Isoform of Q61490, CD166 antigen OS=Mus musculus GN=Alcam PE=1 SV=1;>sp|Q61490|CD166_MOUSE CD166 antigen OS=Mus musculus GN=Alcam PE=1 SV=3	ALCAM	ALCAM	8	3578.43	3359.88	3839.88	3075.72	2971.4	3208.51	3449.26	2510.75	2586.38	3685.13	3839.89	4429.31	3542.44	3069.65	2697.79	2606.29	3283.93	2762.33	3403.41	2732.55	3108.15	2776.05	2752.97	2797.82	4289.46	2729.43	2756.01	3078.18	3367.62	2942.06	3025.7	515.652	317.783	569.939	0.156225	0.106588	0.165836	-0.156859	0.135776	0.412437	-0.186004	0.0548283	0.215297
Q9Z110;Q9Z110-2	Q9Z110;Q9Z110-2	sp|Q9Z110|P5CS_MOUSE;sp|Q9Z110-2|P5CS_MOUSE	>sp|Q9Z110|P5CS_MOUSE Delta-1-pyrroline-5-carboxylate synthase OS=Mus musculus GN=Aldh18a1 PE=1 SV=2;>sp|Q9Z110-2|P5CS_MOUSE Isoform of Q9Z110, Isoform Short of Delta-1-pyrroline-5-carboxylate synthase OS=Mus musculus GN=Aldh18a1	ALDH18A1	ALDH18A1	4	345.296	343.702	370.494	376.878	329.108	409.051	294.907	378.903	340.723	303.864	288.351	299.842	314.892	386.813	368.325	325.977	353.403	335.876	328.132	340.759	514.351	340.227	366.067	329.022	371.618	323.247	318.318	316.66	341.63	366.689	337.88	38.367	66.7695	22.5971	0.112553	0.161326	0.0658123	-0.0101944	0.879704	0.948366	0.0932525	0.281731	0.501688
P24549	P24549	sp|P24549|AL1A1_MOUSE	>sp|P24549|AL1A1_MOUSE Retinal dehydrogenase 1 OS=Mus musculus GN=Aldh1a1 PE=1 SV=5	ALDH1A1	ALDH1A1	1	147.674	153.737	159.454	155.297	181.304	167.807	158.178	165.25	197.007	151.999	139.897	112.43	141.171	169.617	208.452	181.326	164.604	212.407	168.773	127.006	149.404	198.24	199.994	214.467	143.991	207.638	212.361	175.068	157.202	173.139	193.109	19.9949	30.6583	25.3301	0.132551	0.183161	0.143619	0.296216	0.00269133	0.0888856	0.130627	0.188892	0.408961
Q9CZS1	Q9CZS1	sp|Q9CZS1|AL1B1_MOUSE	>sp|Q9CZS1|AL1B1_MOUSE Aldehyde dehydrogenase X, mitochondrial OS=Mus musculus GN=Aldh1b1 PE=1 SV=1	ALDH1B1	ALDH1B1	5	1048.38	1229.14	1123.18	1221.81	1401.24	1147.2	1011.29	1636.63	1543.13	970.193	1045.33	1008.45	1151.95	1353.88	1398.06	1357.26	1529.07	1399.02	1256.77	1879.17	1703.34	1531.47	1320.43	1426.17	1483.83	1368.98	1482.74	1466.91	1206.56	1503.24	1440.07	206.864	218.332	73.4519	0.164796	0.141012	0.0517511	0.272103	0.00595318	0.116512	0.323222	0.00399579	0.0655198
Q8R0Y6	Q8R0Y6	sp|Q8R0Y6|AL1L1_MOUSE	>sp|Q8R0Y6|AL1L1_MOUSE Cytosolic 10-formyltetrahydrofolate dehydrogenase OS=Mus musculus GN=Aldh1l1 PE=1 SV=1	ALDH1L1	ALDH1L1	8	1117.25	1142.9	1032.2	1030.44	1173.26	1299.48	1121.44	1508.1	1329.68	1180.93	1011.01	921.301	1110.31	1057.24	1405.6	1517.67	1106.54	1558.37	917.501	1356.08	1202.41	1088.72	1215.99	1401.55	1051.71	1284.05	1263.17	1301.98	1145.39	1294.88	1229.6	150.89	231.482	122.863	0.127002	0.191336	0.102099	0.107001	0.183573	0.464322	0.166615	0.0974805	0.282803
P47738	P47738	sp|P47738|ALDH2_MOUSE	>sp|P47738|ALDH2_MOUSE Aldehyde dehydrogenase, mitochondrial OS=Mus musculus GN=Aldh2 PE=1 SV=1	ALDH2	ALDH2	7	3391.05	3667.32	3400.87	4809.5	3499.73	4469.05	3412.38	4027.74	3368.6	2775.26	3196.76	2946.79	3673.58	2962.03	3493.77	4204.46	3042.07	3406.6	2581.01	3026.72	2843.31	3295.16	3614.42	3185.97	3104.69	2625.95	3098.72	2987.6	3542.9	3228.28	3130.36	570.021	531.926	300.285	0.154946	0.160156	0.0974626	-0.168066	0.0736073	0.323557	-0.133844	0.194515	0.413156
B1ATI0;B1AV77;P47740	B1ATI0;B1AV77;P47740	tr|B1ATI0|B1ATI0_MOUSE;tr|B1AV77|B1AV77_MOUSE;sp|P47740|AL3A2_MOUSE	>tr|B1ATI0|B1ATI0_MOUSE Isoform of P47740, Aldehyde dehydrogenase OS=Mus musculus GN=Aldh3a2 PE=1 SV=1;>tr|B1AV77|B1AV77_MOUSE Isoform of P47740, Aldehyde dehydrogenase OS=Mus musculus GN=Aldh3a2 PE=1 SV=1;>sp|P47740|AL3A2_MOUSE Fatty aldehyde dehydrogenase OS=Mus musculus GN=Aldh3a2 PE=2 SV=2	ALDH3A2	ALDH3A2	5	897.936	771.51	843.377	870.716	762.585	816.906	745.382	770.575	762.541	781.507	789.181	815.869	777.973	840.19	737.309	657.526	800.085	682.347	761.237	710.775	759.584	831.832	835.649	740.933	670.589	706.988	710.194	656.68	803.303	729.838	736.124	45.4734	49.5125	72.1295	0.0556876	0.0683988	0.0964905	-0.129697	0.0171141	0.171558	-0.139144	0.00631574	0.0786597
Q8CHT0	Q8CHT0	sp|Q8CHT0|AL4A1_MOUSE	>sp|Q8CHT0|AL4A1_MOUSE Delta-1-pyrroline-5-carboxylate dehydrogenase, mitochondrial OS=Mus musculus GN=Aldh4a1 PE=1 SV=3	ALDH4A1	ALDH4A1	2	195.82	201.141	198.014	159.807	183.821	154.946	180.349	199.566	159.593	160.474	163.793	156.804	162.769	136.559	181.484	178.861	161.681	167.843	160.343	145.373	136.663	195.099	134.841	174.016	204.336	172.207	162.182	177.152	172.39	161.75	174.262	20.4306	16.4262	22.5507	0.119266	0.103932	0.135429	0.0141043	0.86302	0.937536	-0.0890226	0.252552	0.472545
Q8BWF0	Q8BWF0	sp|Q8BWF0|SSDH_MOUSE	>sp|Q8BWF0|SSDH_MOUSE Succinate-semialdehyde dehydrogenase, mitochondrial OS=Mus musculus GN=Aldh5a1 PE=1 SV=1	ALDH5A1	ALDH5A1	5	3405.69	3481.31	3426.08	3992.5	3413.87	4198.88	2924.8	4065.52	3724.26	2854.33	2977.53	2836.22	3476.89	3085.73	4002.27	3671.05	3792.26	3793.89	2900.33	3738.96	3714.89	3482.51	3541.18	3458.82	3651.64	3019.19	3339.72	3354.7	3418.83	3659.09	3406.82	452.723	350.956	201.619	0.13207	0.104525	0.0609272	0.0043057	0.954639	0.982181	0.103259	0.216384	0.439439
Q9EQ20	Q9EQ20	sp|Q9EQ20|MMSA_MOUSE	>sp|Q9EQ20|MMSA_MOUSE Methylmalonate-semialdehyde dehydrogenase [acylating], mitochondrial OS=Mus musculus GN=Aldh6a1 PE=1 SV=1	ALDH6A1	ALDH6A1	5	3067.1	3017.06	2774.49	3421.9	2872.78	3297.97	1785.95	3074.6	3049.28	1682.95	1771.83	1840.12	2361.39	2542.99	2440.59	2661.96	2279.07	2535.01	1983.42	3375.92	3076.57	3082.7	3083.8	3164.25	2970.69	2227.64	2555.93	2163.21	2611.46	2621.79	2749.75	614.694	473.019	427.641	0.259535	0.180397	0.163502	0.0999573	0.497788	0.739685	0.0271922	0.855063	0.922391
Q9DBF1;Q9DBF1-2	Q9DBF1;Q9DBF1-2	sp|Q9DBF1|AL7A1_MOUSE;sp|Q9DBF1-2|AL7A1_MOUSE	>sp|Q9DBF1|AL7A1_MOUSE Alpha-aminoadipic semialdehyde dehydrogenase OS=Mus musculus GN=Aldh7a1 PE=1 SV=4;>sp|Q9DBF1-2|AL7A1_MOUSE Isoform of Q9DBF1, Isoform 2 of Alpha-aminoadipic semialdehyde dehydrogenase OS=Mus musculus GN=Aldh7a1	ALDH7A1	ALDH7A1	7	1810.1	1845.91	1658.86	2042.78	1981.06	2184.54	1764.79	2706.94	2109.97	1517.57	1558.25	1556.63	1910.95	1771.68	2084.78	2458.35	1875.12	2367.62	1531.61	1923.4	2059.11	1943.99	2174.94	2195.91	1960.91	1914.8	2050.5	1937.12	1887.14	2042.86	2025.45	314.497	311.959	117.527	0.15772	0.158941	0.0572231	0.117087	0.189307	0.471071	0.116418	0.260964	0.480969
Q3U367;Q9JLJ2	Q3U367;Q9JLJ2	tr|Q3U367|Q3U367_MOUSE;sp|Q9JLJ2|AL9A1_MOUSE	>tr|Q3U367|Q3U367_MOUSE Isoform of Q9JLJ2, 4-trimethylaminobutyraldehyde dehydrogenase OS=Mus musculus GN=Aldh9a1 PE=1 SV=1;>sp|Q9JLJ2|AL9A1_MOUSE 4-trimethylaminobutyraldehyde dehydrogenase OS=Mus musculus GN=Aldh9a1 PE=1 SV=1	ALDH9A1	ALDH9A1	4	465.714	515.203	466.045	587.987	520.811	556.031	520.724	626.647	634.049	496.412	451.886	567.435	535.102	568.157	535.774	614.437	460.539	602.196	514.08	536.376	2185.74	460.464	527.383	554.664	444.664	434.524	574.207	467.938	536.586	778.449	494.835	57.0595	622.747	56.2704	0.106466	0.577306	0.112632	-0.117171	0.11494	0.389464	0.307991	0.130117	0.329228
P05064	P05064	sp|P05064|ALDOA_MOUSE	>sp|P05064|ALDOA_MOUSE Fructose-bisphosphate aldolase A OS=Mus musculus GN=Aldoa PE=1 SV=2	ALDOA	ALDOA	12	88592	96727.3	92478.3	105182	98126.2	101249	98119	101980	86556.9	82046.4	93323.1	94516.9	98281.2	92941.8	90141.7	96163.5	89296.8	90980.5	100836	102823	98514.6	95375	111308	95224	96577.4	96101.5	98359.9	96188.3	95008.6	95536.6	98447.7	6315.31	5465.56	5763.84	0.0677536	0.0572254	0.0558162	0.0523432	0.27317	0.559964	0.00900318	0.854278	0.921947
P05063	P05063	sp|P05063|ALDOC_MOUSE	>sp|P05063|ALDOC_MOUSE Fructose-bisphosphate aldolase C OS=Mus musculus GN=Aldoc PE=1 SV=4	ALDOC	ALDOC	9	10543.9	11179.7	10278.7	13749.5	13016	16148.1	11234.8	15344.7	12393.4	9735.42	9677.21	9319.19	11006.5	10755.8	14145.7	16298.3	11473.7	16957.7	10762.5	17155.6	14368.4	12275.5	16632.1	14530.9	12981.1	14091.6	13966.9	13233.1	11741.6	14451.7	13958.7	2117.59	2568.42	1402.84	0.172287	0.188093	0.0976343	0.263827	0.012756	0.154198	0.299064	0.0140795	0.112
A2AE27	A2AE27	tr|A2AE27|A2AE27_MOUSE	>tr|A2AE27|A2AE27_MOUSE Isoform of Q9DBT5, AMP deaminase 2 OS=Mus musculus GN=Ampd2 PE=1 SV=1	AMPD2	AMPD2	1	89.5757	102.732	97.5119	118.473	112.028	115.002	108.435	128.701	107.751	104.566	101.819	103.188	104.176	92.0746	109.788	127.644	98.7058	115.707	105.573	109.036	117.897	100.806	97.2943	99.3175	100.007	107.735	93.8717	97.1094	106.145	112.05	99.4488	10.2813	9.35392	4.3215	0.0960392	0.0831294	0.0428272	-0.0889731	0.131696	0.408507	0.0800177	0.218152	0.440364
Q7TQF7	Q7TQF7	sp|Q7TQF7|AMPH_MOUSE	>sp|Q7TQF7|AMPH_MOUSE Amphiphysin OS=Mus musculus GN=Amph PE=1 SV=1	AMPH	AMPH	8	7107.22	7730.12	7405.38	9312.42	8395.45	9789.47	8713.47	11663.9	8734.17	7577.87	7067.41	7346.03	7941.59	6791.16	9905.7	11989.2	6414.73	11633	6019.67	8401.79	6453.91	7896.09	8448.04	8373.53	5980.78	8687.85	8963.82	9254.39	8255.41	8688.29	8229.21	1324.44	2530.31	1082.9	0.150463	0.29874	0.146886	-0.0012085	0.990006	0.994441	0.0366272	0.780842	0.886128
Q02357-5;Q02357-6	Q02357-5;Q02357-6	sp|Q02357-5|ANK1_MOUSE;sp|Q02357-6|ANK1_MOUSE	>sp|Q02357-5|ANK1_MOUSE Isoform of Q02357, Isoform 5 of Ankyrin-1 OS=Mus musculus GN=Ank1;>sp|Q02357-6|ANK1_MOUSE Isoform of Q02357, Isoform 6 of Ankyrin-1 OS=Mus musculus GN=Ank1	ANK1	ANK1	3	2101.28	1810.1	1818.86	1650.91	1787.41	1880.67	1855.68	1940.72	2039.92	2118.13	1991	2047.77	1871.22	2108.48	1954.67	1987.83	2018.03	1918.02	2045.51	1813.08	1343.4	1750.98	2088.97	1782.3	1702.35	1873.84	1805.79	2158.81	1930.15	1868.65	1880.44	142.163	243.792	175.452	0.0746697	0.147954	0.091055	-0.039152	0.486208	0.731486	-0.055381	0.433537	0.647156
Q8C8R3-2;S4R1F9;S4R249	Q8C8R3-2;S4R1F9;S4R249	sp|Q8C8R3-2|ANK2_MOUSE;tr|S4R1F9|S4R1F9_MOUSE;tr|S4R249|S4R249_MOUSE	>sp|Q8C8R3-2|ANK2_MOUSE Isoform of Q8C8R3, Isoform 2 of Ankyrin-2 OS=Mus musculus GN=Ank2;>tr|S4R1F9|S4R1F9_MOUSE Isoform of Q8C8R3, Ankyrin-2 OS=Mus musculus GN=Ank2 PE=1 SV=1;>tr|S4R249|S4R249_MOUSE Isoform of Q8C8R3, Ankyrin-2 OS=Mus musculus GN=Ank2 PE=1 SV=1	ANK2	ANK2	30	19713.6	17277	17826.7	15126.8	17374.8	17814	18661.1	17992.2	20100.7	20577	19703.7	20090.6	18603.6	22102.8	19417.5	18865.2	19075.3	19101.7	20648	17003.9	12447.4	17761.3	19584.3	18288.6	19989.9	21017.4	18049.2	22126.4	18783.2	18079.8	19545.3	1744.1	2705.51	1634.44	0.0945816	0.170858	0.082831	0.0590137	0.34673	0.627141	-0.0655208	0.426906	0.644624
S4R2K9	S4R2K9	tr|S4R2K9|S4R2K9_MOUSE	>tr|S4R2K9|S4R2K9_MOUSE Isoform of G5E8K5, Ankyrin-3 (Fragment) OS=Mus musculus GN=Ank3 PE=1 SV=1	ANK3	ANK3	24	8412.38	7294.96	7117.11	6799.96	7135.57	7476	7504.48	7707.94	8190.63	8676.83	8574.27	8180.34	7658.7	9054.66	7692.26	8145.75	8111.78	7772.93	8278.35	7709.59	5906.37	7613.42	8481.75	7229.11	6208.95	6601.66	7309.86	8561.98	7841.7	7659.57	7429.53	677.9	807.66	880.635	0.0862125	0.116398	0.119581	-0.0816652	0.224424	0.515635	-0.036736	0.581569	0.757207
Q3TPE9;Q3TPE9-2	Q3TPE9;Q3TPE9-2	sp|Q3TPE9|ANKY2_MOUSE;sp|Q3TPE9-2|ANKY2_MOUSE	>sp|Q3TPE9|ANKY2_MOUSE Ankyrin repeat and MYND domain-containing protein 2 OS=Mus musculus GN=Ankmy2 PE=1 SV=1;>sp|Q3TPE9-2|ANKY2_MOUSE Isoform of Q3TPE9, Isoform 2 of Ankyrin repeat and MYND domain-containing protein 2 OS=Mus musculus GN=Ankmy2	ANKMY2	ANKMY2	1	67.6036	70.525	60.5651	65.3213	58.8641	46.7001	47.2505	61.7338	222.015	63.3822	60.7519	182.408	65.8241	217.872	48.0718	49.0337	203.329	53.4343	62.6078	61.2496	74.061	55.815	53.0437	60.0612	59.6287	64.7633	54.1504	61.9308	92.2012	78.8267	58.4847	63.383	55.6382	4.29357	0.580835	0.534784	0.073549	-0.428217	0.139632	0.415358	-0.191195	0.564862	0.742906
E9QPP6;S4R1Q0;S4R2H2;S4R2I2;S4R2Q2	E9QPP6;S4R1Q0;S4R2H2;S4R2I2;S4R2Q2	tr|E9QPP6|E9QPP6_MOUSE;tr|S4R1Q0|S4R1Q0_MOUSE;tr|S4R2H2|S4R2H2_MOUSE;tr|S4R2I2|S4R2I2_MOUSE;tr|S4R2Q2|S4R2Q2_MOUSE	>tr|E9QPP6|E9QPP6_MOUSE Isoform of Q8BIZ1, Ankyrin repeat and sterile alpha motif domain-containing protein 1B OS=Mus musculus GN=Anks1b PE=1 SV=2;>tr|S4R1Q0|S4R1Q0_MOUSE Isoform of Q8BIZ1, Ankyrin repeat and sterile alpha motif domain-containing protein 1B OS=Mus musculus GN=Anks1b PE=1 SV=1;>tr|S4R2H2|S4R2H2_MOUSE Isoform of Q8BIZ1, Ankyrin repeat and sterile alpha motif domain-containing prote…	ANKS1B	ANKS1B	5	3953.3	4061.72	4158.87	3136.71	4001.32	3266.06	4005.99	3721.35	3592.69	4547.63	4511.71	4288.25	4015.32	4173.47	3935.67	3726.05	4653.15	4107.94	5229.42	4148.3	4374.02	3819.58	3601.1	3348.46	3945.06	3711.9	3805.96	3785.22	3959.6	4310.65	3716.75	412.41	502.538	193.385	0.108843	0.113268	0.0533834	-0.0853735	0.192849	0.477476	0.122172	0.109567	0.297483
P97384	P97384	sp|P97384|ANX11_MOUSE	>sp|P97384|ANX11_MOUSE Annexin A11 OS=Mus musculus GN=Anxa11 PE=2 SV=2	ANXA11	ANXA11	4	886.486	920.962	944.147	882.219	677.571	725.753	937.597	649.096	756.938	1071.36	1050.04	835.661	937.958	770.626	755.986	752.685	733.026	743.363	916.363	716.407	794.806	664.905	595.181	681.748	582.741	662.302	725.971	609.514	860.458	773.234	646.052	130.048	67.5883	51.9805	0.155494	0.082805	0.0803776	-0.401698	0.000145563	0.0224349	-0.14284	0.120447	0.316109
P48036	P48036	sp|P48036|ANXA5_MOUSE	>sp|P48036|ANXA5_MOUSE Annexin A5 OS=Mus musculus GN=Anxa5 PE=1 SV=1	ANXA5	ANXA5	4	5975.15	6051.11	4600.5	4757.06	4806.53	3769.2	4108.55	3896.61	5596.26	3753.64	3898.04	6118.52	4976.97	4432.33	4455.78	4390.32	4765.16	4537.75	4065.11	4603.22	3726.68	4744.74	4217.3	6327.77	4343.51	4353.65	4609.19	4261.45	4767.18	4363.43	4693.94	867.227	354.252	745.206	0.180503	0.0842773	0.143048	-0.0141132	0.896591	0.956632	-0.110249	0.281767	0.501688
F8WIT2;P14824	F8WIT2;P14824	tr|F8WIT2|F8WIT2_MOUSE;sp|P14824|ANXA6_MOUSE	>tr|F8WIT2|F8WIT2_MOUSE Isoform of P14824, Annexin OS=Mus musculus GN=Anxa6 PE=1 SV=1;>sp|P14824|ANXA6_MOUSE Annexin A6 OS=Mus musculus GN=Anxa6 PE=1 SV=3	ANXA6	ANXA6	12	11367	10211.1	11032.6	8480.91	9569.12	7858.55	10376.5	8491.18	10595.8	12018.2	12004.6	11245.3	11230.6	12014	9840.51	10152.6	11162.3	8780.39	10970.5	7220.3	9919.88	10489.4	8199.25	10581.2	10789.5	9990.49	9500.59	10309.6	10464	9720.91	9980.01	1387.61	1355.04	893.113	0.140601	0.150504	0.0950779	-0.0610207	0.468744	0.722451	-0.106814	0.260923	0.480969
Q07076	Q07076	sp|Q07076|ANXA7_MOUSE	>sp|Q07076|ANXA7_MOUSE Annexin A7 OS=Mus musculus GN=Anxa7 PE=1 SV=2	ANXA7	ANXA7	4	2549.57	2683.27	2733.33	2907.23	2933.21	2623.65	2480.46	2604.6	2943.52	2678.13	2757.09	2622.41	2894.8	3075.4	2439.06	1969.09	3119.31	2432.19	2783.52	2536.6	2659.7	3082.74	3087.27	2819.3	2968.01	2825.52	2789.86	2620.73	2749.05	2562.78	2884.78	175.134	354.343	170.123	0.0633603	0.14276	0.0593439	0.0700568	0.137595	0.413792	-0.110751	0.102814	0.28746
O35643;Q5SVG4;Q5SVG5	O35643;Q5SVG4;Q5SVG5	sp|O35643|AP1B1_MOUSE;tr|Q5SVG4|Q5SVG4_MOUSE;tr|Q5SVG5|Q5SVG5_MOUSE	>sp|O35643|AP1B1_MOUSE AP-1 complex subunit beta-1 OS=Mus musculus GN=Ap1b1 PE=1 SV=2;>tr|Q5SVG4|Q5SVG4_MOUSE Isoform of O35643, AP-1 complex subunit beta-1 OS=Mus musculus GN=Ap1b1 PE=1 SV=1;>tr|Q5SVG5|Q5SVG5_MOUSE Isoform of O35643, AP-1 complex subunit beta-1 OS=Mus musculus GN=Ap1b1 PE=1 SV=1	AP1B1	AP1B1	8	3946.08	3679.87	3804.84	4364.82	3686.18	4419.14	3928.96	4701.04	4138.12	3751.67	3609.88	3576.96	3788.61	3671.25	4432.26	4512.64	3441.45	4495.12	3466.36	3868.1	2868.72	3830.93	4179.82	3985.54	3369.9	4010.58	4151.53	4120.57	3933.39	3869.24	3949.84	345.273	641.488	282.297	0.0847979	0.173945	0.0752707	0.00756032	0.894263	0.955649	-0.0367357	0.645993	0.800363
P22892;Q8CBB7	P22892;Q8CBB7	sp|P22892|AP1G1_MOUSE;tr|Q8CBB7|Q8CBB7_MOUSE	>sp|P22892|AP1G1_MOUSE AP-1 complex subunit gamma-1 OS=Mus musculus GN=Ap1g1 PE=1 SV=3;>tr|Q8CBB7|Q8CBB7_MOUSE Isoform of P22892, AP-1 complex subunit gamma-1 OS=Mus musculus GN=Ap1g1 PE=1 SV=1	AP1G1	AP1G1	3	500.819	547.801	517.981	529.196	536.122	525.893	604.351	550.622	533.909	525.56	502.545	502.344	530.274	457.445	563.632	595.748	502.418	584.792	506.172	524.915	445.862	535.492	435.146	597.096	478.367	580.856	595.367	562.912	526.062	531.934	540.748	32.725	53.0151	62.3553	0.0620858	0.101986	0.121473	0.0335354	0.570049	0.787089	0.0122869	0.824834	0.908054
P35585	P35585	sp|P35585|AP1M1_MOUSE	>sp|P35585|AP1M1_MOUSE AP-1 complex subunit mu-1 OS=Mus musculus GN=Ap1m1 PE=1 SV=3	AP1M1	AP1M1	4	866.303	918.417	950.941	1189.14	902.783	1124.01	1012.2	1068.46	960.834	907.503	846.176	840.752	965.794	897.165	1012.7	1119.47	871.626	914.901	912.639	979.979	856.656	974.679	975.928	1086.05	855.281	970.24	1059.86	980.756	960.748	952.567	986.113	104.389	92.1839	74.2267	0.104932	0.0943032	0.0767872	0.0415235	0.527836	0.761196	-0.0103966	0.880651	0.937776
D3YXN0;D3Z0D6;D3Z268;P61967	D3YXN0;D3Z0D6;D3Z268;P61967	tr|D3YXN0|D3YXN0_MOUSE;tr|D3Z0D6|D3Z0D6_MOUSE;tr|D3Z268|D3Z268_MOUSE;sp|P61967|AP1S1_MOUSE	>tr|D3YXN0|D3YXN0_MOUSE Isoform of P61967, AP-1 complex subunit sigma-1A (Fragment) OS=Mus musculus GN=Ap1s1 PE=1 SV=1;>tr|D3Z0D6|D3Z0D6_MOUSE Isoform of P61967, AP-1 complex subunit sigma-1A (Fragment) OS=Mus musculus GN=Ap1s1 PE=1 SV=1;>tr|D3Z268|D3Z268_MOUSE Isoform of P61967, AP-1 complex subunit sigma-1A (Fragment) OS=Mus musculus GN=Ap1s1 PE=1 SV=1;>sp|P61967|AP1S1_MOUSE AP-1 complex subuni…	AP1S1	AP1S1	1	310.769	298.864	316.663	332.799	308.757	326.075	311.141	322.034	326.724	288.135	275.549	260.219	288.964	297.826	292.728	317.604	301.632	322.405	269.336	344.907	307.146	311.777	278.627	366.483	283.731	352.073	330.05	294.61	304.608	307.965	316.764	20.9421	23.914	34.0501	0.070552	0.0784494	0.106791	0.0526696	0.367335	0.645191	0.0153133	0.774728	0.884824
P17426;P17426-2	P17426;P17426-2	sp|P17426|AP2A1_MOUSE;sp|P17426-2|AP2A1_MOUSE	>sp|P17426|AP2A1_MOUSE AP-2 complex subunit alpha-1 OS=Mus musculus GN=Ap2a1 PE=1 SV=1;>sp|P17426-2|AP2A1_MOUSE Isoform of P17426, Isoform B of AP-2 complex subunit alpha-1 OS=Mus musculus GN=Ap2a1	AP2A1	AP2A1	13	20985.4	20036.4	19534.5	20150.6	18593.6	21518.1	21027.3	22337.5	24796.7	19856.9	21085.4	20218	21710.7	21986.4	22009.4	22783.6	20290.9	22061.8	20519.7	22868.3	18629.4	20579.2	19710	22078.3	19019.4	21224.8	21159.7	21440.1	20988.4	21309	20744.5	1505.46	1554.72	1059.84	0.0700707	0.0748919	0.0518319	-0.0151738	0.749406	0.892339	0.0218036	0.679413	0.821481
P17427	P17427	sp|P17427|AP2A2_MOUSE	>sp|P17427|AP2A2_MOUSE AP-2 complex subunit alpha-2 OS=Mus musculus GN=Ap2a2 PE=1 SV=2	AP2A2	AP2A2	14	11671.9	10991.5	10799.8	11053.1	10957.7	11044.4	11546.3	13316.1	12822.8	11435	11495.5	11190.3	12101.7	11159.6	12028.2	13091.9	10032.3	12911.8	11427.8	11336	9204.97	11273.1	9582.08	10937.6	9746.37	11218.7	11316.1	11682.7	11541.8	11433.3	10822.4	738.167	1427.61	821.945	0.0616745	0.129332	0.0782737	-0.0939547	0.0643732	0.308841	-0.0210706	0.733993	0.859053
H3BKM0;Q9DBG3;Q9DBG3-2	H3BKM0;Q9DBG3;Q9DBG3-2	tr|H3BKM0|H3BKM0_MOUSE;sp|Q9DBG3|AP2B1_MOUSE;sp|Q9DBG3-2|AP2B1_MOUSE	>tr|H3BKM0|H3BKM0_MOUSE Isoform of Q9DBG3, AP-2 complex subunit beta OS=Mus musculus GN=Ap2b1 PE=1 SV=1;>sp|Q9DBG3|AP2B1_MOUSE AP-2 complex subunit beta OS=Mus musculus GN=Ap2b1 PE=1 SV=1;>sp|Q9DBG3-2|AP2B1_MOUSE Isoform of Q9DBG3, Isoform 2 of AP-2 complex subunit beta OS=Mus musculus GN=Ap2b1	AP2B1	AP2B1	23	22157.8	20956.3	21260.3	24401.5	20886.3	25565.2	23056.2	26139.8	25903	21709.2	23375.8	22876.4	24206.6	24269.1	24413.2	25640	21790.7	25150.7	22504.1	25763.3	20471.2	22613.7	23408.5	24648.5	21132.3	23771.3	23472.7	23435.2	23340.2	23676.2	23211.7	1807.71	2086.9	1096.66	0.0775068	0.0901967	0.0482393	-0.00537018	0.914507	0.96375	0.0196882	0.734979	0.859392
P84091;Q3TWV4	P84091;Q3TWV4	sp|P84091|AP2M1_MOUSE;tr|Q3TWV4|Q3TWV4_MOUSE	>sp|P84091|AP2M1_MOUSE AP-2 complex subunit mu OS=Mus musculus GN=Ap2m1 PE=1 SV=1;>tr|Q3TWV4|Q3TWV4_MOUSE Isoform of P84091, AP-2 complex subunit mu OS=Mus musculus GN=Ap2m1 PE=1 SV=1	AP2M1	AP2M1	5	6545.61	6050.24	5909.62	6344.65	5619.7	6131.71	5644.87	6566.39	6454.3	4799.57	5196.73	4848.9	5079.64	5043.46	5772.15	5403	4750.96	5391.83	4758.1	5386.16	4480.15	6167.89	5549.15	6112.04	5586.83	5984.12	6014.21	4865.68	5731.1	5134.62	5754.27	644.71	469.963	461.733	0.114415	0.0926639	0.0840206	0.0102318	0.884816	0.951988	-0.155173	0.0422903	0.192782
P62743	P62743	sp|P62743|AP2S1_MOUSE	>sp|P62743|AP2S1_MOUSE AP-2 complex subunit sigma OS=Mus musculus GN=Ap2s1 PE=1 SV=1	AP2S1	AP2S1	6	5948.19	5895.85	5772.47	4203.71	5293.48	3941.98	5272.71	5855.9	6526.43	5319.72	5440.99	4414.41	5370.59	5601.51	5511.39	5366.09	5424.2	5701.75	5269.74	5802.09	3750.69	6258.22	3475.47	6243.79	4672.09	5840.28	5741.11	5499.51	5347	5260.85	5390.07	719.398	691.439	1000.13	0.143221	0.150002	0.212755	-0.000497472	0.996315	0.997056	-0.0230059	0.807936	0.89949
Q9JME5	Q9JME5	sp|Q9JME5|AP3B2_MOUSE	>sp|Q9JME5|AP3B2_MOUSE AP-3 complex subunit beta-2 OS=Mus musculus GN=Ap3b2 PE=1 SV=2	AP3B2	AP3B2	8	1398.33	1423.03	1377.77	1729.12	1569.63	2143.52	1592.39	2077.84	1490.71	1292.11	1217.28	1283.65	1447.62	1201.71	1790.54	2015.67	1233.99	2185.25	1221.81	1476.63	1148.62	1400.42	1919.64	1637.74	1332.52	1655.6	1785.48	1775.64	1517.48	1581.79	1643.86	291.229	417.381	212.074	0.180055	0.265257	0.133687	0.127071	0.242061	0.533919	0.039849	0.76469	0.880769
O54774	O54774	sp|O54774|AP3D1_MOUSE	>sp|O54774|AP3D1_MOUSE AP-3 complex subunit delta-1 OS=Mus musculus GN=Ap3d1 PE=1 SV=1	AP3D1	AP3D1	12	1317.06	1349.11	1296.11	1449.09	1353.53	1763.41	1403.86	1917.05	1516.3	1156.28	1364.21	1163.1	1301.91	1252.93	1615.33	1854.45	1147.6	1883.52	1157	1495.83	1264.99	1339.33	1616.7	1529.55	1257.25	1495.38	1595.74	1652.44	1400.28	1488.39	1498.05	212.282	311.494	148.117	0.142063	0.212709	0.102718	0.105033	0.226948	0.519398	0.0747547	0.489485	0.691562
Q8R2R9	Q8R2R9	sp|Q8R2R9|AP3M2_MOUSE	>sp|Q8R2R9|AP3M2_MOUSE AP-3 complex subunit mu-2 OS=Mus musculus GN=Ap3m2 PE=2 SV=1	AP3M2	AP3M2	3	428.033	440.107	432.46	449.845	437.979	532.332	417.963	478.133	426.172	336.691	297.255	307.45	367.321	349.488	419.008	446.556	353.207	482.263	320.2	412.162	339.432	448.897	494.026	557.856	374.969	461.168	440.289	430.387	407.231	396.118	458.227	66.8044	59.9508	56.7627	0.17073	0.153314	0.123119	0.179663	0.0862643	0.343396	-0.0354163	0.739523	0.862252
Q8BSZ2	Q8BSZ2	sp|Q8BSZ2|AP3S2_MOUSE	>sp|Q8BSZ2|AP3S2_MOUSE AP-3 complex subunit sigma-2 OS=Mus musculus GN=Ap3s2 PE=1 SV=1	AP3S2	AP3S2	1	105.027	109.353	106.996	113.466	107.276	135.983	121.99	124.353	110.524	163.164	105.268	99.5319	116.072	97.9898	126.555	130.392	105.006	120.212	166.985	115.723	108.196	106.895	110.187	119.416	101.208	105.51	118.975	120.814	115.5	124.724	111.858	17.0855	20.7559	7.84342	0.135557	0.15548	0.0704311	-0.036328	0.64354	0.826977	0.108301	0.249709	0.470423
E9Q505;P98084	E9Q505;P98084	tr|E9Q505|E9Q505_MOUSE;sp|P98084|APBA2_MOUSE	>tr|E9Q505|E9Q505_MOUSE Isoform of P98084, Amyloid beta A4 precursor protein-binding family A member 2 OS=Mus musculus GN=Apba2 PE=1 SV=1;>sp|P98084|APBA2_MOUSE Amyloid beta A4 precursor protein-binding family A member 2 OS=Mus musculus GN=Apba2 PE=1 SV=2	APBA2	APBA2	2	141.16	130.467	132.61	115.742	138.32	138.899	125.511	147.919	136.079	132.866	129.998	137.195	135.87	136.404	188.559	210.462	171.83	197.471	161.325	152.395	163.33	151.7	163.925	153.802	170.875	165.365	166.119	176.538	134.217	177.91	164.046	7.58511	21.3359	8.81363	0.0579776	0.118948	0.0541071	0.289942	8.0943e-07	0.000499013	0.400035	5.53897e-07	0.000136591
Q9QXJ1;Q9QXJ1-2	Q9QXJ1;Q9QXJ1-2	sp|Q9QXJ1|APBB1_MOUSE;sp|Q9QXJ1-2|APBB1_MOUSE	>sp|Q9QXJ1|APBB1_MOUSE Amyloid beta A4 precursor protein-binding family B member 1 OS=Mus musculus GN=Apbb1 PE=1 SV=3;>sp|Q9QXJ1-2|APBB1_MOUSE Isoform of Q9QXJ1, Isoform 2 of Amyloid beta A4 precursor protein-binding family B member 1 OS=Mus musculus GN=Apbb1	APBB1	APBB1	1	59.3918	35.3369	47.439	24.1117	43.6935	61.6178	51.5242	48.0164	36.4132	41.9782	42.0692	54.6652	41.6916	67.9105	58.0457	71.5113	43.6974	64.5777	50.996	37.1652	20.6378	51.0534	51.6352	56.4751	53.8884	52.2934	41.486	55.3553	46.8471	49.5187	51.741	11.5866	17.3491	4.93356	0.270155	0.440637	0.102608	0.181728	0.217332	0.509934	0.0285337	0.888612	0.939673
Q03157	Q03157	sp|Q03157|APLP1_MOUSE	>sp|Q03157|APLP1_MOUSE Amyloid-like protein 1 OS=Mus musculus GN=Aplp1 PE=1 SV=1	APLP1	APLP1	1	108.424	98.4041	86.0566	91.4508	92.6935	81.0463	75.1769	59.8969	74.097	77.2475	42.8435	37.677	75.0757	78.9442	63.5133	18.4441	101.655	82.5116	39.5505	25.5359	125.604	96.2959	83.3506	84.7467	96.4568	80.2397	67.5047	86.2618	77.0739	65.2592	84.9794	19.6583	40.2023	9.93291	0.305378	0.827534	0.121768	0.185358	0.262119	0.551724	-0.474681	0.121601	0.316986
Q06335;Q06335-2;Q60709	Q06335;Q06335-2;Q60709	sp|Q06335|APLP2_MOUSE;sp|Q06335-2|APLP2_MOUSE;tr|Q60709|Q60709_MOUSE	>sp|Q06335|APLP2_MOUSE Amyloid-like protein 2 OS=Mus musculus GN=Aplp2 PE=1 SV=4;>sp|Q06335-2|APLP2_MOUSE Isoform of Q06335, Isoform 2 of Amyloid-like protein 2 OS=Mus musculus GN=Aplp2;>tr|Q60709|Q60709_MOUSE Isoform of Q06335, Amyloid-like protein 2 OS=Mus musculus GN=Aplp2 PE=1 SV=1	APLP2	APLP2	2	250.321	269.681	238.148	194.514	262.106	296.615	322.725	233.44	243.118	253.58	294.269	258.224	278.181	243.817	277.408	285.787	266.52	220.151	278.782	230.944	262.982	251.491	156.425	227.782	270.553	254.423	238.763	243.384	259.91	260.368	234.689	31.6644	25.1774	37.0204	0.12416	0.100601	0.182913	-0.15567	0.108087	0.37751	0.00658015	0.932886	0.964892
Q9D7N9	Q9D7N9	sp|Q9D7N9|APMAP_MOUSE	>sp|Q9D7N9|APMAP_MOUSE Adipocyte plasma membrane-associated protein OS=Mus musculus GN=Apmap PE=1 SV=1	APMAP	APMAP	5	1823.11	1898.82	1815.51	1920.81	1836.92	1828.09	1929.03	2144.95	2017.01	2305.07	2290.89	2398.38	2222.77	2119.64	2184.27	2189.89	2284.14	2052.52	2343.12	2245.7	2101.23	1889.68	2003.13	1706.82	1908.94	1814.91	2017.59	2035.05	2039.36	2200.12	1910.87	204.371	101.249	120.15	0.0990267	0.0462059	0.064164	-0.08979	0.15192	0.428155	0.114755	0.0674968	0.235095
Q8K4Z3	Q8K4Z3	sp|Q8K4Z3|NNRE_MOUSE	>sp|Q8K4Z3|NNRE_MOUSE NAD(P)H-hydrate epimerase OS=Mus musculus GN=Apoa1bp PE=1 SV=1	APOA1BP	APOA1BP	2	495.881	530.671	472.422	619.635	516.264	601.656	445.04	470.504	463.035	341.51	229.677	228.982	242.064	273.62	469.959	302.008	386.944	348.726	225.069	234.983	278.371	543.094	581.343	565.897	523.09	492.509	474.798	449.715	423.64	320.866	518.635	135.782	87.6409	48.5424	0.371016	0.271777	0.0946661	0.366385	0.065613	0.309274	-0.365529	0.0918813	0.276419
P08226	P08226	sp|P08226|APOE_MOUSE	>sp|P08226|APOE_MOUSE Apolipoprotein E OS=Mus musculus GN=Apoe PE=1 SV=2	APOE	APOE	4	1369.72	1814.11	1546.55	1721.63	1648.7	1198.4	1336.5	1167.67	1223.74	1303.08	1242.31	1396.23	1542.37	1243.67	1207.36	1080.89	1421.71	1179.21	1264.95	1767.98	1457.67	1683.93	1528.88	1662.93	1747.69	1504.89	1531.21	1329.69	1411.05	1339.97	1569.89	208.689	230.907	140.461	0.144101	0.166002	0.0917927	0.16284	0.065121	0.30918	-0.0778058	0.430889	0.64618
B1ASQ2;Q9D186;Q9DCZ4	B1ASQ2;Q9D186;Q9DCZ4	NA;NA;sp|Q9DCZ4|MIC26_MOUSE	NA;NA;>sp|Q9DCZ4|MIC26_MOUSE MICOS complex subunit Mic26 OS=Mus musculus GN=Apoo PE=1 SV=2	APOO	APOO	3	5339.16	5179.09	5921.19	4522.4	5361.6	4677.79	5446.16	4584.19	6028.11	5845.49	5245.38	4915.09	4984.82	6262.37	5044.28	3906.36	5884.42	4624.45	5551.51	5083.54	5188.26	5420.56	4776.32	5800.75	5064.31	5525.83	5165.53	4530.32	5308.06	5040.4	5183.38	550.162	639.843	439.953	0.103665	0.13364	0.0858555	-0.0316349	0.634252	0.8258	-0.0780708	0.311588	0.532086
Q78IK4	Q78IK4	sp|Q78IK4|MIC27_MOUSE	>sp|Q78IK4|MIC27_MOUSE MICOS complex subunit Mic27 OS=Mus musculus GN=Apool PE=2 SV=1	APOOL	APOOL	1	79.3422	61.4097	68.8463	58.8429	66.6912	60.6852	65.8396	57.7729	58.991	64.2116	62.6312	53.6102	59.0201	65.855	58.9552	44.9329	55.1464	47.5516	67.6596	50.9849	52.8011	59.3818	58.0995	53.1945	59.3763	59.107	51.1204	53.474	63.1249	54.0045	56.2505	6.23293	7.60238	3.52419	0.09524	0.137457	0.0635283	-0.162618	0.0112873	0.147927	-0.230717	0.00464246	0.0697893
Q8K3H0	Q8K3H0	sp|Q8K3H0|DP13A_MOUSE	>sp|Q8K3H0|DP13A_MOUSE DCC-interacting protein 13-alpha OS=Mus musculus GN=Appl1 PE=1 SV=1	APPL1	APPL1	3	106.135	126.155	114.485	102.545	125.337	108.347	128.586	147.533	136.015	116.447	120.646	131.723	150.149	113.783	144.774	184.192	126.332	161.51	116.132	174.019	167.129	114.006	108.893	135.712	136.471	128.256	137.895	157.568	123.42	153.441	131.257	14.5499	25.2439	16.2794	0.116757	0.172961	0.125266	0.0883808	0.268326	0.554257	0.305538	0.00226809	0.0508464
P55088;P55088-3	P55088;P55088-3	sp|P55088|AQP4_MOUSE;sp|P55088-3|AQP4_MOUSE	>sp|P55088|AQP4_MOUSE Aquaporin-4 OS=Mus musculus GN=Aqp4 PE=2 SV=2;>sp|P55088-3|AQP4_MOUSE Isoform of P55088, Isoform 3 of Aquaporin-4 OS=Mus musculus GN=Aqp4	AQP4	AQP4	4	2594.61	2496.14	2746.15	1572.8	2694.12	1256.63	2479.81	2241.66	2948.39	2957.95	2667.83	2663.95	2398.26	2971.47	2358.67	2024.82	2386.2	2124.96	2118.46	1674.09	1961.81	2625.65	1395.99	2353.42	2338.9	2478.46	2359.33	2857.82	2477.84	2092.72	2344.23	501.663	243.434	458.347	0.251147	0.120671	0.234437	-0.0737464	0.633549	0.825757	-0.216717	0.125053	0.322866
Q5XJY5	Q5XJY5	sp|Q5XJY5|COPD_MOUSE	>sp|Q5XJY5|COPD_MOUSE Coatomer subunit delta OS=Mus musculus GN=Arcn1 PE=1 SV=2	ARCN1	ARCN1	1	83.0907	85.796	87.1277	104.568	97.834	92.3225	85.7261	77.9408	73.9613	78.9753	70.3678	78.6254	85.4582	80.3998	68.4484	80.5561	75.8177	79.1587	72.3472	78.9727	79.0744	91.0825	113.633	94.4963	81.4281	84.4352	82.1425	79.8837	84.4424	76.3393	89.5859	9.15804	4.44637	11.8831	0.106276	0.0597972	0.12472	0.0829691	0.272327	0.559566	-0.140081	0.0399821	0.187089
P61205;P84078	P61205;P84078	sp|P61205|ARF3_MOUSE;sp|P84078|ARF1_MOUSE	>sp|P61205|ARF3_MOUSE ADP-ribosylation factor 3 OS=Mus musculus GN=Arf3 PE=2 SV=2;>sp|P84078|ARF1_MOUSE ADP-ribosylation factor 1 OS=Mus musculus GN=Arf1 PE=1 SV=2	ARF1;ARF3	ARF1;ARF3	6	11309.8	14148.3	13071.2	11633.7	15604.7	12094.1	13810.2	13604.8	16125.1	10965.1	11037.5	11335.7	14409.3	12648	13669.1	17192.6	13368	15613.4	11022.9	16297.7	20067.1	14345.9	11389.1	16853.7	14342.4	15093.5	15188.3	14029.4	12985.5	15318.7	14463.2	1694.11	2946.3	1648.45	0.128955	0.196998	0.11982	0.158108	0.0659684	0.309274	0.226294	0.0310395	0.161443
P84084	P84084	sp|P84084|ARF5_MOUSE	>sp|P84084|ARF5_MOUSE ADP-ribosylation factor 5 OS=Mus musculus GN=Arf5 PE=1 SV=2	ARF5	ARF5	1	38.1505	59.2278	48.3339	840.723	60.1799	1122.32	56.6631	28.6656	67.812	51.5495	54.5711	62.5338	45.397	81.5492	50.8	53.3643	71.6108	54.3282	53.4826	76.3635	87.1866	62.792	1193.8	83.8494	38.0854	67.0389	62.3213	62.1809	186.977	63.8766	224.295	341.353	14.3748	427.719	1.50674	0.219088	1.6536	0.222856	0.749326	0.892339	-0.355656	0.533406	0.721151
P62331	P62331	sp|P62331|ARF6_MOUSE	>sp|P62331|ARF6_MOUSE ADP-ribosylation factor 6 OS=Mus musculus GN=Arf6 PE=1 SV=2	ARF6	ARF6	3	1405.38	1278.44	1324.94	1213.36	1307.58	1429.4	1355.7	1439.89	1418.03	1478.5	1358.04	1277.96	1292.43	1328.15	1412.48	1456.84	1359.21	1447.61	1399.36	1328.2	1471.73	1349.77	1395.27	1259.02	1449.61	1452.97	1302.94	1445.35	1350.56	1410.77	1379.28	75.3876	52.9238	77.6276	0.0559665	0.0378187	0.0570875	0.0304529	0.480745	0.729725	0.064144	0.138915	0.34086
V9GWV1;V9GXM1	V9GWV1;V9GXM1	tr|V9GWV1|V9GWV1_MOUSE;tr|V9GXM1|V9GXM1_MOUSE	>tr|V9GWV1|V9GWV1_MOUSE Isoform of Q9EPJ9, ADP-ribosylation factor GTPase-activating protein 1 OS=Mus musculus GN=Arfgap1 PE=1 SV=1;>tr|V9GXM1|V9GXM1_MOUSE Isoform of Q9EPJ9, ADP-ribosylation factor GTPase-activating protein 1 OS=Mus musculus GN=Arfgap1 PE=1 SV=1	ARFGAP1	ARFGAP1	1	807.385	734.907	751.002	803.447	696.194	900.916	866.53	634.255	679.593	685.378	637.127	583.401	638.555	634.792	719.034	691.841	580.727	748.106	700.813	695.378	477.042	777.905	841.576	835.942	571.089	919.837	777.47	747.69	718.106	658.992	781.644	96.1191	95.6814	108.9	0.131466	0.160381	0.151639	0.120647	0.18791	0.469014	-0.127048	0.176878	0.393664
Q3UGY8	Q3UGY8	sp|Q3UGY8|BIG3_MOUSE	>sp|Q3UGY8|BIG3_MOUSE Brefeldin A-inhibited guanine nucleotide-exchange protein 3 OS=Mus musculus GN=Arfgef3 PE=1 SV=1	ARFGEF3	ARFGEF3	1	42.7011	37.523	36.4497	29.6472	33.9362	36.9518	39.7691	34.6352	33.9054	37.9323	41.4843	45.0025	40.6195	39.9266	35.6812	49.8208	39.2633	32.7139	40.521	34.9517	37.8842	32.1922	30.9824	26.8246	38.3525	36.7382	29.5112	38.6311	37.8917	38.6909	33.3189	4.06599	5.5822	4.63054	0.110075	0.136824	0.141489	-0.189754	0.0245703	0.205877	0.0261435	0.741788	0.862844
Q8K221	Q8K221	sp|Q8K221|ARFP2_MOUSE	>sp|Q8K221|ARFP2_MOUSE Arfaptin-2 OS=Mus musculus GN=Arfip2 PE=2 SV=2	ARFIP2	ARFIP2	4	414.573	448.117	437.106	539.934	448.32	614.177	539.38	486.055	470.016	401.199	384.666	380.296	478.773	412.441	514.687	585.566	407.765	564.121	431.793	599.252	368.791	436.515	506.315	580.911	376.655	518.69	584.387	537.826	461.075	495.997	505.9	66.9037	92.8821	75.8161	0.140066	0.195446	0.160346	0.132141	0.173167	0.453324	0.096	0.355606	0.575409
A2AH25;Q5FWK3	A2AH25;Q5FWK3	tr|A2AH25|A2AH25_MOUSE;sp|Q5FWK3|RHG01_MOUSE	>tr|A2AH25|A2AH25_MOUSE Isoform of Q5FWK3, Rho GTPase-activating protein 1 OS=Mus musculus GN=Arhgap1 PE=1 SV=1;>sp|Q5FWK3|RHG01_MOUSE Rho GTPase-activating protein 1 OS=Mus musculus GN=Arhgap1 PE=1 SV=1	ARHGAP1	ARHGAP1	3	472.153	530.769	489.582	608.459	531.062	631.93	510.195	590.546	524.701	416.563	407.5	430.123	549.419	393.445	556.811	692.529	434.036	721.216	376.286	612.581	387.969	505.635	575.251	560.011	463.828	504.412	549.884	581.55	506.175	540.204	534.367	75.7223	143.061	43.7694	0.152498	0.276935	0.0837866	0.0891779	0.314573	0.59718	0.0641795	0.613279	0.77895
A0A0A0MQE8;B7ZCJ0;B7ZCJ1;G3UWM5;Q6DFV3	A0A0A0MQE8;B7ZCJ0;B7ZCJ1;G3UWM5;Q6DFV3	tr|A0A0A0MQE8|A0A0A0MQE8_MOUSE;tr|B7ZCJ0|B7ZCJ0_MOUSE;tr|B7ZCJ1|B7ZCJ1_MOUSE;tr|G3UWM5|G3UWM5_MOUSE;sp|Q6DFV3|RHG21_MOUSE	>tr|A0A0A0MQE8|A0A0A0MQE8_MOUSE Isoform of Q6DFV3, Rho GTPase-activating protein 21 OS=Mus musculus GN=Arhgap21 PE=1 SV=1;>tr|B7ZCJ0|B7ZCJ0_MOUSE Isoform of Q6DFV3, Rho GTPase-activating protein 21 OS=Mus musculus GN=Arhgap21 PE=1 SV=1;>tr|B7ZCJ1|B7ZCJ1_MOUSE Isoform of Q6DFV3, Rho GTPase-activating protein 21 OS=Mus musculus GN=Arhgap21 PE=1 SV=1;>tr|G3UWM5|G3UWM5_MOUSE Isoform of Q6DFV3, Rho GT…	ARHGAP21	ARHGAP21	2	286.248	246.363	249.438	284.796	215.473	300.23	250.368	249.985	227.448	306.185	265.931	275.141	237.729	289.735	259.008	226.784	235.364	251.553	298.572	217.793	158.003	246.324	334.959	217.51	243.603	239.516	248.674	271.823	263.219	235.297	257.487	27.8564	43.173	37.6907	0.107189	0.19967	0.137011	-0.0362094	0.641046	0.826564	-0.177087	0.0670424	0.235095
E9QAQ3;Q6ZQ82	E9QAQ3;Q6ZQ82	tr|E9QAQ3|E9QAQ3_MOUSE;sp|Q6ZQ82|RHG26_MOUSE	>tr|E9QAQ3|E9QAQ3_MOUSE Isoform of Q6ZQ82, Rho GTPase-activating protein 26 OS=Mus musculus GN=Arhgap26 PE=1 SV=1;>sp|Q6ZQ82|RHG26_MOUSE Rho GTPase-activating protein 26 OS=Mus musculus GN=Arhgap26 PE=1 SV=3	ARHGAP26	ARHGAP26	2	163.774	171.334	173.244	145.444	157.219	144.418	161.552	153.347	156.004	151.727	162.703	191.824	160.536	159.005	164.255	181.778	186.024	171.606	191.186	190.648	180.683	163.418	159.713	180.785	164	175.053	180.015	195.874	160.866	180.883	174.123	12.1605	9.92773	12.7657	0.0734447	0.0558761	0.0724833	0.114647	0.0361894	0.247211	0.170961	0.00258944	0.0527732
Q811P8	Q811P8	sp|Q811P8|RHG32_MOUSE	>sp|Q811P8|RHG32_MOUSE Rho GTPase-activating protein 32 OS=Mus musculus GN=Arhgap32 PE=1 SV=2	ARHGAP32	ARHGAP32	4	341.67	380.903	315.069	260.438	269.036	332.427	301.34	257.732	252.205	322.899	314.306	321.923	301.074	726.265	262.358	237.862	245.694	261.52	322.089	308.942	706.958	282.591	329.752	302.647	367.445	343.318	281.398	317.094	335.52	335.06	317.749	118.128	166.976	31.7636	0.266313	0.393063	0.0996108	-0.0290893	0.838486	0.930561	-0.0534422	0.780766	0.886128
Q91YM2	Q91YM2	sp|Q91YM2|RHG35_MOUSE	>sp|Q91YM2|RHG35_MOUSE Rho GTPase-activating protein 35 OS=Mus musculus GN=Arhgap35 PE=1 SV=3	ARHGAP35	ARHGAP35	1	29.3555	28.8241	71.4773	54.2931	49.7863	69.217	66.1567	65.5104	63.1978	39.7964	36.1339	43.6528	66.084	39.332	60.8772	74.7182	65.278	73.9948	36.4554	62.2044	58.9387	60.7648	66.3758	63.8307	60.6498	72.5284	59.0749	65.1344	51.6298	61.781	64.0513	15.3709	12.7752	4.57569	0.329822	0.24471	0.0699359	0.373624	0.0374741	0.24976	0.292279	0.131059	0.330124
G3X932;H7BX46;P59281;P59281-2	G3X932;H7BX46;P59281;P59281-2	tr|G3X932|G3X932_MOUSE;tr|H7BX46|H7BX46_MOUSE;sp|P59281|RHG39_MOUSE;sp|P59281-2|RHG39_MOUSE	>tr|G3X932|G3X932_MOUSE Isoform of P59281, DNA segment, Chr 15, Wayne State University 169, expressed, isoform CRA_a OS=Mus musculus GN=Arhgap39 PE=1 SV=1;>tr|H7BX46|H7BX46_MOUSE Isoform of P59281, Rho GTPase-activating protein 39 OS=Mus musculus GN=Arhgap39 PE=1 SV=1;>sp|P59281|RHG39_MOUSE Rho GTPase-activating protein 39 OS=Mus musculus GN=Arhgap39 PE=1 SV=2;>sp|P59281-2|RHG39_MOUSE Isoform of …	ARHGAP39	ARHGAP39	1	144.125	130.427	124.576	120.901	108.981	136.356	152.49	127.676	143.019	152.14	143.163	144.6	137.346	136.43	107.852	124.566	108.635	125.211	135.95	122.74	114.058	118.559	118.797	128.082	92.611	131.053	121.103	128.395	135.873	119.859	119.8	12.2906	10.1802	12.9908	0.093886	0.0848365	0.118498	-0.184041	0.0126937	0.154198	-0.17963	0.00882691	0.0899469
Q5SSM3;Q5SSM3-2;Q5SSM3-3	Q5SSM3;Q5SSM3-2;Q5SSM3-3	sp|Q5SSM3|RHG44_MOUSE;sp|Q5SSM3-2|RHG44_MOUSE;sp|Q5SSM3-3|RHG44_MOUSE	>sp|Q5SSM3|RHG44_MOUSE Rho GTPase-activating protein 44 OS=Mus musculus GN=Arhgap44 PE=1 SV=1;>sp|Q5SSM3-2|RHG44_MOUSE Isoform of Q5SSM3, Isoform 2 of Rho GTPase-activating protein 44 OS=Mus musculus GN=Arhgap44;>sp|Q5SSM3-3|RHG44_MOUSE Isoform of Q5SSM3, Isoform 3 of Rho GTPase-activating protein 44 OS=Mus musculus GN=Arhgap44	ARHGAP44	ARHGAP44	4	299.153	275.566	293.494	599.483	316.93	384.793	294.625	384.178	325.628	308.058	288.413	305.675	268.053	305.684	406.152	404.721	324.189	408.65	355.576	348.968	317.22	312.957	676.38	278.196	334.274	304.277	340.307	367.6	332.124	366.497	373.427	84.3142	39.6972	136.597	0.207466	0.109322	0.301151	0.139445	0.360595	0.639732	0.167173	0.159661	0.372844
Q99PT1	Q99PT1	sp|Q99PT1|GDIR1_MOUSE	>sp|Q99PT1|GDIR1_MOUSE Rho GDP-dissociation inhibitor 1 OS=Mus musculus GN=Arhgdia PE=1 SV=3	ARHGDIA	ARHGDIA	3	1333.46	1788.79	1456.08	1984.82	2120.01	1786.36	1735.57	1859.4	1761.85	1158.88	1156.21	1201.44	1492.6	1403.03	1895.91	2121.55	1330.28	2298.94	1216.55	1768.18	1765.36	1773.05	1974.84	2196.44	1928.84	1938.77	2063.19	1680.89	1588.46	1770.97	1936.58	315.174	391.343	171.858	0.204974	0.235827	0.0896394	0.308091	0.0113554	0.147927	0.15175	0.270574	0.492062
H3BJ40;H3BJ45;H3BJU7;H3BJX8;H3BKH9;Q60875;Q60875-4;Q60875-5	H3BJ40;H3BJ45;H3BJU7;H3BJX8;H3BKH9;Q60875;Q60875-4;Q60875-5	tr|H3BJ40|H3BJ40_MOUSE;tr|H3BJ45|H3BJ45_MOUSE;tr|H3BJU7|H3BJU7_MOUSE;tr|H3BJX8|H3BJX8_MOUSE;tr|H3BKH9|H3BKH9_MOUSE;sp|Q60875|ARHG2_MOUSE;sp|Q60875-4|ARHG2_MOUSE;sp|Q60875-5|ARHG2_MOUSE	>tr|H3BJ40|H3BJ40_MOUSE Isoform of Q60875, Rho guanine nucleotide exchange factor 2 OS=Mus musculus GN=Arhgef2 PE=1 SV=1;>tr|H3BJ45|H3BJ45_MOUSE Isoform of Q60875, Rho guanine nucleotide exchange factor 2 OS=Mus musculus GN=Arhgef2 PE=1 SV=1;>tr|H3BJU7|H3BJU7_MOUSE Isoform of Q60875, Rho guanine nucleotide exchange factor 2 OS=Mus musculus GN=Arhgef2 PE=1 SV=1;>tr|H3BJX8|H3BJX8_MOUSE Isoform of Q…	ARHGEF2	ARHGEF2	13	2166.09	2281.74	2418.57	2563.01	2439.46	2133.18	2187.73	2153.36	2215.71	2344.76	2171.52	2267.58	2389.5	2375.8	2259.13	2043.98	2203.25	2152.06	2427.6	2206.32	2273.61	2319.98	2448.36	2234.95	2267.5	2368.2	2461.07	2260.1	2293.43	2223.71	2337.17	130.887	117.95	91.4838	0.0564821	0.052874	0.0389468	0.0284618	0.485002	0.731486	-0.0441204	0.32552	0.543527
E0CX56;E9PYK8;Q7TNR9	E0CX56;E9PYK8;Q7TNR9	tr|E0CX56|E0CX56_MOUSE;tr|E9PYK8|E9PYK8_MOUSE;sp|Q7TNR9|ARHG4_MOUSE	>tr|E0CX56|E0CX56_MOUSE Isoform of Q7TNR9, Rho guanine nucleotide exchange factor 4 (Fragment) OS=Mus musculus GN=Arhgef4 PE=1 SV=2;>tr|E9PYK8|E9PYK8_MOUSE Isoform of Q7TNR9, Rho guanine nucleotide exchange factor 4 OS=Mus musculus GN=Arhgef4 PE=1 SV=2;>sp|Q7TNR9|ARHG4_MOUSE Rho guanine nucleotide exchange factor 4 OS=Mus musculus GN=Arhgef4 PE=2 SV=2	ARHGEF4	ARHGEF4	1	79.3932	69.0864	67.6879	82.7804	62.1567	76.6497	71.8306	64.7776	59.6289	71.3597	63.8164	70.6666	68.9034	57.1939	62.7476	75.2377	63.226	62.3548	76.5255	60.2003	62.8207	61.5666	67.7187	51.5019	61.799	67.7843	66.4068	60.5932	68.9951	66.159	62.4815	7.3026	6.72372	5.72096	0.105803	0.0981767	0.0962695	-0.141122	0.0503789	0.284477	-0.0591731	0.403245	0.620338
F6WMJ3;Q8K4I3	F6WMJ3;Q8K4I3	tr|F6WMJ3|F6WMJ3_MOUSE;sp|Q8K4I3|ARHG6_MOUSE	>tr|F6WMJ3|F6WMJ3_MOUSE Isoform of Q8K4I3, Rho guanine nucleotide exchange factor 6 OS=Mus musculus GN=Arhgef6 PE=1 SV=1;>sp|Q8K4I3|ARHG6_MOUSE Rho guanine nucleotide exchange factor 6 OS=Mus musculus GN=Arhgef6 PE=1 SV=1	ARHGEF6	ARHGEF6	2	202.744	197.841	205.731	223.677	194.618	235.923	217.686	231.35	211.458	209.021	201.578	200.542	190.67	193.522	210.082	260.129	179.522	242.299	177.235	199.376	186.153	190.845	189.817	216.611	135.984	204.303	219.416	215.366	208.312	207.828	196.049	14.1369	32.1638	29.1085	0.0666532	0.150297	0.168459	-0.10049	0.175938	0.454182	-0.0144833	0.833006	0.912712
D3Z0V2;Q9ES28;Q9ES28-2;Q9ES28-3;Q9ES28-4;Q9ES28-7;Q9ES28-8	D3Z0V2;Q9ES28;Q9ES28-2;Q9ES28-3;Q9ES28-4;Q9ES28-7;Q9ES28-8	tr|D3Z0V2|D3Z0V2_MOUSE;sp|Q9ES28|ARHG7_MOUSE;sp|Q9ES28-2|ARHG7_MOUSE;sp|Q9ES28-3|ARHG7_MOUSE;sp|Q9ES28-4|ARHG7_MOUSE;sp|Q9ES28-7|ARHG7_MOUSE;sp|Q9ES28-8|ARHG7_MOUSE	>tr|D3Z0V2|D3Z0V2_MOUSE Isoform of Q9ES28, Rho guanine nucleotide exchange factor 7 OS=Mus musculus GN=Arhgef7 PE=1 SV=1;>sp|Q9ES28|ARHG7_MOUSE Rho guanine nucleotide exchange factor 7 OS=Mus musculus GN=Arhgef7 PE=1 SV=2;>sp|Q9ES28-2|ARHG7_MOUSE Isoform of Q9ES28, Isoform A of Rho guanine nucleotide exchange factor 7 OS=Mus musculus GN=Arhgef7;>sp|Q9ES28-3|ARHG7_MOUSE Isoform of Q9ES28, Isoform …	ARHGEF7	ARHGEF7	3	317.523	304.914	311.085	311.726	308.642	355.312	351.936	358.838	299.438	271.66	281.524	302.475	279.919	298.91	337.827	369.407	275.885	371.079	281.81	323.14	313.133	339.863	314.3	361.298	282.904	365.764	361.346	363.884	310.993	324.612	341.337	27.384	38.0364	31.758	0.0866701	0.118535	0.0979728	0.133669	0.0393555	0.254576	0.0583227	0.388404	0.606696
Q8BGR6	Q8BGR6	sp|Q8BGR6|ARL15_MOUSE	>sp|Q8BGR6|ARL15_MOUSE ADP-ribosylation factor-like protein 15 OS=Mus musculus GN=Arl15 PE=2 SV=1	ARL15	ARL15	2	342.841	339.256	368.363	319.5	329.104	339.176	342.82	298.539	307.501	392.934	361.39	379.116	323.6	326.016	287.594	284.08	324.803	285.75	347.931	315.619	325.906	303.749	330.476	282.994	385.958	288.844	304.582	326.878	340.725	310.241	317.64	26.8654	24.8463	34.9057	0.0781827	0.0799057	0.105415	-0.104141	0.093909	0.352144	-0.13506	0.0241845	0.143709
Q9D0J4	Q9D0J4	sp|Q9D0J4|ARL2_MOUSE	>sp|Q9D0J4|ARL2_MOUSE ADP-ribosylation factor-like protein 2 OS=Mus musculus GN=Arl2 PE=1 SV=1	ARL2	ARL2	1	358.142	384.945	381.445	375.996	419.867	353.799	379.242	380.239	417.36	351.364	297.784	371.588	418.559	321.718	406.276	462.105	377.614	481.486	342.725	432.394	371.812	393.247	366.866	410.115	381.24	406.664	416.002	412.726	372.289	410.63	398.123	34.966	50.6143	18.4186	0.0971864	0.12385	0.0470497	0.101594	0.0923812	0.35102	0.138171	0.0646074	0.233268
Q9WUL7	Q9WUL7	sp|Q9WUL7|ARL3_MOUSE	>sp|Q9WUL7|ARL3_MOUSE ADP-ribosylation factor-like protein 3 OS=Mus musculus GN=Arl3 PE=1 SV=1	ARL3	ARL3	4	613.288	724.701	633.325	662.994	797.912	626.326	694.967	781.11	664.016	568.607	556.096	567.895	718.143	584.899	739.681	882.272	582.945	901.957	565.354	574.282	669.383	696.055	685.805	769.948	656.898	668.454	857.975	701.745	656.734	702.268	719.554	78.276	143.83	70.9992	0.117991	0.201911	0.0943677	0.135479	0.0765588	0.330517	0.0809294	0.40751	0.623388
Q8R5J9	Q8R5J9	sp|Q8R5J9|PRAF3_MOUSE	>sp|Q8R5J9|PRAF3_MOUSE PRA1 family protein 3 OS=Mus musculus GN=Arl6ip5 PE=1 SV=2	ARL6IP5	ARL6IP5	2	742.794	677.823	741.061	864.341	741.481	854.362	756.108	817.86	754.114	914.323	819.988	784.254	815.712	803.091	896.836	813.71	851.31	802.803	913.732	777.525	708.772	793.816	1029.5	720.16	834.074	835.861	879.778	821.668	791.951	823.527	844.979	61.7755	70.8212	95.0453	0.0780538	0.087459	0.109082	0.0901036	0.148851	0.425844	0.05581	0.339063	0.559283
F6QKK2;Q8VEH3	F6QKK2;Q8VEH3	tr|F6QKK2|F6QKK2_MOUSE;sp|Q8VEH3|ARL8A_MOUSE	>tr|F6QKK2|F6QKK2_MOUSE Isoform of Q8VEH3, ADP-ribosylation factor-like protein 8A (Fragment) OS=Mus musculus GN=Arl8a PE=1 SV=1;>sp|Q8VEH3|ARL8A_MOUSE ADP-ribosylation factor-like protein 8A OS=Mus musculus GN=Arl8a PE=2 SV=1	ARL8A	ARL8A	5	3027.56	2868.16	2980.79	2416.99	2717.58	2108.82	2644.47	2959.47	2976.74	2885.85	2463.37	2378.35	2275.7	2663.48	2864.43	2287.84	2870.14	2240.11	2662.27	2220.82	2194.08	2842.16	2168.54	2910.11	2976.14	2816.77	2854.53	2778.9	2669.1	2477.1	2763.88	297.849	309.988	270.258	0.11552	0.123463	0.107577	0.0523482	0.487127	0.731486	-0.108473	0.176767	0.393664
Q9CQW2	Q9CQW2	sp|Q9CQW2|ARL8B_MOUSE	>sp|Q9CQW2|ARL8B_MOUSE ADP-ribosylation factor-like protein 8B OS=Mus musculus GN=Arl8b PE=2 SV=1	ARL8B	ARL8B	2	796.09	838.582	829.848	544.842	698.609	450.483	710.661	713.487	860.795	748.184	793.257	697.605	716.701	956.042	674.645	648.891	905.336	626.729	744.98	718.348	789.497	792.557	442.713	875.75	803.59	788.55	698.597	682.761	739.656	729.775	726.36	127.891	95.6994	141.22	0.192848	0.127084	0.229241	-0.031962	0.805664	0.922362	-0.00677476	0.951699	0.977247
Q9D7A8	Q9D7A8	sp|Q9D7A8|ARMC1_MOUSE	>sp|Q9D7A8|ARMC1_MOUSE Armadillo repeat-containing protein 1 OS=Mus musculus GN=Armc1 PE=1 SV=1	ARMC1	ARMC1	4	679.053	632.347	655.453	618.191	565.818	603.923	566.119	543.471	665.692	566.043	576.6	502.191	453.646	562.317	528.276	461.891	635.12	463.489	563.172	581.729	483.004	636.068	627.081	613.147	495.764	592.107	561.805	516.702	585.062	530.955	577.525	62.9573	65.9473	54.7663	0.111275	0.123261	0.0973909	-0.0163832	0.818607	0.925392	-0.141327	0.0765992	0.248765
D3Z3J0;Q8BNU0;Q8BNU0-2	D3Z3J0;Q8BNU0;Q8BNU0-2	tr|D3Z3J0|D3Z3J0_MOUSE;sp|Q8BNU0|ARMC6_MOUSE;sp|Q8BNU0-2|ARMC6_MOUSE	>tr|D3Z3J0|D3Z3J0_MOUSE Isoform of Q8BNU0, Armadillo repeat-containing protein 6 (Fragment) OS=Mus musculus GN=Armc6 PE=1 SV=1;>sp|Q8BNU0|ARMC6_MOUSE Armadillo repeat-containing protein 6 OS=Mus musculus GN=Armc6 PE=2 SV=1;>sp|Q8BNU0-2|ARMC6_MOUSE Isoform of Q8BNU0, Isoform 2 of Armadillo repeat-containing protein 6 OS=Mus musculus GN=Armc6	ARMC6	ARMC6	1	55.0567	53.1265	55.8317	49.8457	53.3239	50.1815	62.5024	53.1902	50.4601	52.5469	49.5239	100.202	50.1296	49.2269	48.6749	55.1405	46.3278	48.8628	50.3677	46.0163	55.7446	46.4771	46.9137	46.466	51.6104	53.3606	45.7528	45.5226	56.082	50.1621	48.0147	13.1759	3.91109	3.13072	0.185359	0.0769447	0.0635448	-0.199969	0.0580289	0.298124	-0.137998	0.187467	0.407973
Q8BHS6	Q8BHS6	sp|Q8BHS6|ARMX3_MOUSE	>sp|Q8BHS6|ARMX3_MOUSE Armadillo repeat-containing X-linked protein 3 OS=Mus musculus GN=Armcx3 PE=1 SV=1	ARMCX3	ARMCX3	1	95.3142	96.597	91.5437	98.1782	101.109	99.6662	106.946	95.4763	110.055	123.807	147.441	106.752	110.532	108.144	122.763	117.36	110.476	103.593	114.45	100.027	126.301	109.216	90.682	94.8763	108.362	105.119	93.1846	104.176	106.54	113.567	100.802	14.4673	9.61118	7.67597	0.124784	0.0855537	0.0770268	-0.0725427	0.333586	0.614356	0.0986272	0.203786	0.4223
Q9R0Q6	Q9R0Q6	sp|Q9R0Q6|ARC1A_MOUSE	>sp|Q9R0Q6|ARC1A_MOUSE Actin-related protein 2/3 complex subunit 1A OS=Mus musculus GN=Arpc1a PE=1 SV=1	ARPC1A	ARPC1A	4	6166.25	6721.14	6696.61	6114.08	5873.2	5498.17	6563.16	5593.42	6294.64	6712.1	6325.53	6168.66	6402.08	5950.6	6502.79	6235.52	6138.29	6771.31	6272.51	6586.65	6064.98	6558.3	5259	6273	6038.03	6309.38	6906.54	6399.73	6219.97	6367.44	6249.14	393.34	258.162	513.092	0.0642328	0.0403113	0.0856783	0.0050818	0.920895	0.965941	0.0355266	0.438552	0.649979
Q9CVB6	Q9CVB6	sp|Q9CVB6|ARPC2_MOUSE	>sp|Q9CVB6|ARPC2_MOUSE Actin-related protein 2/3 complex subunit 2 OS=Mus musculus GN=Arpc2 PE=1 SV=3	ARPC2	ARPC2	10	7499.09	8862.58	8732.29	6539.87	7934.84	5708.76	8832.78	7496.94	9513.1	8873.5	8878.47	8811.47	8713.42	9152.42	8623.29	9190.02	9387.83	9094.66	8499.27	9485.95	8756.16	8813.54	5616.41	9211.61	7619.35	9089.64	8995.24	8959.59	8253.54	9005.31	8329.34	1084.28	383.739	1309.94	0.144972	0.042741	0.181427	0.00796428	0.937321	0.973788	0.137712	0.0993707	0.283293
H7BWZ3;Q9JM76	H7BWZ3;Q9JM76	tr|H7BWZ3|H7BWZ3_MOUSE;sp|Q9JM76|ARPC3_MOUSE	>tr|H7BWZ3|H7BWZ3_MOUSE Isoform of Q9JM76, Actin-related protein 2/3 complex subunit 3 OS=Mus musculus GN=Arpc3 PE=1 SV=1;>sp|Q9JM76|ARPC3_MOUSE Actin-related protein 2/3 complex subunit 3 OS=Mus musculus GN=Arpc3 PE=1 SV=3	ARPC3	ARPC3	1	3526.16	3575.4	3343.07	3913.96	3128.22	3666.93	3550.77	3392.9	2481.58	3600.81	3122.2	3262.89	3339.46	2369.63	3599.51	3364.41	2871.23	3557.47	3381.02	2607.9	2314.27	3326.12	3233.38	2614.52	2980.46	3222.96	3620.91	3304.24	3305.29	3099.4	3186.08	429.803	503.245	314.963	0.142506	0.172351	0.102983	-0.0466513	0.587452	0.799038	-0.0975708	0.328578	0.546743
P59999	P59999	sp|P59999|ARPC4_MOUSE	>sp|P59999|ARPC4_MOUSE Actin-related protein 2/3 complex subunit 4 OS=Mus musculus GN=Arpc4 PE=1 SV=3	ARPC4	ARPC4	4	15637.7	15725.1	15716.1	17035	14139.5	15906.1	16600.4	15278.9	15531.4	16350.1	16383.5	16114.1	16233.5	16059.2	15774.8	17116.2	15397.3	16228.4	16420.8	16321.9	15954.3	15894.1	15060	15046.2	15036.3	15937	16561.3	16263.2	15907.9	16173.4	15685.4	687.867	545.356	636.254	0.0442582	0.0335787	0.0405511	-0.020043	0.58342	0.79487	0.0244691	0.520426	0.712515
Q9CPW4	Q9CPW4	sp|Q9CPW4|ARPC5_MOUSE	>sp|Q9CPW4|ARPC5_MOUSE Actin-related protein 2/3 complex subunit 5 OS=Mus musculus GN=Arpc5 PE=2 SV=3	ARPC5	ARPC5	3	2866.03	3131.51	2871.13	3518.25	2673.73	3030.04	2875.75	2675.54	2667.45	2734.12	2600.54	2466.12	2666.67	2607.07	2637.19	2565.28	2587.71	2828.36	2682.81	2945.5	2603.44	3066.94	3002.65	2813.77	2441.89	2868.33	3050.92	2633.35	2813.14	2692.9	2839.69	270.476	141.845	232.784	0.0917393	0.0516356	0.084589	0.0150268	0.80623	0.922582	-0.0588953	0.313964	0.532853
A3KGQ6;Q9D898	A3KGQ6;Q9D898	tr|A3KGQ6|A3KGQ6_MOUSE;sp|Q9D898|ARP5L_MOUSE	>tr|A3KGQ6|A3KGQ6_MOUSE Isoform of Q9D898, Actin-related protein 2/3 complex subunit 5 OS=Mus musculus GN=Arpc5l PE=1 SV=1;>sp|Q9D898|ARP5L_MOUSE Actin-related protein 2/3 complex subunit 5-like protein OS=Mus musculus GN=Arpc5l PE=1 SV=1	ARPC5L	ARPC5L	4	4175.72	4175.44	4178.89	4444.66	3747.99	4535.37	4223.02	4109.01	3920.2	4156.83	4234.06	4330.4	3985.43	3966.37	4443.54	4159.54	4032.68	4699.02	4208.45	4091.52	3570.42	4312.65	4132.66	4206.34	4196.42	4252.52	4368.28	4328.17	4155.96	4172.17	4256.72	207.341	351.367	83.9261	0.0501415	0.0857191	0.0197405	0.0359969	0.327185	0.608935	0.00281734	0.953636	0.977839
E9Q4B9;P56212	E9Q4B9;P56212	tr|E9Q4B9|E9Q4B9_MOUSE;sp|P56212|ARP19_MOUSE	>tr|E9Q4B9|E9Q4B9_MOUSE Isoform of P56212, cAMP-regulated phosphoprotein 19 OS=Mus musculus GN=Arpp19 PE=1 SV=1;>sp|P56212|ARP19_MOUSE cAMP-regulated phosphoprotein 19 OS=Mus musculus GN=Arpp19 PE=1 SV=2	ARPP19	ARPP19	1	129.705	160.435	147.473	136.282	151.388	158.819	172.978	156.184	125.58	109.453	139.595	143.361	139.38	118.722	137.039	130.756	107.676	171.384	118.404	141.612	104.21	148.832	107.572	176.35	180.957	179.958	168.348	147.984	142.097	130.154	158.572	17.4766	23.0774	26.3883	0.126355	0.173856	0.187067	0.148937	0.129915	0.406046	-0.134934	0.157015	0.368411
J3QNU6;Q8BWG8;Q8BWG8-2	J3QNU6;Q8BWG8;Q8BWG8-2	tr|J3QNU6|J3QNU6_MOUSE;sp|Q8BWG8|ARRB1_MOUSE;sp|Q8BWG8-2|ARRB1_MOUSE	>tr|J3QNU6|J3QNU6_MOUSE Isoform of Q8BWG8, Beta-arrestin-1 OS=Mus musculus GN=Arrb1 PE=1 SV=1;>sp|Q8BWG8|ARRB1_MOUSE Beta-arrestin-1 OS=Mus musculus GN=Arrb1 PE=1 SV=1;>sp|Q8BWG8-2|ARRB1_MOUSE Isoform of Q8BWG8, Isoform 1B of Beta-arrestin-1 OS=Mus musculus GN=Arrb1	ARRB1	ARRB1	1	140.006	134.113	104.026	115.912	110.366	149.178	101.238	102.471	87.1175	99.5381	81.8971	92.2965	102.816	81.7661	117.798	123.346	72.5114	111.674	87.9246	90.5733	76.456	119.342	133.196	105.975	106.54	120.699	95.7806	93.2167	107.339	97.1833	110.678	20.9521	20.36	14.426	0.189569	0.214095	0.13019	0.0579897	0.601232	0.806658	-0.146703	0.249444	0.470282
P98203;P98203-2;P98203-3;P98203-4;P98203-5	P98203;P98203-2;P98203-3;P98203-4;P98203-5	sp|P98203|ARVC_MOUSE;sp|P98203-2|ARVC_MOUSE;sp|P98203-3|ARVC_MOUSE;sp|P98203-4|ARVC_MOUSE;sp|P98203-5|ARVC_MOUSE	>sp|P98203|ARVC_MOUSE Armadillo repeat protein deleted in velo-cardio-facial syndrome homolog OS=Mus musculus GN=Arvcf PE=1 SV=2;>sp|P98203-2|ARVC_MOUSE Isoform of P98203, Isoform 2 of Armadillo repeat protein deleted in velo-cardio-facial syndrome homolog OS=Mus musculus GN=Arvcf;>sp|P98203-3|ARVC_MOUSE Isoform of P98203, Isoform 3 of Armadillo repeat protein deleted in velo-cardio-facial syndro…	ARVCF	ARVCF	3	202.28	178.923	228.042	179.041	189.61	186.181	832.449	205.176	198.496	220.456	226.969	215.795	211.449	236.543	169.121	193.304	204.665	181.741	222.782	221.995	214.635	180.915	203.854	191.682	231.347	194.794	197.396	203.514	250.815	201.177	200.5	168.41	20.6592	15.6812	0.399483	0.105556	0.0760455	-0.181702	0.375854	0.65001	-0.179942	0.382452	0.6011
Q9WV54	Q9WV54	sp|Q9WV54|ASAH1_MOUSE	>sp|Q9WV54|ASAH1_MOUSE Acid ceramidase OS=Mus musculus GN=Asah1 PE=1 SV=1	ASAH1	ASAH1	4	962.457	894.498	949.687	865.174	828.144	800.175	825.901	866	898.362	877.854	840.662	799.502	813.013	849.131	879.811	772.882	906.419	791.051	797.338	687.087	732.166	877.396	783.989	858.037	834.661	815.063	805.757	753.69	862.183	795.251	818.371	50.8649	77.1475	42.5411	0.0581415	0.0970707	0.0522341	-0.0746361	0.0927531	0.351891	-0.120104	0.0324145	0.162468
E9QMI7;E9QMJ1;E9QN63;H3BJY2;H3BKD4;H3BKE6;H3BL41;Q9QWY8;Q9QWY8-2;Q9QWY8-3;Q9QWY8-4	E9QMI7;E9QMJ1;E9QN63;H3BJY2;H3BKD4;H3BKE6;H3BL41;Q9QWY8;Q9QWY8-2;Q9QWY8-3;Q9QWY8-4	tr|E9QMI7|E9QMI7_MOUSE;tr|E9QMJ1|E9QMJ1_MOUSE;tr|E9QN63|E9QN63_MOUSE;tr|H3BJY2|H3BJY2_MOUSE;tr|H3BKD4|H3BKD4_MOUSE;tr|H3BKE6|H3BKE6_MOUSE;tr|H3BL41|H3BL41_MOUSE;sp|Q9QWY8|ASAP1_MOUSE;sp|Q9QWY8-2|ASAP1_MOUSE;sp|Q9QWY8-3|ASAP1_MOUSE;sp|Q9QWY8-4|ASAP1_MOUSE	>tr|E9QMI7|E9QMI7_MOUSE Isoform of Q9QWY8, Arf-GAP with SH3 domain, ANK repeat and PH domain-containing protein 1 OS=Mus musculus GN=Asap1 PE=1 SV=2;>tr|E9QMJ1|E9QMJ1_MOUSE Isoform of Q9QWY8, Arf-GAP with SH3 domain, ANK repeat and PH domain-containing protein 1 OS=Mus musculus GN=Asap1 PE=1 SV=1;>tr|E9QN63|E9QN63_MOUSE Isoform of Q9QWY8, Arf-GAP with SH3 domain, ANK repeat and PH domain-containi…	ASAP1	ASAP1	1	1640.48	1429.99	1316.16	1510.54	1245.01	1860.25	1547.77	1576.45	1465.41	1889.23	1574.22	1487.81	1383.95	1582.48	1573.02	1551.42	1510.65	1595.74	1684.49	1457.62	1043.3	1383.62	2124.14	1530.33	1272.48	1681.13	1566.1	1874.2	1536.41	1488.03	1633.14	180.071	208.431	291.232	0.115761	0.15971	0.176181	0.077957	0.387705	0.655877	-0.0514825	0.552159	0.736013
D3YX85;E9PX52;Q7SIG6	D3YX85;E9PX52;Q7SIG6	tr|D3YX85|D3YX85_MOUSE;tr|E9PX52|E9PX52_MOUSE;sp|Q7SIG6|ASAP2_MOUSE	>tr|D3YX85|D3YX85_MOUSE Isoform of Q7SIG6, Arf-GAP with SH3 domain, ANK repeat and PH domain-containing protein 2 OS=Mus musculus GN=Asap2 PE=1 SV=2;>tr|E9PX52|E9PX52_MOUSE Isoform of Q7SIG6, Arf-GAP with SH3 domain, ANK repeat and PH domain-containing protein 2 OS=Mus musculus GN=Asap2 PE=1 SV=1;>sp|Q7SIG6|ASAP2_MOUSE Arf-GAP with SH3 domain, ANK repeat and PH domain-containing protein 2 OS=Mus …	ASAP2	ASAP2	2	1669.86	1091.97	838.808	622.47	291.448	459.162	520.913	949.073	578.557	303.257	295.577	350.769	297.827	2132.65	299.053	314.743	390.72	308.799	414.356	370.778	255.02	199.956	969.561	916.173	593.282	648.79	774.93	336.397	743.024	336.21	634.156	560.532	56.9468	286.043	0.741668	0.172749	0.627923	-0.0854349	0.831241	0.92753	-0.845996	0.0224228	0.136774
Q6NXK8	Q6NXK8	sp|Q6NXK8|ASIC1_MOUSE	>sp|Q6NXK8|ASIC1_MOUSE Acid-sensing ion channel 1 OS=Mus musculus GN=Asic1 PE=1 SV=1	ASIC1	ASIC1	1	70.3607	64.0058	77.0957	43.7439	66.6052	53.5305	59.4121	50.4193	65.6727	61.8879	70.6398	65.3277	56.6446	70.6898	58.9495	47.9023	73.5578	52.1063	68.6372	48.5592	64.1853	69.7206	39.5325	80.8854	97.5221	68.637	53.518	67.6408	62.574	59.1282	68.208	9.06236	10.0935	18.5334	0.154289	0.171869	0.2965	0.0900191	0.498069	0.739685	-0.0845876	0.415998	0.63246
E0CXM2;Q91YI0	E0CXM2;Q91YI0	tr|E0CXM2|E0CXM2_MOUSE;sp|Q91YI0|ARLY_MOUSE	>tr|E0CXM2|E0CXM2_MOUSE Isoform of Q91YI0, Argininosuccinate lyase OS=Mus musculus GN=Asl PE=1 SV=1;>sp|Q91YI0|ARLY_MOUSE Argininosuccinate lyase OS=Mus musculus GN=Asl PE=1 SV=1	ASL	ASL	1	61.7456	65.2189	67.8609	62.5457	70.3236	74.2975	71.668	68.2451	63.1674	61.6311	63.9618	55.3637	64.7764	62.8827	67.9272	80.4929	58.8635	70.3392	54.2592	64.8304	67.8799	65.6941	53.6589	67.6726	61.1877	62.5223	56.1431	61.4252	65.2635	66.3703	61.1863	4.85822	8.41928	4.93846	0.0748881	0.127566	0.0820555	-0.093443	0.0953994	0.353204	0.0180385	0.782433	0.886173
O54984	O54984	sp|O54984|ASNA_MOUSE	>sp|O54984|ASNA_MOUSE ATPase Asna1 OS=Mus musculus GN=Asna1 PE=1 SV=2	ASNA1	ASNA1	3	519.081	515.754	504.548	546.119	504.21	534.42	569.389	562.911	541.099	518.859	483.805	461.72	524.272	519.213	534.641	519.454	503.802	572.824	514.718	515.714	486.023	494.921	524.264	589.186	497.752	544.516	574.826	548.633	521.814	521.025	539.157	28.8278	27.2665	36.0249	0.0558824	0.0514606	0.0669727	0.0464764	0.30389	0.589491	-0.00176478	0.967985	0.984587
Q61024	Q61024	sp|Q61024|ASNS_MOUSE	>sp|Q61024|ASNS_MOUSE Asparagine synthetase [glutamine-hydrolyzing] OS=Mus musculus GN=Asns PE=2 SV=3	ASNS	ASNS	1	39.2274	48.4043	51.9277	20.5901	62.0076	48.993	49.9584	26.9573	56.6198	51.3902	51.5562	53.4851	56.947	54.1867	44.0575	40.1755	57.1674	42.4939	50.8676	50.4529	77.3921	50.752	21.0607	65.843	48.9614	60.9402	51.7321	51.2995	48.0179	51.801	50.0841	11.551	12.7025	14.2271	0.316014	0.225797	0.389787	0.0424754	0.839555	0.930633	0.130467	0.470843	0.678599
B0QZP3;Q8R3P0;V9GXG0	B0QZP3;Q8R3P0;V9GXG0	tr|B0QZP3|B0QZP3_MOUSE;sp|Q8R3P0|ACY2_MOUSE;tr|V9GXG0|V9GXG0_MOUSE	>tr|B0QZP3|B0QZP3_MOUSE Isoform of Q8R3P0, Aspartoacylase (Fragment) OS=Mus musculus GN=Aspa PE=1 SV=1;>sp|Q8R3P0|ACY2_MOUSE Aspartoacylase OS=Mus musculus GN=Aspa PE=1 SV=2;>tr|V9GXG0|V9GXG0_MOUSE Isoform of Q8R3P0, Aspartoacylase (Fragment) OS=Mus musculus GN=Aspa PE=1 SV=1	ASPA	ASPA	1	122.27	144.83	133.29	149.193	143.894	130.528	137.792	117.951	173.236	127.824	92.835	119.936	140.598	152.61	118.228	115.746	125.917	118.656	98.1461	124.383	127.784	151.955	125.657	131.261	75.3617	116.149	136.705	109.538	134.771	118.408	120.947	19.0537	9.98093	24.3912	0.148345	0.0893244	0.229357	-0.171263	0.141114	0.415425	-0.177358	0.0511726	0.210319
Q2TA57	Q2TA57	sp|Q2TA57|ASPH1_MOUSE	>sp|Q2TA57|ASPH1_MOUSE Aspartate beta-hydroxylase domain-containing protein 1 OS=Mus musculus GN=Asphd1 PE=2 SV=2	ASPHD1	ASPHD1	1	100.09	93.9685	85.8885	82.8246	91.1916	74.8578	85.0864	94.5173	85.5048	91.072	102.535	81.732	91.8284	94.2316	92.5479	91.5909	91.2898	94.034	92.5211	84.7778	71.0727	85.9467	80.178	80.0265	84.6139	84.9744	80.0617	84.5761	89.6663	88.262	82.9111	7.48193	8.14133	2.67873	0.0846341	0.0997601	0.0324249	-0.108912	0.0438428	0.266296	-0.0238562	0.703028	0.84083
Q80VP9	Q80VP9	sp|Q80VP9|ASPH2_MOUSE	>sp|Q80VP9|ASPH2_MOUSE Aspartate beta-hydroxylase domain-containing protein 2 OS=Mus musculus GN=Asphd2 PE=2 SV=1	ASPHD2	ASPHD2	1	197.35	206.345	208.898	183.738	188.069	168.317	192.942	179.295	197.785	216.256	231.771	210.979	204.972	225.416	175.701	172.482	194.512	166.011	197.354	177.516	201.328	195.683	142.335	182.48	178.735	184.994	174.226	176.402	200.867	183.558	176.408	17.7045	13.874	16.5994	0.0890721	0.0755083	0.100605	-0.188026	0.00641743	0.118339	-0.128268	0.0413284	0.190739
Q8C0M9	Q8C0M9	sp|Q8C0M9|ASGL1_MOUSE	>sp|Q8C0M9|ASGL1_MOUSE Isoaspartyl peptidase/L-asparaginase OS=Mus musculus GN=Asrgl1 PE=1 SV=1	ASRGL1	ASRGL1	2	464.713	462.393	426.372	583.528	505.774	582.244	448.131	646.82	476.59	419.681	386.909	402.678	499.092	392.888	562.824	603.268	398.389	631.012	388.233	482.605	477.324	472.183	622.724	462.503	516.895	488.531	524.735	468.429	478.415	506.236	508	78.5997	95.8614	56.0038	0.158407	0.194311	0.104289	0.0966731	0.304318	0.589491	0.0759467	0.489927	0.691562
P16460	P16460	sp|P16460|ASSY_MOUSE	>sp|P16460|ASSY_MOUSE Argininosuccinate synthase OS=Mus musculus GN=Ass1 PE=1 SV=1	ASS1	ASS1	1	191.203	168.503	204.371	198.173	201.569	197.579	188.676	216.152	279.621	225.377	233.193	221.876	201.206	271.497	215.982	216.39	278.029	227.583	235.778	322.599	307.979	217.852	249.669	231.436	264.537	226.898	215.056	221.172	214.214	257.763	232.374	30.807	44.698	18.2608	0.138268	0.170531	0.0765992	0.126753	0.124488	0.401292	0.262011	0.0119675	0.103189
Q61137;Q61137-2	Q61137;Q61137-2	sp|Q61137|ASTN1_MOUSE;sp|Q61137-2|ASTN1_MOUSE	>sp|Q61137|ASTN1_MOUSE Astrotactin-1 OS=Mus musculus GN=Astn1 PE=2 SV=4;>sp|Q61137-2|ASTN1_MOUSE Isoform of Q61137, Isoform 2 of Astrotactin-1 OS=Mus musculus GN=Astn1	ASTN1	ASTN1	5	1169.07	1144.36	1156.93	1131.6	1071.09	1169.71	1135.84	1031.75	959.12	1205.72	1165.52	1169.36	1142.17	1078.09	1045.83	904.335	1034.06	1029.43	1307.09	1004.86	1151.74	1072.68	1274.62	945.926	1329.7	1132.62	1060.07	1119.17	1123.6	1068.19	1133.54	66.3366	127.855	130.953	0.0614593	0.116221	0.115452	0.00697234	0.90288	0.957353	-0.0789596	0.186792	0.407735
Q9D5T0	Q9D5T0	sp|Q9D5T0|ATAD1_MOUSE	>sp|Q9D5T0|ATAD1_MOUSE ATPase family AAA domain-containing protein 1 OS=Mus musculus GN=Atad1 PE=1 SV=1	ATAD1	ATAD1	2	881.277	788.983	881.18	880.49	783.686	873.193	804.239	869.47	879.634	916.155	851.459	842.254	776.638	880.422	891.814	789.184	893.197	755.062	923.857	718.416	823.508	894.703	943.198	751.643	833.859	778.761	844.408	808.766	850.649	827.863	836.477	44.402	77.8534	66.0117	0.0530619	0.095203	0.0783067	-0.0261763	0.570697	0.787102	-0.0428497	0.407839	0.623388
Q925I1	Q925I1	sp|Q925I1|ATAD3_MOUSE	>sp|Q925I1|ATAD3_MOUSE ATPase family AAA domain-containing protein 3 OS=Mus musculus GN=Atad3 PE=1 SV=1	ATAD3	ATAD3	9	2691.93	2427.49	2647.54	2695.93	2320.02	2599.92	2207.77	2094.91	2244.28	2371.41	2248.63	2140.7	2023.32	2322.6	2130.87	1740.24	2214.61	1892.33	2210.85	1995.81	2014.82	2561.12	2705.76	2251.77	2238.18	2269.55	2221.85	2004.45	2359.75	2028.5	2321.81	223.889	173.811	234.53	0.0944457	0.0878205	0.0996239	-0.0235771	0.717233	0.876711	-0.216918	0.00238182	0.0519786
Q8K341;Q8K341-3;Q8K341-4	Q8K341;Q8K341-3;Q8K341-4	sp|Q8K341|ATAT_MOUSE;sp|Q8K341-3|ATAT_MOUSE;sp|Q8K341-4|ATAT_MOUSE	>sp|Q8K341|ATAT_MOUSE Alpha-tubulin N-acetyltransferase 1 OS=Mus musculus GN=Atat1 PE=1 SV=1;>sp|Q8K341-3|ATAT_MOUSE Isoform of Q8K341, Isoform 3 of Alpha-tubulin N-acetyltransferase 1 OS=Mus musculus GN=Atat1;>sp|Q8K341-4|ATAT_MOUSE Isoform of Q8K341, Isoform 4 of Alpha-tubulin N-acetyltransferase 1 OS=Mus musculus GN=Atat1	ATAT1	ATAT1	2	266.899	266.767	280.725	242.924	247.448	258.454	279.1	241.341	247.662	270.534	259.821	272.324	230.34	251.318	250.107	236.421	224.124	246.79	253.59	218.144	217.017	260.89	237.299	218.956	253.774	243.259	262.538	268.626	258.261	235.17	249.335	15.2297	15.4943	17.3414	0.0594306	0.0661842	0.0713705	-0.0514865	0.276716	0.563843	-0.13547	0.00854953	0.088214
Q8BHE3	Q8BHE3	sp|Q8BHE3|ATCAY_MOUSE	>sp|Q8BHE3|ATCAY_MOUSE Caytaxin OS=Mus musculus GN=Atcay PE=1 SV=1	ATCAY	ATCAY	2	189.145	207.383	191.937	180.186	201.494	219.609	202.699	281.395	215.671	206.455	183.136	204.22	232.584	151.44	291.061	317.902	182.086	325.189	180.945	196.9	210.082	212.059	199.283	226.439	227.066	218.883	244.174	264.226	204.811	243.452	227.447	29.5275	65.1202	21.3581	0.140645	0.269161	0.0926498	0.159214	0.066489	0.310534	0.218986	0.0806156	0.256183
Q9CPX6	Q9CPX6	sp|Q9CPX6|ATG3_MOUSE	>sp|Q9CPX6|ATG3_MOUSE Ubiquitin-like-conjugating enzyme ATG3 OS=Mus musculus GN=Atg3 PE=1 SV=1	ATG3	ATG3	2	140.064	162.584	2398.58	205.439	182.046	210.451	161.187	198.964	2103	2536.87	215.156	2625.95	238.594	231.454	175.369	192.234	134.071	214.132	128.368	163.345	2140.69	176.074	229.763	184.749	2468.73	185.327	192.697	2282.49	829.31	449.744	817.119	1047.58	746.254	1066.15	1.78077	1.28108	1.87536	-0.00148845	0.998434	0.998434	-0.731999	0.307453	0.526817
A0A0A0MQN4;Q9D906;S4R2D5	A0A0A0MQN4;Q9D906;S4R2D5	tr|A0A0A0MQN4|A0A0A0MQN4_MOUSE;sp|Q9D906|ATG7_MOUSE;tr|S4R2D5|S4R2D5_MOUSE	>tr|A0A0A0MQN4|A0A0A0MQN4_MOUSE Isoform of Q9D906, Ubiquitin-like modifier-activating enzyme ATG7 OS=Mus musculus GN=Atg7 PE=1 SV=1;>sp|Q9D906|ATG7_MOUSE Ubiquitin-like modifier-activating enzyme ATG7 OS=Mus musculus GN=Atg7 PE=1 SV=1;>tr|S4R2D5|S4R2D5_MOUSE Isoform of Q9D906, Ubiquitin-like modifier-activating enzyme ATG7 OS=Mus musculus GN=Atg7 PE=1 SV=1	ATG7	ATG7	1	102.4	100.47	107.288	132.97	117.286	145.182	101.857	117.709	107.902	94.2814	87.902	101.286	113.48	159.391	112.026	121.591	96.2296	123.22	89.6978	93.0821	98.2484	99.13	136.752	96.8338	102.338	105.479	106.553	107.964	113.529	104.871	107.864	19.9868	13.8755	13.3567	0.166769	0.13104	0.114573	-0.0632491	0.521345	0.758488	-0.105974	0.300131	0.520481
A0A087WP33;Q3ZAQ4	A0A087WP33;Q3ZAQ4	tr|A0A087WP33|A0A087WP33_MOUSE;tr|Q3ZAQ4|Q3ZAQ4_MOUSE	>tr|A0A087WP33|A0A087WP33_MOUSE Isoform of Q68FE2, Autophagy-related protein 9A (Fragment) OS=Mus musculus GN=Atg9a PE=1 SV=1;>tr|Q3ZAQ4|Q3ZAQ4_MOUSE Isoform of Q68FE2, Autophagy 9-like 1 protein OS=Mus musculus GN=Atg9a PE=1 SV=1	ATG9A	ATG9A	3	196.827	197.702	205.652	191.079	168.738	159.958	197.465	148.184	218.18	210.322	201.64	210.12	182.485	244.338	200.799	159.424	250.219	169.898	207.828	220.074	211.267	224.786	213.99	216.618	194.452	223.368	204.389	203.302	195.192	202.787	211.558	24.6361	30.583	11.2408	0.130312	0.154614	0.0535637	0.125442	0.101271	0.364575	0.0517139	0.569091	0.74666
Q9CWJ9	Q9CWJ9	sp|Q9CWJ9|PUR9_MOUSE	>sp|Q9CWJ9|PUR9_MOUSE Bifunctional purine biosynthesis protein PURH OS=Mus musculus GN=Atic PE=1 SV=2	ATIC	ATIC	1	66.5553	70.4428	66.6354	64.3893	72.1241	69.4699	63.9853	59.8106	66.8951	62.0551	48.3206	53.8951	70.3005	58.8416	63.6839	71.542	63.2145	78.3421	46.0888	26.6524	70.4848	71.4443	70.6182	75.4431	69.2825	65.3075	61.0603	65.3403	63.8372	60.0012	68.3566	6.76336	17.8376	4.78462	0.112792	0.388612	0.070504	0.10376	0.13723	0.413637	-0.155446	0.295177	0.515389
Q8BH66	Q8BH66	sp|Q8BH66|ATLA1_MOUSE	>sp|Q8BH66|ATLA1_MOUSE Atlastin-1 OS=Mus musculus GN=Atl1 PE=1 SV=1	ATL1	ATL1	3	993.337	1044.66	1074.76	1075.64	956.511	1075.69	1004.82	965.28	1114.58	1066.78	998.385	955.565	1051.07	1066.82	1080.51	931.947	1154.43	944.391	1100.43	1205.58	941.753	1138.82	1206.22	1079.74	1161.66	1101.81	1136.27	1043.45	1031.71	1051.29	1124	51.7103	112.088	53.9874	0.0504821	0.107005	0.0481483	0.123871	0.00452189	0.1062	0.0217926	0.684123	0.825366
E9QND8;Q6PA06;Q6PA06-2	E9QND8;Q6PA06;Q6PA06-2	tr|E9QND8|E9QND8_MOUSE;sp|Q6PA06|ATLA2_MOUSE;sp|Q6PA06-2|ATLA2_MOUSE	>tr|E9QND8|E9QND8_MOUSE Isoform of Q6PA06, Atlastin-2 OS=Mus musculus GN=Atl2 PE=1 SV=1;>sp|Q6PA06|ATLA2_MOUSE Atlastin-2 OS=Mus musculus GN=Atl2 PE=1 SV=1;>sp|Q6PA06-2|ATLA2_MOUSE Isoform of Q6PA06, Isoform 2 of Atlastin-2 OS=Mus musculus GN=Atl2	ATL2	ATL2	1	68.8656	59.1981	44.1605	73.1466	49.8176	67.6904	54.5719	60.2445	55.6268	67.7806	65.4759	63.3549	57.5508	59.3411	62.9197	56.1744	52.4704	50.5003	69.3629	53.8883	58.9797	59.5083	78.0277	45.0316	71.4742	56.5496	50.5487	58.1379	60.4875	57.7565	59.8968	7.93881	6.59451	11.4424	0.13752	0.111335	0.19051	-0.0241579	0.810208	0.923425	-0.0622333	0.469063	0.678035
Q9EPE9	Q9EPE9	sp|Q9EPE9|AT131_MOUSE	>sp|Q9EPE9|AT131_MOUSE Manganese-transporting ATPase 13A1 OS=Mus musculus GN=Atp13a1 PE=2 SV=2	ATP13A1	ATP13A1	2	117.866	122.224	122.521	108.172	105.937	82.8681	123.285	110.775	123.014	126.775	133.295	124.433	124.687	133.113	121.603	120.845	127.404	108.077	131.855	120.831	75.6949	122.183	117.05	111.638	126.097	121.898	120.963	116.149	118.498	115.187	119.426	13.1321	18.8958	4.78915	0.122842	0.19097	0.0403913	0.0196223	0.77821	0.908643	-0.0516271	0.591522	0.764514
Q8VDN2	Q8VDN2	sp|Q8VDN2|AT1A1_MOUSE	>sp|Q8VDN2|AT1A1_MOUSE Sodium/potassium-transporting ATPase subunit alpha-1 OS=Mus musculus GN=Atp1a1 PE=1 SV=1	ATP1A1	ATP1A1	14	43563.9	42042.4	44780.3	47901.6	45129.4	43399.4	47155.8	34888.6	36199.8	43489.4	45162.1	44890.5	45219	41404	43874.7	46577	45550.3	38232.5	54930.9	48586.2	44707.4	46685.6	50085	41438.4	56141.5	43257.7	43663.3	44804.1	43230.4	46065.6	46582.2	3696.67	5057.6	5047.32	0.0907186	0.109789	0.10422	0.106149	0.110045	0.377954	0.0895121	0.188031	0.408032
Q6PIE5	Q6PIE5	sp|Q6PIE5|AT1A2_MOUSE	>sp|Q6PIE5|AT1A2_MOUSE Sodium/potassium-transporting ATPase subunit alpha-2 OS=Mus musculus GN=Atp1a2 PE=1 SV=1	ATP1A2	ATP1A2	24	227810	216150	215981	222777	224500	219185	219793	196211	189397	214319	218899	208753	209725	212748	207274	191904	210372	178548	233814	172514	180174	217478	252106	220003	227909	209866	217708	208627	214018	196371	221957	10525.3	21931.8	14777.2	0.0506401	0.109645	0.0642799	0.0516203	0.2314	0.521814	-0.129956	0.0237832	0.142353
Q6PIC6	Q6PIC6	sp|Q6PIC6|AT1A3_MOUSE	>sp|Q6PIC6|AT1A3_MOUSE Sodium/potassium-transporting ATPase subunit alpha-3 OS=Mus musculus GN=Atp1a3 PE=1 SV=1	ATP1A3	ATP1A3	13	127391	121371	126502	120966	125923	125727	127197	120565	114262	123183	141162	148334	132718	134643	117859	121657	125618	106974	138484	122218	141222	117780	137456	116650	131451	117401	123765	126679	127853	124862	124455	8884.68	11832.7	7943.65	0.0678953	0.0952486	0.0630764	-0.0382144	0.43198	0.69353	-0.0366005	0.514157	0.708424
P14094	P14094	sp|P14094|AT1B1_MOUSE	>sp|P14094|AT1B1_MOUSE Sodium/potassium-transporting ATPase subunit beta-1 OS=Mus musculus GN=Atp1b1 PE=1 SV=1	ATP1B1	ATP1B1	4	75537.9	80149.8	82901.4	56471	84773.9	53576.7	84266.6	67225.3	84655.7	81081.7	94928	91942.4	87152.3	98892.9	74394.8	75598.9	92265.7	68464.9	91523.7	87652.8	100693	79085.8	58868.4	88532.2	86527.2	78803.7	80645.4	81144.2	80254	84370.5	79086.7	13242.8	11691.5	9661.77	0.182408	0.141166	0.135187	-0.0110522	0.918627	0.965204	0.0806553	0.463479	0.67311
P14231	P14231	sp|P14231|AT1B2_MOUSE	>sp|P14231|AT1B2_MOUSE Sodium/potassium-transporting ATPase subunit beta-2 OS=Mus musculus GN=Atp1b2 PE=1 SV=2	ATP1B2	ATP1B2	5	11998.4	10031.1	11478.1	9938.5	10883	10984	9774.56	8081.46	9499.47	10201	8929.77	9050.77	8983.86	10330.6	10216.8	7567.14	9846.95	7874.52	11246.5	8306.62	7855.86	11389.2	12072.8	10392	11179.7	10037.3	10132.9	10902	10011.8	8987.77	10872.3	1079.17	1434.88	739.18	0.108516	0.156759	0.0674957	0.123945	0.0697761	0.316888	-0.163107	0.0594879	0.224651
P97370	P97370	sp|P97370|AT1B3_MOUSE	>sp|P97370|AT1B3_MOUSE Sodium/potassium-transporting ATPase subunit beta-3 OS=Mus musculus GN=Atp1b3 PE=1 SV=1	ATP1B3	ATP1B3	2	461.074	437.824	504.92	538.319	522.944	501.222	533.473	410.101	726.28	540.483	505.611	546.065	480.525	629.617	520.053	498.761	659.488	508.152	512.357	637.216	746.788	501.877	626.553	539.169	548.649	500.293	494.355	494.064	524.175	583.259	529.28	78.7383	97.6961	48.2806	0.143124	0.162579	0.087171	0.0231781	0.782226	0.909891	0.151584	0.128191	0.327504
J3KMM5;O55143;O55143-2	J3KMM5;O55143;O55143-2	tr|J3KMM5|J3KMM5_MOUSE;sp|O55143|AT2A2_MOUSE;sp|O55143-2|AT2A2_MOUSE	>tr|J3KMM5|J3KMM5_MOUSE Isoform of O55143, Calcium-transporting ATPase OS=Mus musculus GN=Atp2a2 PE=1 SV=2;>sp|O55143|AT2A2_MOUSE Sarcoplasmic/endoplasmic reticulum calcium ATPase 2 OS=Mus musculus GN=Atp2a2 PE=1 SV=2;>sp|O55143-2|AT2A2_MOUSE Isoform of O55143, Isoform 2 of Sarcoplasmic/endoplasmic reticulum calcium ATPase 2 OS=Mus musculus GN=Atp2a2	ATP2A2	ATP2A2	19	21750.3	21120.9	20547	23541.6	21532.7	20641.1	20934.6	22143.1	22131.9	22108	23134.2	22557.2	22917.6	22614.8	22803.4	23120.3	22839.4	20579.2	24505.7	22018.5	21541.9	22381.3	23866	20222.9	21588.1	21668.7	22089.7	22213.1	21976.8	22486.9	22004.3	935.69	1255.19	1089.21	0.0426916	0.0559207	0.0495434	0.00150367	0.967836	0.985153	0.0323922	0.427926	0.644634
G5E829	G5E829	sp|G5E829|AT2B1_MOUSE	>sp|G5E829|AT2B1_MOUSE Plasma membrane calcium-transporting ATPase 1 OS=Mus musculus GN=Atp2b1 PE=1 SV=1	ATP2B1	ATP2B1	10	31665.2	31611.3	30118.5	28065.2	31230	27156.8	30115.3	24840.9	26319.4	32135.9	31119.5	30034.8	32336.4	31649	24495.1	21401.7	26030.2	21532.5	31651.5	25747.2	30776.2	27510.6	29402	25561.2	30284.1	27831.1	27523.6	27975.1	29885.6	25947.8	28012.5	2365	4044.83	1506.95	0.0825553	0.155384	0.0540145	-0.0907465	0.0963997	0.353204	-0.214248	0.0080103	0.0848
F8WHB1;Q9R0K7	F8WHB1;Q9R0K7	tr|F8WHB1|F8WHB1_MOUSE;sp|Q9R0K7|AT2B2_MOUSE	>tr|F8WHB1|F8WHB1_MOUSE Isoform of Q9R0K7, Calcium-transporting ATPase OS=Mus musculus GN=Atp2b2 PE=1 SV=1;>sp|Q9R0K7|AT2B2_MOUSE Plasma membrane calcium-transporting ATPase 2 OS=Mus musculus GN=Atp2b2 PE=1 SV=2	ATP2B2	ATP2B2	20	19367.3	18320.9	18369.9	14744.6	18723.9	15900.9	18473.9	14770.1	15952.5	19527.9	20183.5	19869	18338.4	18365	16956.1	16157.5	17746	14407.5	20604.2	15184.3	18945.4	17563.9	17629.9	15217.7	22386.7	18166.6	16910.5	18968.1	17922	17143	18120.5	1823.87	2157.07	2212.18	0.106346	0.125161	0.118395	0.014428	0.843976	0.932669	-0.066447	0.382824	0.601302
A2ALL9	A2ALL9	tr|A2ALL9|A2ALL9_MOUSE	>tr|A2ALL9|A2ALL9_MOUSE Isoform of Q0VF55, Calcium-transporting ATPase OS=Mus musculus GN=Atp2b3 PE=1 SV=1	ATP2B3	ATP2B3	8	5771.5	5659.78	5858.15	5476.73	5368.01	5228.32	5983.86	4660.58	4691.35	6492.33	6710.47	6784.14	6437.05	5789.9	4813.44	4979.12	5445.59	4818.45	5985.23	4870.98	5701.29	5127.27	5064.37	4596.28	5193.68	4610.29	4901.98	5370.74	5779.44	5230.58	4980.66	672.527	478.487	293.586	0.118931	0.0898747	0.0595201	-0.207482	0.00631605	0.118339	-0.139714	0.0702531	0.239479
E9Q828;F7AAP4	E9Q828;F7AAP4	tr|E9Q828|E9Q828_MOUSE;tr|F7AAP4|F7AAP4_MOUSE	>tr|E9Q828|E9Q828_MOUSE Isoform of Q6Q477, Calcium-transporting ATPase OS=Mus musculus GN=Atp2b4 PE=1 SV=1;>tr|F7AAP4|F7AAP4_MOUSE Isoform of Q6Q477, Calcium-transporting ATPase OS=Mus musculus GN=Atp2b4 PE=1 SV=1	ATP2B4	ATP2B4	7	4325.62	3754.02	3999.81	3329.66	3769.91	3771.57	3285.53	3169.01	3037.47	3683.34	3727.66	4400.25	3889.03	3535.23	3095.95	2976.57	3700.42	2890.04	3869.78	3515.35	3289.01	3678.44	4037.07	3230.27	7690.93	3734.11	3209.59	3941.34	3691.29	3333.87	4217.39	399.737	373.667	1564.62	0.108946	0.11188	0.304806	0.136476	0.2698	0.556293	-0.146764	0.0569188	0.219635
Q03265	Q03265	sp|Q03265|ATPA_MOUSE	>sp|Q03265|ATPA_MOUSE ATP synthase subunit alpha, mitochondrial OS=Mus musculus GN=Atp5a1 PE=1 SV=1	ATP5A1	ATP5A1	17	368717	357646	381691	352938	343586	341890	342020	346616	325787	341306	359123	343103	339594	353292	345999	310214	337624	286444	369066	327033	322200	367426	362893	341661	342021	338625	339798	292577	349808	328369	340714	13909.1	26394.3	24257.3	0.0393249	0.0811413	0.0741576	-0.0402581	0.33335	0.614356	-0.0942375	0.0442201	0.197008
P56480	P56480	sp|P56480|ATPB_MOUSE	>sp|P56480|ATPB_MOUSE ATP synthase subunit beta, mitochondrial OS=Mus musculus GN=Atp5b PE=1 SV=2	ATP5B	ATP5B	30	530951	533223	567143	493336	507311	501249	527007	555959	523577	494919	595764	557789	495881	570004	533840	487912	544778	459126	573300	529779	564093	553986	490262	530627	522470	513507	522739	447476	532437	527547	511581	32592.7	40871.4	34087.5	0.0607249	0.0796482	0.0687715	-0.0580257	0.221576	0.512576	-0.0146725	0.771059	0.88234
Q8C2Q8;Q91VR2	Q8C2Q8;Q91VR2	tr|Q8C2Q8|Q8C2Q8_MOUSE;sp|Q91VR2|ATPG_MOUSE	>tr|Q8C2Q8|Q8C2Q8_MOUSE Isoform of Q91VR2, ATP synthase subunit gamma OS=Mus musculus GN=Atp5c1 PE=1 SV=1;>sp|Q91VR2|ATPG_MOUSE ATP synthase subunit gamma, mitochondrial OS=Mus musculus GN=Atp5c1 PE=1 SV=1	ATP5C1	ATP5C1	6	25125.3	23812.9	24991.5	19734.8	22742.5	19560.8	23556.7	22638.1	28647	24813	28178.6	26858.6	24236.3	30862.2	22496.5	22707.2	31236.1	20872.1	27211.3	29975.5	32271.6	25173.9	20007	24341.2	22455.1	23534.6	22957.2	21609.9	24697	26681.5	22868.4	3187.09	4658.02	1726.19	0.130247	0.178951	0.0768411	-0.103371	0.186349	0.468201	0.103429	0.286084	0.504998
Q9D3D9	Q9D3D9	sp|Q9D3D9|ATPD_MOUSE	>sp|Q9D3D9|ATPD_MOUSE ATP synthase subunit delta, mitochondrial OS=Mus musculus GN=Atp5d PE=1 SV=1	ATP5D	ATP5D	1	97.0326	74.751	88.8085	70.9642	73.8508	122.886	97.2991	114.538	76.2674	87.104	135.061	137.372	79.7885	131.086	90.8655	87.8724	102.39	109.411	88.8043	108.798	118.201	101.468	66.9584	112.154	71.1787	114.51	106.944	72.5377	99.0578	100.906	92.2501	24.4301	11.9239	21.0745	0.245298	0.118482	0.241315	-0.0971719	0.527635	0.761196	0.0577177	0.668639	0.814907
Q9CQQ7	Q9CQQ7	sp|Q9CQQ7|AT5F1_MOUSE	>sp|Q9CQQ7|AT5F1_MOUSE ATP synthase F(0) complex subunit B1, mitochondrial OS=Mus musculus GN=Atp5f1 PE=1 SV=1	ATP5F1	ATP5F1	11	20769.1	18479.7	20199	16999.9	17442.8	15865.5	17894.1	16284.9	18060	18786.5	19839.5	17640.6	16849.4	19719.4	16288.4	15102.7	18890.8	14301.2	18733.4	18198.1	16948.4	19022.4	15754.1	17792.7	17452.7	17653.7	16416.7	16010	18202.2	16923.3	17157.5	1503.74	1796.59	1158.28	0.0825112	0.10855	0.0672409	-0.0835196	0.136643	0.412437	-0.1077	0.100215	0.284105
G3X9L6;Q9DCX2	G3X9L6;Q9DCX2	tr|G3X9L6|G3X9L6_MOUSE;sp|Q9DCX2|ATP5H_MOUSE	>tr|G3X9L6|G3X9L6_MOUSE MCG55033 OS=Mus musculus GN=Gm10250 PE=4 SV=1;>sp|Q9DCX2|ATP5H_MOUSE ATP synthase subunit d, mitochondrial OS=Mus musculus GN=Atp5h PE=1 SV=3	ATP5H;GM10250	ATP5H;GM10250	6	11250.7	11692.2	11812.3	8998.91	10536.6	9506.06	12333	11771.1	11352.9	9919.93	14065.5	12481.1	9438.41	12759.1	10846.7	8609.06	11870.9	10645.6	11396.8	11456.3	11364.6	11965.2	7494.52	11792.4	11431.4	13368	12082.9	10347.9	11279.9	10884.3	11211.7	1450.28	1082.36	1867.5	0.130571	0.107919	0.189194	-0.0175658	0.857405	0.936387	-0.0470652	0.567327	0.745457
Q06185	Q06185	sp|Q06185|ATP5I_MOUSE	>sp|Q06185|ATP5I_MOUSE ATP synthase subunit e, mitochondrial OS=Mus musculus GN=Atp5i PE=1 SV=2	ATP5I	ATP5I	4	17592	15528.7	16386.8	15727.8	15677.6	16647.1	16539.6	14226.8	17125.9	17451.1	17940.2	14869.8	15109.5	18322.2	15024.9	12900.9	16278.1	13127.6	18535	15453.5	15233.2	16716.7	16396.7	15406.9	15410.2	15851.2	15628.8	14886.2	16367.5	15221.9	15756.7	1229.39	1913.02	626.715	0.0756959	0.124744	0.0396178	-0.0520322	0.287686	0.573976	-0.110486	0.0987858	0.283263
P97450	P97450	sp|P97450|ATP5J_MOUSE	>sp|P97450|ATP5J_MOUSE ATP synthase-coupling factor 6, mitochondrial OS=Mus musculus GN=Atp5j PE=1 SV=1	ATP5J	ATP5J	2	1060.55	999.948	1152.48	1006.76	910.86	1316.55	1381.02	811.685	890.234	806.567	888.784	789.094	727.916	1007.32	830.651	555.112	840.245	899.408	850.883	830.628	967.276	1243.58	734.124	1336.23	1036.56	1519.79	1227.12	745.723	982.126	824.886	1120.45	194.477	128.831	297.008	0.191668	0.179385	0.290469	0.167158	0.249761	0.541221	-0.244846	0.0503778	0.209075
F8WHP8;P56135	F8WHP8;P56135	tr|F8WHP8|F8WHP8_MOUSE;sp|P56135|ATPK_MOUSE	>tr|F8WHP8|F8WHP8_MOUSE Isoform of P56135, ATP synthase subunit f, mitochondrial OS=Mus musculus GN=Atp5j2 PE=1 SV=1;>sp|P56135|ATPK_MOUSE ATP synthase subunit f, mitochondrial OS=Mus musculus GN=Atp5j2 PE=1 SV=3	ATP5J2	ATP5J2	5	40191.8	35001.1	39712.7	37520.9	35075.8	38621.2	36964.5	37000.6	34481.3	39989	38186.4	37058.8	36051.8	38516.3	37595.8	33807.8	38085.6	31239.5	40640.8	35341.6	36215.2	37464.3	39006.6	34011.1	34938.3	36886.6	35432.5	34271.6	37455.2	36132.3	36001.6	1863.24	3062.09	1842.2	0.0499538	0.0859817	0.0507061	-0.0570371	0.161661	0.437603	-0.0547221	0.265628	0.486655
Q9CPQ8	Q9CPQ8	sp|Q9CPQ8|ATP5L_MOUSE	>sp|Q9CPQ8|ATP5L_MOUSE ATP synthase subunit g, mitochondrial OS=Mus musculus GN=Atp5l PE=1 SV=1	ATP5L	ATP5L	3	11628.1	10285.9	11191.6	12086.8	9811.26	11889.9	9909.11	11026.2	11278.5	11547.9	11449.3	10739.9	10119	11439.9	11046.3	9517.09	11451.5	9134.59	11798.3	9779.75	10702.7	11483.3	12592.8	9594.46	10170.4	10742.9	10483.8	10251.5	11028.8	10490	10759.9	740.228	1023	993.632	0.0682838	0.0985503	0.0898375	-0.037597	0.483994	0.731486	-0.0751175	0.193479	0.412725
Q9DB20	Q9DB20	sp|Q9DB20|ATPO_MOUSE	>sp|Q9DB20|ATPO_MOUSE ATP synthase subunit O, mitochondrial OS=Mus musculus GN=Atp5o PE=1 SV=1	ATP5O	ATP5O	6	69136	64476.6	68885.7	63548	61062.7	64326.4	63137.5	66488.1	61128.8	66843.5	73157	66922.3	62269.2	64556.7	64103.7	59546.2	65123.8	53784.8	70218.6	59817.9	63637.9	65014.2	65297.3	56506.9	58965.9	59754.5	60458.2	56931	65424.2	62319	60418.3	3396.57	5195.7	3534.1	0.0511741	0.0846029	0.0579562	-0.115157	0.0102121	0.140687	-0.072752	0.143398	0.345992
Q9CRA7	Q9CRA7	sp|Q9CRA7|ATP5S_MOUSE	>sp|Q9CRA7|ATP5S_MOUSE ATP synthase subunit s, mitochondrial OS=Mus musculus GN=Atp5s PE=2 SV=1	ATP5S	ATP5S	1	221.239	231.284	235.432	254.305	220.716	252.997	200.222	244.583	246.519	207.377	222.694	220.498	235.864	196.304	244.589	232.153	228.733	206.822	217.419	248.292	209.916	226.008	238.761	196.429	223.536	207.724	195.686	222.542	227.86	226.846	215.812	18.4954	16.2426	16.2364	0.0823519	0.0716918	0.0758048	-0.0774085	0.175951	0.454182	-0.00511337	0.928122	0.96432
Q9R1Q9	Q9R1Q9	sp|Q9R1Q9|VAS1_MOUSE	>sp|Q9R1Q9|VAS1_MOUSE V-type proton ATPase subunit S1 OS=Mus musculus GN=Atp6ap1 PE=1 SV=1	ATP6AP1	ATP6AP1	3	3181.07	3676.02	3914.42	1712.58	3735.1	1374.18	3681.09	2690.95	3311.97	4090.61	3714.42	3571.19	3356.48	3762.45	3123.47	2586.85	3523.65	2988.6	3640.66	3292.98	3126.89	3598.67	1248.47	3602.81	3644.51	3389.67	3438.01	3461.86	3269.47	3183.3	3197.72	810.588	350.588	864.91	0.331822	0.113645	0.408525	-0.0482348	0.825997	0.925392	0.0121187	0.944472	0.972471
K3W4T3;Q9Z1G4;Q9Z1G4-2;Q9Z1G4-3	K3W4T3;Q9Z1G4;Q9Z1G4-2;Q9Z1G4-3	tr|K3W4T3|K3W4T3_MOUSE;sp|Q9Z1G4|VPP1_MOUSE;sp|Q9Z1G4-2|VPP1_MOUSE;sp|Q9Z1G4-3|VPP1_MOUSE	>tr|K3W4T3|K3W4T3_MOUSE Isoform of Q9Z1G4, V-type proton ATPase subunit a OS=Mus musculus GN=Atp6v0a1 PE=1 SV=1;>sp|Q9Z1G4|VPP1_MOUSE V-type proton ATPase 116 kDa subunit a isoform 1 OS=Mus musculus GN=Atp6v0a1 PE=1 SV=3;>sp|Q9Z1G4-2|VPP1_MOUSE Isoform of Q9Z1G4, Isoform A1-I of V-type proton ATPase 116 kDa subunit a isoform 1 OS=Mus musculus GN=Atp6v0a1;>sp|Q9Z1G4-3|VPP1_MOUSE Isoform of Q9Z1G4,…	ATP6V0A1	ATP6V0A1	15	51091.2	52103	53237.7	48171	50221.2	43005	53169.6	49162.4	46508.3	54079.9	55710.9	57201.4	52262	49840.6	48407.8	46858	49739.1	43992.1	54050.4	47011.3	47475.1	49265.7	44946.7	48242.1	54896.1	50722.9	51126.8	50240	51126	48219.1	49920	3719.71	3111.34	3026.06	0.0745201	0.0634574	0.0609304	-0.0330708	0.514765	0.753359	-0.083315	0.122215	0.317915
D3Z3B2;E9Q9C5;P63082	D3Z3B2;E9Q9C5;P63082	tr|D3Z3B2|D3Z3B2_MOUSE;tr|E9Q9C5|E9Q9C5_MOUSE;sp|P63082|VATL_MOUSE	>tr|D3Z3B2|D3Z3B2_MOUSE Isoform of P63082, V-type proton ATPase 16 kDa proteolipid subunit (Fragment) OS=Mus musculus GN=Atp6v0c PE=1 SV=1;>tr|E9Q9C5|E9Q9C5_MOUSE Isoform of P63082, V-type proton ATPase 16 kDa proteolipid subunit (Fragment) OS=Mus musculus GN=Atp6v0c PE=1 SV=1;>sp|P63082|VATL_MOUSE V-type proton ATPase 16 kDa proteolipid subunit OS=Mus musculus GN=Atp6v0c PE=2 SV=1	ATP6V0C	ATP6V0C	4	9125.09	8682.98	8724.17	9343.35	8228.71	8932.21	8459.89	8755.58	6956.18	8470.01	8606.25	8102.39	7561.76	8026.9	7864.71	7513.56	8021.52	7176.69	8299.5	7645.77	7593.5	8695.57	8696.85	7869.2	9172.1	8044.34	7902.27	8337.36	8426.82	7730.75	8388.24	626.09	366.557	488.289	0.0772381	0.0474205	0.0577799	-0.00480867	0.925107	0.968041	-0.121886	0.0252774	0.146947
P51863	P51863	sp|P51863|VA0D1_MOUSE	>sp|P51863|VA0D1_MOUSE V-type proton ATPase subunit d 1 OS=Mus musculus GN=Atp6v0d1 PE=1 SV=2	ATP6V0D1	ATP6V0D1	5	22806.6	21739.9	22668.9	23685.1	21742.5	24973.5	21590.3	18772.8	18039.7	21693.4	20886.9	21374.1	21418.6	19696.9	18771	17433.1	19318.7	17128.3	21095.5	18177	17948.1	21480.2	22716.5	19567.6	22527	20938.5	20004.5	20655.9	21506.4	18553.1	21127.2	1821.56	1347.16	1194.48	0.0861117	0.0708109	0.0564513	-0.0227387	0.677961	0.850815	-0.211354	0.00128307	0.0372242
P50516	P50516	sp|P50516|VATA_MOUSE	>sp|P50516|VATA_MOUSE V-type proton ATPase catalytic subunit A OS=Mus musculus GN=Atp6v1a PE=1 SV=2	ATP6V1A	ATP6V1A	13	20970.6	24434.7	23094.4	25928	24218.2	26144.5	25644.5	28885.2	24555	20847.3	22431.7	23335.1	24197.2	20656.8	25756.4	29510.9	21387.8	28005.7	19979.5	25790.9	22274.7	23253.3	22638.3	24543.3	23879.8	23740.4	25148.3	26029.7	23953.1	24672.3	24176.2	2311.41	3547.5	1155.41	0.0962346	0.146114	0.0475471	0.0181613	0.754535	0.89542	0.035903	0.639419	0.797172
P62814	P62814	sp|P62814|VATB2_MOUSE	>sp|P62814|VATB2_MOUSE V-type proton ATPase subunit B, brain isoform OS=Mus musculus GN=Atp6v1b2 PE=1 SV=1	ATP6V1B2	ATP6V1B2	8	17737.2	18656.3	17733.5	20247.7	18209.3	20549.2	18308.2	19651.5	18329.4	14995.1	15653.5	16637.5	17289.9	15473.1	17994.2	20272.6	16078.7	19529	14580.5	19303.6	15256.8	17606.8	17763.9	19079.7	17497	17281.9	17615.7	18213.4	17819.4	17573.6	17865.5	1707.91	2267.12	607.083	0.097192	0.131777	0.0333626	0.00927827	0.871202	0.944359	-0.0243161	0.741261	0.862844
Q9Z1G3	Q9Z1G3	sp|Q9Z1G3|VATC1_MOUSE	>sp|Q9Z1G3|VATC1_MOUSE V-type proton ATPase subunit C 1 OS=Mus musculus GN=Atp6v1c1 PE=1 SV=4	ATP6V1C1	ATP6V1C1	8	8216.34	8602.79	8622.73	10478.1	8397.99	10400	9139.65	9572.54	8527.21	8108.32	8035.77	8045.84	8704.89	7643.7	9000.25	9529.03	7757.18	9685.64	7818.08	8807.59	7441.55	8678.79	9677.79	8725.61	8456.81	8776.3	9021.22	8864.3	8749.7	8577.05	8885.83	862.778	904.161	389.57	0.0951791	0.106413	0.0428541	0.0273119	0.633267	0.825757	-0.0294942	0.663407	0.812698
P57746	P57746	sp|P57746|VATD_MOUSE	>sp|P57746|VATD_MOUSE V-type proton ATPase subunit D OS=Mus musculus GN=Atp6v1d PE=1 SV=1	ATP6V1D	ATP6V1D	5	4235.06	4866.23	4714.56	4379.34	4495.87	4201.24	4363.43	4434.5	4710.06	3556.62	3381.55	3469.41	4103.75	3577.8	4092.59	4084.14	3941.47	4582.68	3332.5	4495.2	3577.37	4577.11	3649.76	4873.23	4352.8	4365.79	4498.76	4145.9	4177.82	4015.14	4351.91	494.469	452.105	382.909	0.122738	0.115176	0.0911888	0.063694	0.401391	0.671526	-0.0555418	0.48973	0.691562
P50518	P50518	sp|P50518|VATE1_MOUSE	>sp|P50518|VATE1_MOUSE V-type proton ATPase subunit E 1 OS=Mus musculus GN=Atp6v1e1 PE=1 SV=2	ATP6V1E1	ATP6V1E1	5	16840.8	18039.7	17747.1	22430.6	17881.3	23407.8	18571.3	21738.2	17780.5	16784.5	16985.4	18769.2	19588.6	15697.1	20033.9	22837.5	16892.5	21181.1	17525	19021	16173.2	17214.3	19961.8	17064.9	17580.6	17697.1	19413.5	19369	18733	19094.9	18328.7	2287.93	2418.6	1205.79	0.117806	0.126155	0.0654155	-0.0246552	0.723734	0.87961	0.0272626	0.733702	0.859053
Q9D1K2	Q9D1K2	sp|Q9D1K2|VATF_MOUSE	>sp|Q9D1K2|VATF_MOUSE V-type proton ATPase subunit F OS=Mus musculus GN=Atp6v1f PE=1 SV=2	ATP6V1F	ATP6V1F	4	1545.7	1777.28	1632.7	1789.66	1522.14	2122.44	1993.36	2065.33	1667.74	1195.03	1551.82	1548.45	1620.17	1350.37	1628.72	1382.28	1386.31	2305.88	1235.71	1733.32	1308.9	1760.12	1400.01	2173.02	1748.92	2059.95	2126.47	1542.13	1670.16	1568.73	1830.09	261.515	369.805	299.347	0.159112	0.217633	0.169366	0.131359	0.216066	0.508415	-0.104166	0.368382	0.587601
Q9CR51	Q9CR51	sp|Q9CR51|VATG1_MOUSE	>sp|Q9CR51|VATG1_MOUSE V-type proton ATPase subunit G 1 OS=Mus musculus GN=Atp6v1g1 PE=2 SV=3	ATP6V1G1	ATP6V1G1	1	264.974	321.27	306.084	388.604	313.36	395.318	326.206	329.87	324.881	302.083	310.789	338.53	351.342	298.202	348.071	397.042	337.089	412.268	317.517	433.452	333.579	317.47	366.208	346.637	368.899	317.822	338.252	333.357	326.537	368.431	341.235	34.4346	45.0402	20.8247	0.103975	0.121202	0.0608565	0.0685007	0.28285	0.570325	0.17233	0.0273812	0.150924
B0V2H4;Q9WTT4	B0V2H4;Q9WTT4	tr|B0V2H4|B0V2H4_MOUSE;sp|Q9WTT4|VATG2_MOUSE	>tr|B0V2H4|B0V2H4_MOUSE Isoform of Q9WTT4, V-type proton ATPase subunit G 2 OS=Mus musculus GN=Atp6v1g2 PE=1 SV=1;>sp|Q9WTT4|VATG2_MOUSE V-type proton ATPase subunit G 2 OS=Mus musculus GN=Atp6v1g2 PE=3 SV=1	ATP6V1G2	ATP6V1G2	2	1682.65	2011.83	1914.09	2290.49	2021.01	2487.5	2203.89	2219.44	2493.8	1991.45	1927.99	2395.14	2392.24	2022.95	2075.31	2372.52	2143.5	2762.85	1996.64	2851.48	2174.29	1964.42	2261.35	2200.07	2081.91	2090.23	2162.91	1978.83	2146.75	2339.51	2105.68	244.722	340.467	110.502	0.116216	0.141526	0.0526105	-0.0206927	0.759631	0.899736	0.120403	0.153973	0.363348
A0A0A6YWP6;A0A0A6YX18;Q8BVE3	A0A0A6YWP6;A0A0A6YX18;Q8BVE3	tr|A0A0A6YWP6|A0A0A6YWP6_MOUSE;tr|A0A0A6YX18|A0A0A6YX18_MOUSE;sp|Q8BVE3|VATH_MOUSE	>tr|A0A0A6YWP6|A0A0A6YWP6_MOUSE Isoform of Q8BVE3, V-type proton ATPase subunit H OS=Mus musculus GN=Atp6v1h PE=1 SV=1;>tr|A0A0A6YX18|A0A0A6YX18_MOUSE Isoform of Q8BVE3, V-type proton ATPase subunit H OS=Mus musculus GN=Atp6v1h PE=1 SV=1;>sp|Q8BVE3|VATH_MOUSE V-type proton ATPase subunit H OS=Mus musculus GN=Atp6v1h PE=1 SV=1	ATP6V1H	ATP6V1H	6	3012.94	3550.06	3406.76	3897.87	3571.07	3804.04	3633.27	4195.84	4162.93	3437.39	3215	3400.74	3948.91	3170.64	3748.42	4113.44	3584.72	4247.18	2987.66	4169.47	3346.51	3437.38	3930.81	3710.09	3533.44	3395.54	3716.32	3756.63	3600.53	3742.48	3640.03	362.594	470.128	191.955	0.100858	0.130527	0.0527674	0.0208012	0.731866	0.88478	0.0523599	0.485095	0.688684
F6WYQ5;P70704;P70704-2;P70704-3	F6WYQ5;P70704;P70704-2;P70704-3	tr|F6WYQ5|F6WYQ5_MOUSE;sp|P70704|AT8A1_MOUSE;sp|P70704-2|AT8A1_MOUSE;sp|P70704-3|AT8A1_MOUSE	>tr|F6WYQ5|F6WYQ5_MOUSE Isoform of P70704, Phospholipid-transporting ATPase (Fragment) OS=Mus musculus GN=Atp8a1 PE=1 SV=1;>sp|P70704|AT8A1_MOUSE Phospholipid-transporting ATPase IA OS=Mus musculus GN=Atp8a1 PE=1 SV=2;>sp|P70704-2|AT8A1_MOUSE Isoform of P70704, Isoform 2 of Phospholipid-transporting ATPase IA OS=Mus musculus GN=Atp8a1;>sp|P70704-3|AT8A1_MOUSE Isoform of P70704, Isoform 3 of Phosp…	ATP8A1	ATP8A1	14	5814.91	6271.51	6174.1	6378.66	5728.16	5556.27	6089.64	5277.07	5411.26	6981.66	6373.64	6061.65	5843.22	5736.54	5280.08	4768.81	5392.46	4910.34	5570.5	5169.77	4988.15	5685.13	5685.54	4952.67	6736.78	5344.27	5476.69	5162.02	5978.45	5154.3	5577.59	449.297	283.351	576.598	0.0744324	0.0549906	0.099011	-0.102619	0.0846627	0.342086	-0.212136	0.000374356	0.0181012
P98200	P98200	sp|P98200|AT8A2_MOUSE	>sp|P98200|AT8A2_MOUSE Phospholipid-transporting ATPase IB OS=Mus musculus GN=Atp8a2 PE=1 SV=1	ATP8A2	ATP8A2	2	288.218	243.37	248.189	210.278	245.744	194.295	237.293	209.222	223.893	220.579	250.319	253.548	245.281	238.283	210.317	218.089	252.472	198.973	244.74	266.247	253.026	256.527	217.951	220.772	308.677	227.335	215.987	244.506	236.322	234.838	241.679	23.4217	25.4768	33.1238	0.0995226	0.110779	0.128605	0.0283152	0.69792	0.864425	-0.00996015	0.887019	0.938793
A2AQC3;O70228;Q8C288;Q8C4G3	A2AQC3;O70228;Q8C288;Q8C4G3	tr|A2AQC3|A2AQC3_MOUSE;sp|O70228|ATP9A_MOUSE;tr|Q8C288|Q8C288_MOUSE;tr|Q8C4G3|Q8C4G3_MOUSE	>tr|A2AQC3|A2AQC3_MOUSE Isoform of O70228, Phospholipid-transporting ATPase OS=Mus musculus GN=Atp9a PE=1 SV=1;>sp|O70228|ATP9A_MOUSE Probable phospholipid-transporting ATPase IIA OS=Mus musculus GN=Atp9a PE=2 SV=3;>tr|Q8C288|Q8C288_MOUSE Isoform of O70228, Phospholipid-transporting ATPase OS=Mus musculus GN=Atp9a PE=1 SV=1;>tr|Q8C4G3|Q8C4G3_MOUSE Isoform of O70228, Phospholipid-transporting ATPa…	ATP9A	ATP9A	3	533.965	531.044	514.557	571.547	505.137	519.092	464.811	517.435	533.669	572.333	563.889	551.056	533.915	559.358	521.04	469.162	579.811	452.754	559.738	489.328	512.924	563.67	565.036	490.363	609.53	529.586	497.565	528.277	533.701	512.108	540.575	29.3638	46.2224	41.8919	0.0562166	0.090053	0.0769309	0.016879	0.718232	0.877246	-0.0625057	0.22918	0.451766
H3BJP9;H3BLD0;H3BLL2;Q811I0;V9GX21	H3BJP9;H3BLD0;H3BLL2;Q811I0;V9GX21	tr|H3BJP9|H3BJP9_MOUSE;tr|H3BLD0|H3BLD0_MOUSE;tr|H3BLL2|H3BLL2_MOUSE;sp|Q811I0|ATPF1_MOUSE;tr|V9GX21|V9GX21_MOUSE	>tr|H3BJP9|H3BJP9_MOUSE Isoform of Q811I0, ATP synthase mitochondrial F1 complex assembly factor 1 OS=Mus musculus GN=Atpaf1 PE=1 SV=1;>tr|H3BLD0|H3BLD0_MOUSE Isoform of Q811I0, ATP synthase mitochondrial F1 complex assembly factor 1 (Fragment) OS=Mus musculus GN=Atpaf1 PE=1 SV=1;>tr|H3BLL2|H3BLL2_MOUSE Isoform of Q811I0, ATP synthase mitochondrial F1 complex assembly factor 1 OS=Mus musculus GN=…	ATPAF1	ATPAF1	1	66.8425	84.4288	82.9411	46.7199	82.9093	53.1845	75.0894	72.3591	95.864	86.7893	84.2431	81.8464	82.8202	83.3072	87.2982	89.3236	92.4804	86.361	88.6873	96.8931	101.73	79.8448	36.3818	85.3106	77.8586	80.051	72.2699	88.704	77.0961	91.8247	74.3458	13.4135	5.63714	17.5456	0.200595	0.0601973	0.314609	-0.0771957	0.61206	0.81382	0.27409	0.0179497	0.126962
P28658	P28658	sp|P28658|ATX10_MOUSE	>sp|P28658|ATX10_MOUSE Ataxin-10 OS=Mus musculus GN=Atxn10 PE=1 SV=2	ATXN10	ATXN10	2	82.0243	107.379	113.883	64.3508	108.426	63.4412	94.3951	68.0543	122.078	82.6883	80.3427	90.5048	101.156	84.6525	85.8263	84.461	106.489	100.236	83.151	134.377	124.923	85.9382	64.0537	133.743	86.2779	79.2053	101.177	98.1185	90.241	102.781	92.6448	18.5387	20.4827	21.8914	0.211952	0.195861	0.231676	0.0340416	0.805047	0.922362	0.192997	0.150308	0.356746
Q9JLZ3	Q9JLZ3	sp|Q9JLZ3|AUHM_MOUSE	>sp|Q9JLZ3|AUHM_MOUSE Methylglutaconyl-CoA hydratase, mitochondrial OS=Mus musculus GN=Auh PE=1 SV=1	AUH	AUH	5	5104.69	5279.18	5505.23	4341.54	4942.8	4240.39	4772.86	4552.15	5369.59	5653.72	4817.87	4504.69	4758.03	4689.67	5185.22	4021.05	5651.46	4281.55	5242.7	5094.17	4156.59	5562.92	4242.29	5100.5	4473.42	4829.5	4983.08	4556.17	4895.17	4804.68	4821.13	434.442	638.395	443.615	0.0884147	0.135249	0.0913106	-0.0219208	0.720175	0.878066	-0.0327984	0.646533	0.800363
P58158	P58158	sp|P58158|B3GA3_MOUSE	>sp|P58158|B3GA3_MOUSE Galactosylgalactosylxylosylprotein 3-beta-glucuronosyltransferase 3 OS=Mus musculus GN=B3gat3 PE=2 SV=1	B3GAT3	B3GAT3	1	91.6953	83.89	71.6586	68.7639	90.5429	69.0526	80.1446	72.9155	71.9338	58.1963	81.7676	74.7668	78.2928	65.1878	90.5032	64.2831	79.4862	75.4784	92.8837	64.7402	45.0471	79.2219	88.7119	69.4433	90.0969	92.4274	76.4326	67.5667	75.6292	73.2031	80.5573	9.42494	16.7094	10.0786	0.126103	0.253173	0.127263	0.0917178	0.274869	0.562025	-0.0726346	0.520437	0.712515
Q8CI32	Q8CI32	sp|Q8CI32|BAG5_MOUSE	>sp|Q8CI32|BAG5_MOUSE BAG family molecular chaperone regulator 5 OS=Mus musculus GN=Bag5 PE=1 SV=1	BAG5	BAG5	1	72.2214	54.1881	79.924	60.425	55.5018	67.8107	60.1269	62.1294	62.5424	69.9346	69.5028	61.7101	58.3785	53.5643	60.9854	85.3941	77.6786	53.7005	70.4361	76.0573	75.4468	61.6317	59.6339	58.4271	70.3467	67.9674	48.7651	56.969	63.4257	71.3855	60.5344	7.5662	10.7702	7.17884	0.116993	0.159949	0.121511	-0.0670038	0.394792	0.662734	0.164728	0.0677034	0.235482
Q3UF95;Q9Z1R2	Q3UF95;Q9Z1R2	tr|Q3UF95|Q3UF95_MOUSE;sp|Q9Z1R2|BAG6_MOUSE	>tr|Q3UF95|Q3UF95_MOUSE Isoform of Q9Z1R2, Large proline-rich protein BAG6 OS=Mus musculus GN=Bag6 PE=1 SV=1;>sp|Q9Z1R2|BAG6_MOUSE Large proline-rich protein BAG6 OS=Mus musculus GN=Bag6 PE=1 SV=1	BAG6	BAG6	4	336.057	402.115	352.126	372.591	436.323	362.762	396.876	444.425	419.087	401	356.409	389.455	424.861	381.428	437.16	477.899	372.241	493.319	367.816	497.732	424.136	373.872	385.085	434.852	395.403	430.025	451.909	449.415	391.108	438.615	417.223	32.8849	54.253	31.8914	0.0845994	0.126925	0.0773909	0.0943463	0.109135	0.377917	0.160409	0.0263929	0.149972
Q3UHD1	Q3UHD1	sp|Q3UHD1|BAI1_MOUSE	>sp|Q3UHD1|BAI1_MOUSE Brain-specific angiogenesis inhibitor 1 OS=Mus musculus GN=Bai1 PE=1 SV=1	BAI1	BAI1	2	134.326	113.503	129.045	98.0525	110.811	102.294	118.277	98.4202	115.957	129.691	145.524	144.841	124.913	140.856	95.729	104.476	143.904	102.267	155.541	123.314	121.165	125.903	84.7051	116.827	141.302	127.539	126.423	118.904	121.894	120.914	120.229	16.3267	22.3071	17.5279	0.136389	0.182533	0.162854	-0.0226823	0.809499	0.923425	-0.0199325	0.84003	0.916249
Q68FL1;Q80ZF8;Q8BJ13	Q68FL1;Q80ZF8;Q8BJ13	NA;sp|Q80ZF8|BAI3_MOUSE;NA	NA;>sp|Q80ZF8|BAI3_MOUSE Brain-specific angiogenesis inhibitor 3 OS=Mus musculus GN=Bai3 PE=1 SV=2;NA	BAI3	BAI3	3	353.671	352.797	373.18	296.256	320.281	322.922	360.804	316.894	284.069	437.729	401.115	385.72	378.372	316.697	294.043	291.127	303.406	296.477	371.147	274.261	289.889	326.951	314.403	250.099	350.878	336.558	305.063	350.114	350.036	302.907	319.152	43.0762	31.3734	34.9245	0.122701	0.0967263	0.117624	-0.131325	0.109653	0.377917	-0.20462	0.0133009	0.107894
B1AZ46;Q8BKX1;Q8BKX1-2;Q8BKX1-3	B1AZ46;Q8BKX1;Q8BKX1-2;Q8BKX1-3	tr|B1AZ46|B1AZ46_MOUSE;sp|Q8BKX1|BAIP2_MOUSE;sp|Q8BKX1-2|BAIP2_MOUSE;sp|Q8BKX1-3|BAIP2_MOUSE	>tr|B1AZ46|B1AZ46_MOUSE Isoform of Q8BKX1, Brain-specific angiogenesis inhibitor 1-associated protein 2 OS=Mus musculus GN=Baiap2 PE=1 SV=1;>sp|Q8BKX1|BAIP2_MOUSE Brain-specific angiogenesis inhibitor 1-associated protein 2 OS=Mus musculus GN=Baiap2 PE=1 SV=2;>sp|Q8BKX1-2|BAIP2_MOUSE Isoform of Q8BKX1, Isoform 2 of Brain-specific angiogenesis inhibitor 1-associated protein 2 OS=Mus musculus GN=Ba…	BAIAP2	BAIAP2	12	8224.77	8038.77	8267.8	8201.25	7862.99	8233.54	8495.85	7372.52	7041.62	8725.63	8969.07	9000.9	8421.05	7984.47	6983.68	6761.43	6917.74	6762.97	8491.91	6752.75	6759.21	7553.14	7662.82	6666.36	9350.58	7569.84	7517.7	7777.3	8202.87	7061.39	7728.25	545.217	637.528	802.74	0.0679981	0.0839761	0.100128	-0.0892664	0.118271	0.393151	-0.217701	0.00045758	0.0203194
Q91XV3	Q91XV3	sp|Q91XV3|BASP1_MOUSE	>sp|Q91XV3|BASP1_MOUSE Brain acid soluble protein 1 OS=Mus musculus GN=Basp1 PE=1 SV=3	BASP1	BASP1	3	965.985	1247.16	1151.31	1518.72	1445.42	2090.18	1431.04	2261.45	2321.23	1859.89	1354.74	2335.73	1624.41	1741.45	2342.84	3228.51	1928.72	2635.04	1675.98	2055.08	2588.64	1317	1867.92	1743.82	1443.87	1642.92	1550.1	2044.01	1667.77	2350.69	1658.52	448.082	521.022	249.811	0.279858	0.223181	0.151802	0.0275231	0.858512	0.936766	0.514678	0.00437754	0.0680317
Q07813	Q07813	sp|Q07813|BAX_MOUSE	>sp|Q07813|BAX_MOUSE Apoptosis regulator BAX OS=Mus musculus GN=Bax PE=1 SV=1	BAX	BAX	2	160.747	185.465	187.44	141.718	177.069	131.582	178.114	168.442	180.486	169.503	187.431	167.987	189.492	184.062	166.814	187.853	193.607	176.855	166.384	207.186	224.422	147.621	138.55	187.709	170.937	168.406	171.395	175.749	172.11	189.017	165.767	17.4455	21.4446	16.9142	0.109005	0.111865	0.105679	-0.0533486	0.461008	0.716349	0.134958	0.0782184	0.250828
Q61361	Q61361	sp|Q61361|PGCB_MOUSE	>sp|Q61361|PGCB_MOUSE Brevican core protein OS=Mus musculus GN=Bcan PE=1 SV=2	BCAN	BCAN	3	2285.7	3211.16	2794.92	2588.33	3891.41	1976.72	2929.27	1854.79	2602.57	2296.86	3258.79	3711.61	3648.41	3396.02	2204.18	1950.71	3939.54	2213.82	3325.26	4273.34	4234.13	3196.93	2388.78	3268.57	4182.68	2869.03	3260.5	2236.17	2889.04	3163	3057.52	653.698	1024.65	649.169	0.238832	0.352095	0.214144	0.090187	0.537285	0.765278	0.0968966	0.577308	0.753763
Q61335	Q61335	sp|Q61335|BAP31_MOUSE	>sp|Q61335|BAP31_MOUSE B-cell receptor-associated protein 31 OS=Mus musculus GN=Bcap31 PE=1 SV=4	BCAP31	BCAP31	2	211.614	192.582	213.618	192.257	199.889	189.642	207.098	211.317	205.778	217.037	224.263	223.891	187.322	204.684	227.21	202.559	217.209	195.723	244.371	192.662	198.342	193.718	184.966	194.813	196.798	191.249	197.613	212.39	205.785	211.154	195.935	12.1476	19.2178	8.39419	0.0592957	0.088904	0.0421659	-0.0695274	0.108151	0.37751	0.0345481	0.50693	0.70388
B1AR74;Q0VF62;Q8CCN5	B1AR74;Q0VF62;Q8CCN5	tr|B1AR74|B1AR74_MOUSE;tr|Q0VF62|Q0VF62_MOUSE;sp|Q8CCN5|BCAS3_MOUSE	>tr|B1AR74|B1AR74_MOUSE Isoform of Q8CCN5, Breast carcinoma-amplified sequence 3 homolog OS=Mus musculus GN=Bcas3 PE=1 SV=1;>tr|Q0VF62|Q0VF62_MOUSE Isoform of Q8CCN5, Bcas3 protein OS=Mus musculus GN=Bcas3 PE=1 SV=1;>sp|Q8CCN5|BCAS3_MOUSE Breast carcinoma-amplified sequence 3 homolog OS=Mus musculus GN=Bcas3 PE=1 SV=2	BCAS3	BCAS3	2	157.021	144.019	158.62	157.499	142.315	181.03	155.362	183.867	154.065	167.907	158.369	163.525	177.544	148.986	159.362	175.672	160.856	177.88	155.022	171.803	143.864	146.834	188.49	161.04	159.065	177.95	153.64	183.34	160.723	163.494	167.194	12.8698	12.2844	15.9798	0.0791214	0.0762679	0.0955701	0.0555304	0.346886	0.627141	0.0253213	0.652989	0.803529
P24288;Q8CBC8	P24288;Q8CBC8	sp|P24288|BCAT1_MOUSE;tr|Q8CBC8|Q8CBC8_MOUSE	>sp|P24288|BCAT1_MOUSE Branched-chain-amino-acid aminotransferase, cytosolic OS=Mus musculus GN=Bcat1 PE=2 SV=2;>tr|Q8CBC8|Q8CBC8_MOUSE Isoform of P24288, Branched-chain-amino-acid aminotransferase OS=Mus musculus GN=Bcat1 PE=1 SV=1	BCAT1	BCAT1	1	222.769	256.99	235.796	262.763	273.249	275.392	235.664	318.908	289.349	230.373	212.598	223.709	256.454	229.316	305.003	308.833	251.986	315.301	220.237	241.876	248.095	253.347	257.862	270.735	256.624	241.184	276.135	248.233	251.666	270.19	257.731	30.062	38.4204	12.1949	0.11633	0.143355	0.0471082	0.0421562	0.53172	0.76367	0.0990825	0.239573	0.460814
P50136;Q3U3J1	P50136;Q3U3J1	sp|P50136|ODBA_MOUSE;tr|Q3U3J1|Q3U3J1_MOUSE	>sp|P50136|ODBA_MOUSE 2-oxoisovalerate dehydrogenase subunit alpha, mitochondrial OS=Mus musculus GN=Bckdha PE=1 SV=1;>tr|Q3U3J1|Q3U3J1_MOUSE Isoform of P50136, 2-oxoisovalerate dehydrogenase subunit alpha, mitochondrial OS=Mus musculus GN=Bckdha PE=1 SV=1	BCKDHA	BCKDHA	2	163.347	177.455	182.26	170.622	160.972	185.24	146.449	187.291	155.813	156.064	162.853	162.51	160.596	177.957	181.365	155.677	192.388	155.811	166.792	198.137	160.959	181.383	186.84	188.396	164.987	159.944	165.728	164.471	167.816	173.018	173.107	12.4209	17.5918	11.9658	0.0740212	0.100599	0.0686661	0.0455189	0.381406	0.654066	0.0414231	0.484772	0.688622
O55028	O55028	sp|O55028|BCKD_MOUSE	>sp|O55028|BCKD_MOUSE [3-methyl-2-oxobutanoate dehydrogenase [lipoamide]] kinase, mitochondrial OS=Mus musculus GN=Bckdk PE=1 SV=1	BCKDK	BCKDK	1	99.3237	93.5918	93.0293	78.9651	78.5775	97.4653	75.5254	70.2151	82.1741	88.9841	86.7055	87.3953	77.1968	79.1499	74.3349	64.4338	88.9864	62.7515	89.9243	59.1895	70.1093	82.1153	86.6008	73.3946	95.6366	80.1609	72.061	76.3688	84.8785	72.8185	80.9054	8.82428	12.3898	8.23287	0.104301	0.167297	0.0994167	-0.0681044	0.328185	0.609752	-0.231193	0.0108485	0.0969287
Q9CZP5	Q9CZP5	sp|Q9CZP5|BCS1_MOUSE	>sp|Q9CZP5|BCS1_MOUSE Mitochondrial chaperone BCS1 OS=Mus musculus GN=Bcs1l PE=1 SV=1	BCS1L	BCS1L	3	701.155	614.386	725.219	443.184	614.595	446.629	614.719	590.088	613.604	697.747	657.577	674.863	604.304	684.1	610.449	544.435	681.642	574.81	667.763	592.535	614.627	670.675	436.884	638.641	625.494	641.632	611.623	599.116	620.155	612.323	603.438	85.4059	48.8109	76.9538	0.151865	0.079572	0.144217	-0.0368464	0.703254	0.866679	-0.00790443	0.927977	0.96432
Q80XN0	Q80XN0	sp|Q80XN0|BDH_MOUSE	>sp|Q80XN0|BDH_MOUSE D-beta-hydroxybutyrate dehydrogenase, mitochondrial OS=Mus musculus GN=Bdh1 PE=1 SV=2	BDH1	BDH1	6	12410.8	11448	12694.8	11969.3	11591.2	12075.2	12613.5	11783	11904.3	13070.8	12890.8	12533.4	11804.4	12870.7	12020.4	10839.3	13765.8	10668	14853.8	15322.5	14252.7	12834.3	12774.1	11933	12957.4	13399.1	12954.7	13682.3	12261.4	13103.2	12933.5	528.18	1913.92	549.977	0.0431272	0.150722	0.0430632	0.0770976	0.0435915	0.265424	0.0833812	0.198161	0.417173
E9PYD6;O88597	E9PYD6;O88597	tr|E9PYD6|E9PYD6_MOUSE;sp|O88597|BECN1_MOUSE	>tr|E9PYD6|E9PYD6_MOUSE Isoform of O88597, Beclin-1 OS=Mus musculus GN=Becn1 PE=1 SV=1;>sp|O88597|BECN1_MOUSE Beclin-1 OS=Mus musculus GN=Becn1 PE=1 SV=3	BECN1	BECN1	1	254.28	266.385	277.213	227.131	273.219	239.166	281.147	253.023	270.96	330.49	326.294	314.032	291.706	329.911	274.365	214.642	298.173	233.033	301.444	272.284	296.035	255.825	241.176	249.968	281.57	267.139	259.851	276.694	281.068	269.997	261.746	33.5544	33.95	14.4106	0.119717	0.132708	0.0551377	-0.0950974	0.179755	0.458633	-0.0588932	0.475418	0.681616
A0A087WQY4;F8WIG2;Q68EF6	A0A087WQY4;F8WIG2;Q68EF6	tr|A0A087WQY4|A0A087WQY4_MOUSE;tr|F8WIG2|F8WIG2_MOUSE;sp|Q68EF6|BEGIN_MOUSE	>tr|A0A087WQY4|A0A087WQY4_MOUSE Isoform of Q68EF6, Brain-enriched guanylate kinase-associated protein (Fragment) OS=Mus musculus GN=Begain PE=1 SV=1;>tr|F8WIG2|F8WIG2_MOUSE Isoform of Q68EF6, Brain-enriched guanylate kinase-associated protein OS=Mus musculus GN=Begain PE=1 SV=2;>sp|Q68EF6|BEGIN_MOUSE Brain-enriched guanylate kinase-associated protein OS=Mus musculus GN=Begain PE=1 SV=2	BEGAIN	BEGAIN	1	247.911	246.596	248.38	207.549	248.479	223.466	237.571	204.184	216.529	262.111	230.426	252.212	235.686	266.245	188.946	192.055	236.786	199.936	263.825	214.057	228.306	248.787	260.037	218.22	260.444	264.325	226.295	230.685	237.667	217.702	244.113	19.1656	27.134	18.7922	0.082346	0.12243	0.0779489	0.039355	0.487361	0.731486	-0.131453	0.0577966	0.220587
O35153	O35153	sp|O35153|BET1L_MOUSE	>sp|O35153|BET1L_MOUSE BET1-like protein OS=Mus musculus GN=Bet1l PE=3 SV=1	BET1L	BET1L	1	71.283	71.5499	75.3722	71.969	78.9839	73.156	83.1448	82.6787	96.1205	114.879	109.996	98.1775	89.7348	108.099	96.4736	100.453	120.064	83.9309	111.957	102.142	114.703	71.009	77.8129	87.5095	93.9111	95.3225	78.7981	99.0766	87.5104	104.246	86.2057	15.441	12.3218	10.5364	0.17281	0.122035	0.124914	-0.0110478	0.914068	0.963698	0.263589	0.0160511	0.12031
O08539	O08539	sp|O08539|BIN1_MOUSE	>sp|O08539|BIN1_MOUSE Myc box-dependent-interacting protein 1 OS=Mus musculus GN=Bin1 PE=1 SV=1	BIN1	BIN1	8	3489.55	3590.24	3298.95	4236.22	3861.61	4677.78	3980.96	4870.85	4235.42	3491.88	3281.54	3348.72	3694.29	3587.99	4392.21	4762.25	2984.93	5010.35	2618.52	3414.85	2660.94	3638.79	4060.17	4134.22	2552.94	3958.84	3998.78	3943.21	3831.86	3692.01	3755.28	506.448	1013.74	552.54	0.127626	0.281425	0.171283	-0.0342582	0.711741	0.874081	-0.0895551	0.45976	0.66968
E9PY26;Q8R016	E9PY26;Q8R016	tr|E9PY26|E9PY26_MOUSE;sp|Q8R016|BLMH_MOUSE	>tr|E9PY26|E9PY26_MOUSE Isoform of Q8R016, Bleomycin hydrolase (Fragment) OS=Mus musculus GN=Blmh PE=1 SV=1;>sp|Q8R016|BLMH_MOUSE Bleomycin hydrolase OS=Mus musculus GN=Blmh PE=1 SV=1	BLMH	BLMH	1	82.3704	77.8156	74.252	79.4442	85.9648	92.1016	74.8339	89.0452	77.7856	81.7359	75.628	75.1728	81.4755	92.2948	104.344	91.2023	84.1107	95.1647	71.385	86.1696	104.024	82.1325	82.0415	90.3136	96.2144	78.726	75.0545	88.057	81.4229	90.9144	84.6485	6.26099	11.6946	7.277	0.0756036	0.133662	0.0855069	0.0553899	0.32082	0.603464	0.152246	0.0312143	0.161443
Q9CY64	Q9CY64	sp|Q9CY64|BIEA_MOUSE	>sp|Q9CY64|BIEA_MOUSE Biliverdin reductase A OS=Mus musculus GN=Blvra PE=2 SV=1	BLVRA	BLVRA	2	219.374	216.883	211.568	233.249	247.83	235.162	219.329	215.791	231.884	166.346	196.615	199.288	238.733	919.093	236.734	270.209	209.49	266.256	190.914	232.867	255.126	204.314	220.159	250.505	210.665	225.921	254.603	240.225	267.939	237.371	229.485	188.554	29.3945	19.4746	0.415326	0.128505	0.0850857	-0.0712366	0.735962	0.886204	-0.0279359	0.895618	0.94546
E9PZC3;Q923D2	E9PZC3;Q923D2	tr|E9PZC3|E9PZC3_MOUSE;sp|Q923D2|BLVRB_MOUSE	>tr|E9PZC3|E9PZC3_MOUSE Isoform of Q923D2, Flavin reductase (NADPH) OS=Mus musculus GN=Blvrb PE=1 SV=1;>sp|Q923D2|BLVRB_MOUSE Flavin reductase (NADPH) OS=Mus musculus GN=Blvrb PE=2 SV=3	BLVRB	BLVRB	1	49.6412	52.1295	48.4326	49.0061	53.7732	45.7977	55.0965	57.8624	55.2472	49.5766	64.4309	62.5332	52.0783	55.2244	48.657	69.3134	52.3812	57.5122	50.7771	59.2713	73.083	47.1459	47.9995	51.5824	49.1055	50.8777	49.047	56.0447	53.6307	58.7136	50.2575	5.31983	9.35248	2.97784	0.0972978	0.156198	0.0578147	-0.0894186	0.143621	0.417162	0.121875	0.13357	0.334617
O35607	O35607	sp|O35607|BMPR2_MOUSE	>sp|O35607|BMPR2_MOUSE Bone morphogenetic protein receptor type-2 OS=Mus musculus GN=Bmpr2 PE=1 SV=1	BMPR2	BMPR2	2	123.059	114.333	116.643	122.851	121.555	115.693	118.343	113.466	132.75	130.51	138.894	156.017	119.384	152.245	116.01	117.707	132.964	109.926	138.622	100.201	118.833	120.045	123.146	104.004	150.56	83.0776	104.315	134.409	126.839	119.18	117.08	13.6997	13.0778	22.1992	0.103254	0.109981	0.197132	-0.131231	0.157273	0.434255	-0.0899503	0.215512	0.438147
Q9D8S9	Q9D8S9	sp|Q9D8S9|BOLA1_MOUSE	>sp|Q9D8S9|BOLA1_MOUSE BolA-like protein 1 OS=Mus musculus GN=Bola1 PE=1 SV=1	BOLA1	BOLA1	1	62.2235	57.4446	60.5872	56.9803	51.6119	77.8887	68.4586	68.6703	49.4303	55.8979	68.9081	62.557	51.7287	41.4234	50.5663	55.8817	40.6549	75.4953	55.9825	67.9385	56.7911	61.4548	45.9833	77.9901	74.4992	74.176	65.5945	55.9185	59.5579	57.6157	65.088	9.54032	11.3281	11.5481	0.16512	0.201502	0.190404	0.124672	0.267939	0.554257	-0.0544372	0.632249	0.793044
Q8BGS2	Q8BGS2	sp|Q8BGS2|BOLA2_MOUSE	>sp|Q8BGS2|BOLA2_MOUSE BolA-like protein 2 OS=Mus musculus GN=Bola2 PE=1 SV=1	BOLA2	BOLA2	1	1584.86	79.3194	2453.27	93.877	1833.56	85.9954	91.9223	104.782	1915.27	81.8287	73.1704	61.4461	77.7577	78.492	87.4917	86.9138	69.8062	113.69	68.7599	83.2	1847.19	2432.58	83.9903	102.663	70.7851	95.2711	2611.14	90.4056	615.397	336.722	783.833	891.348	666.221	1188.46	2.84672	1.7424	3.71499	0.182846	0.849991	0.933719	-0.632922	0.471387	0.678599
Q8R164	Q8R164	sp|Q8R164|BPHL_MOUSE	>sp|Q8R164|BPHL_MOUSE Valacyclovir hydrolase OS=Mus musculus GN=Bphl PE=1 SV=1	BPHL	BPHL	4	2078.77	2125.95	2064.17	2169.02	2083.03	2195.83	1912.12	2182.2	2180.85	1944.86	2005.6	1800.83	2080.51	2101.26	2186.43	2111.99	2090.58	2024.31	1986.94	1938.55	1965.13	2080.03	2035.17	1940.87	2092.9	1787.22	1863.21	1881.46	2066.07	2043.42	1954.41	115.02	89.5006	117.798	0.0573085	0.0435282	0.0605621	-0.0802601	0.0785545	0.330517	-0.0149261	0.731261	0.857893
Q9Z0S1	Q9Z0S1	sp|Q9Z0S1|BPNT1_MOUSE	>sp|Q9Z0S1|BPNT1_MOUSE 3'(2'),5'-bisphosphate nucleotidase 1 OS=Mus musculus GN=Bpnt1 PE=1 SV=2	BPNT1	BPNT1	3	255.145	280.008	253.674	257.298	265.907	276.644	237.689	269.214	282.124	220.464	527.476	231.858	505.105	552.075	277.311	528.062	248.981	541.952	234.02	254.796	546.956	283.442	277.365	278.253	268.635	259.327	253.285	234.408	315.334	376.011	264.96	117.103	153.085	17.2586	0.323856	0.424157	0.0667878	-0.179126	0.291602	0.579571	0.225498	0.308303	0.527236
P28028	P28028	sp|P28028|BRAF_MOUSE	>sp|P28028|BRAF_MOUSE Serine/threonine-protein kinase B-raf OS=Mus musculus GN=Braf PE=1 SV=3	BRAF	BRAF	1	104.581	103.63	94.1733	102.173	101.814	110.501	104.106	106.521	100.053	86.8771	83.8304	80.0935	104.621	85.1702	104.467	111.2	86.2168	110.139	88.8168	92.3415	94.8239	97.7363	95.7243	108.207	106.73	100.722	108.597	99.7726	97.7246	98.2865	102.498	9.78427	10.2318	5.27302	0.104176	0.103866	0.0514721	0.0742256	0.238612	0.531542	0.00866772	0.902281	0.950459
Q920P3	Q920P3	sp|Q920P3|BRNP1_MOUSE	>sp|Q920P3|BRNP1_MOUSE BMP/retinoic acid-inducible neural-specific protein 1 OS=Mus musculus GN=Brinp1 PE=2 SV=1	BRINP1	BRINP1	2	308.329	323.676	333.569	356.441	290.628	271.347	332.621	244.079	275.073	388.697	351.322	368.82	335.569	267.471	275.774	249.657	287.696	246.07	390.171	262.259	284.048	245.312	282.374	246.951	327.374	276.03	277.456	298.244	317.689	285.096	279.106	42.8269	49.0511	28.5627	0.138392	0.156427	0.101617	-0.180673	0.0399571	0.2566	-0.159629	0.0996389	0.28351
Q91VR8	Q91VR8	sp|Q91VR8|BRK1_MOUSE	>sp|Q91VR8|BRK1_MOUSE Protein BRICK1 OS=Mus musculus GN=Brk1 PE=3 SV=1	BRK1	BRK1	1	395.651	397.708	429.614	343.815	339.522	387.781	498.462	489.538	418.763	333.759	463.803	382.343	372.855	422.74	365.051	369.993	398.325	497.141	353.319	423.367	443.141	445.68	254.015	619.181	386.497	579.631	550.74	372.798	405.454	407.191	458.363	52.2836	51.2922	131.344	0.128086	0.122899	0.321255	0.130951	0.324171	0.60699	0.00769459	0.926582	0.964081
Q5RJI5	Q5RJI5	sp|Q5RJI5|BRSK1_MOUSE	>sp|Q5RJI5|BRSK1_MOUSE Serine/threonine-protein kinase BRSK1 OS=Mus musculus GN=Brsk1 PE=1 SV=1	BRSK1	BRSK1	1	256.629	236.383	233.822	237.799	242.71	255.5	263.935	232.377	264.806	259.925	244.546	245.832	226.346	261.041	252.293	235.729	263.411	227.761	229.214	260.603	252.991	248.078	255.273	254.399	225.44	237.081	252.114	254.922	247.261	246	246.758	12.9179	14.8594	11.3733	0.0524141	0.0608238	0.0472647	-0.00245882	0.951177	0.981191	-0.00781328	0.860052	0.925748
G3UWV4;G3UXM5;Q69Z98;Q69Z98-2;Q69Z98-3;Q69Z98-4	G3UWV4;G3UXM5;Q69Z98;Q69Z98-2;Q69Z98-3;Q69Z98-4	tr|G3UWV4|G3UWV4_MOUSE;tr|G3UXM5|G3UXM5_MOUSE;sp|Q69Z98|BRSK2_MOUSE;sp|Q69Z98-2|BRSK2_MOUSE;sp|Q69Z98-3|BRSK2_MOUSE;sp|Q69Z98-4|BRSK2_MOUSE	>tr|G3UWV4|G3UWV4_MOUSE Isoform of Q69Z98, Serine/threonine-protein kinase BRSK2 OS=Mus musculus GN=Brsk2 PE=1 SV=1;>tr|G3UXM5|G3UXM5_MOUSE Isoform of Q69Z98, Serine/threonine-protein kinase BRSK2 (Fragment) OS=Mus musculus GN=Brsk2 PE=1 SV=1;>sp|Q69Z98|BRSK2_MOUSE Serine/threonine-protein kinase BRSK2 OS=Mus musculus GN=Brsk2 PE=1 SV=2;>sp|Q69Z98-2|BRSK2_MOUSE Isoform of Q69Z98, Isoform 2 of Ser…	BRSK2	BRSK2	1	76.5798	76.816	78.9872	60.4593	81.5799	68.4708	82.3344	70.4674	80.1709	81.2482	91.8959	83.7155	72.8718	73.3335	84.6028	89.6171	70.9864	84.1877	78.8909	58.8436	66.4758	85.6021	48.716	73.6357	86.4355	87.4737	81.3405	94.2542	77.0665	76.2292	79.6368	7.68675	11.1404	15.0106	0.102784	0.152681	0.2244	0.0270039	0.782629	0.90993	-0.0227461	0.776778	0.884824
E0CXJ2;Q9Z2E9	E0CXJ2;Q9Z2E9	tr|E0CXJ2|E0CXJ2_MOUSE;sp|Q9Z2E9|BSCL2_MOUSE	>tr|E0CXJ2|E0CXJ2_MOUSE Isoform of Q9Z2E9, Seipin OS=Mus musculus GN=Bscl2 PE=1 SV=1;>sp|Q9Z2E9|BSCL2_MOUSE Seipin OS=Mus musculus GN=Bscl2 PE=1 SV=2	BSCL2	BSCL2	1	128.955	116.488	114.885	116.786	106.09	102.883	95.5527	99.5491	108.912	115.994	100.105	92.4309	93.2509	101.756	104.216	87.9234	114.567	82.7549	121.436	84.0537	69.302	129.522	124.949	100.946	114.606	114.459	98.3078	111.578	106.688	94.8934	113.481	10.7196	18.9158	11.4166	0.0993661	0.202485	0.101399	0.0893882	0.192653	0.47747	-0.187113	0.0502703	0.209075
K3W4Q8;P18572;P18572-2	K3W4Q8;P18572;P18572-2	tr|K3W4Q8|K3W4Q8_MOUSE;sp|P18572|BASI_MOUSE;sp|P18572-2|BASI_MOUSE	>tr|K3W4Q8|K3W4Q8_MOUSE Isoform of P18572, Basigin OS=Mus musculus GN=Bsg PE=1 SV=1;>sp|P18572|BASI_MOUSE Basigin OS=Mus musculus GN=Bsg PE=1 SV=2;>sp|P18572-2|BASI_MOUSE Isoform of P18572, Isoform 2 of Basigin OS=Mus musculus GN=Bsg	BSG	BSG	4	1569.46	1673.43	1527.54	1519.98	1549.93	1548.28	1701.22	1445.31	1574.25	1909.94	1700.02	1652	1675.68	1680.72	1378.8	1280.03	1466.03	1255.01	1598.26	1419.73	1510.98	1414.65	1447.62	1367.78	1628.53	1363.65	1499.85	1520.95	1623.41	1415.55	1463.29	114.803	122.845	94.5389	0.0692096	0.0872152	0.0637244	-0.149096	0.00542531	0.114412	-0.199095	0.00128205	0.0372242
O88737	O88737	sp|O88737|BSN_MOUSE	>sp|O88737|BSN_MOUSE Protein bassoon OS=Mus musculus GN=Bsn PE=1 SV=4	BSN	BSN	39	17490.3	15640.7	16514.4	15744.2	15530.5	16006.3	16685.5	14349.3	14097.3	19618.5	19018.3	19287.6	17294.4	17066.6	14323.3	14157.6	16285.6	13312.6	18792.6	15147.9	15621.8	15279.2	16155	13493.1	16671.6	15581.7	14840.4	16430.7	16738.9	15377.3	15493.1	1707.4	1801.09	1094.36	0.101798	0.113231	0.0728112	-0.10786	0.100141	0.363694	-0.12354	0.0940317	0.277703
Q9WVA3	Q9WVA3	sp|Q9WVA3|BUB3_MOUSE	>sp|Q9WVA3|BUB3_MOUSE Mitotic checkpoint protein BUB3 OS=Mus musculus GN=Bub3 PE=2 SV=2	BUB3	BUB3	1	108.844	111.9	93.2926	66.9854	126.378	43.6546	103.192	95.7972	116.792	116.269	110.863	107.049	97.4724	101.405	98.1837	105.389	103.956	92.8803	103.865	114.95	148.497	99.3027	34.1552	109.097	114.975	110.26	102.623	133.198	99.9923	109.674	100.516	21.4403	18.4116	31.2395	0.279903	0.153948	0.48027	-0.0489624	0.821197	0.925392	0.160463	0.30436	0.523398
A0A087WQS2;Q9CQC6	A0A087WQS2;Q9CQC6	tr|A0A087WQS2|A0A087WQS2_MOUSE;sp|Q9CQC6|BZW1_MOUSE	>tr|A0A087WQS2|A0A087WQS2_MOUSE Isoform of Q9CQC6, Basic leucine zipper and W2 domain-containing protein 1 OS=Mus musculus GN=Bzw1 PE=1 SV=1;>sp|Q9CQC6|BZW1_MOUSE Basic leucine zipper and W2 domain-containing protein 1 OS=Mus musculus GN=Bzw1 PE=1 SV=1	BZW1	BZW1	1	119.232	141.876	135.709	141.055	149.559	133.952	133.911	129.122	120.68	129.627	123.922	141.48	131.564	124.025	130.462	131.397	141.998	140.434	140.106	146.263	121.409	147.975	149.051	141.042	147.257	146.547	142.521	136.11	132.551	136.01	144.358	8.89615	8.58856	4.66737	0.0670033	0.0644141	0.0327243	0.125448	0.00864886	0.135168	0.0376408	0.452828	0.662322
Q8R5L1	Q8R5L1	tr|Q8R5L1|Q8R5L1_MOUSE	>tr|Q8R5L1|Q8R5L1_MOUSE Isoform of O35658, Complement component 1 Q subcomponent-binding protein, mitochondrial OS=Mus musculus GN=C1qbp PE=1 SV=1	C1QBP	C1QBP	4	2101.57	2283.49	2593.81	2536.46	2455.3	2455.01	2189.35	2677.23	2544.82	2545.39	2558.21	2459.23	2475.48	2673.43	2912.02	2601.1	2958.71	2601.01	2420.38	3149.92	2919.11	2723.27	2198.08	2605.29	2373.9	2577.33	2636.07	2400.41	2467.77	2794.61	2502.05	169.375	257.37	183.654	0.0711455	0.0933432	0.0749778	0.0197868	0.701551	0.865878	0.177418	0.00434822	0.0680317
Q02105	Q02105	sp|Q02105|C1QC_MOUSE	>sp|Q02105|C1QC_MOUSE Complement C1q subcomponent subunit C OS=Mus musculus GN=C1qc PE=2 SV=2	C1QC	C1QC	2	356.113	336.088	359.151	339.569	394.568	338.497	307.703	250.177	302.198	314.421	306.445	328.786	345.173	281.994	267.094	201.248	257.071	201.472	246.596	159.227	198.327	385.959	412.203	330.332	388.251	344.649	330.779	287.126	325.777	218.719	354.186	35.7636	39.0428	43.2835	0.113263	0.185526	0.12489	0.119533	0.131929	0.408716	-0.586927	1.4977e-06	0.000307778
Q80X80	Q80X80	sp|Q80X80|C2C2L_MOUSE	>sp|Q80X80|C2C2L_MOUSE C2 domain-containing protein 2-like OS=Mus musculus GN=C2cd2l PE=1 SV=3	C2CD2L	C2CD2L	2	510.983	456.756	440.851	471.131	398.386	489.611	494.477	534.686	471.09	573.913	581.041	706.898	554.639	473.531	488.526	550.769	561.866	545.08	558.157	556.648	468.576	386.996	457.718	391.167	485.298	402.326	436.79	473.381	511.285	532.803	433.383	76.2415	37.8927	40.4089	0.142463	0.0737081	0.0936487	-0.230001	0.0114878	0.147927	0.0700779	0.399682	0.616448
P00920	P00920	sp|P00920|CAH2_MOUSE	>sp|P00920|CAH2_MOUSE Carbonic anhydrase 2 OS=Mus musculus GN=Ca2 PE=1 SV=4	CA2	CA2	3	661.604	887.569	793.978	735.645	861.191	648.719	939.934	721.557	1169.28	774.674	698.453	787.593	945.787	966.482	796.108	957.006	757.687	976.662	494.913	657.989	847.433	760.482	608.477	987.512	491.932	607.561	897.73	671.394	828.034	783.971	717.87	143.798	168.998	175.221	0.167847	0.239369	0.246179	-0.223347	0.0827765	0.337958	-0.0921403	0.455804	0.665884
Q64444	Q64444	sp|Q64444|CAH4_MOUSE	>sp|Q64444|CAH4_MOUSE Carbonic anhydrase 4 OS=Mus musculus GN=Ca4 PE=1 SV=1	CA4	CA4	2	350.897	528.648	479.328	680.003	2643.29	406.538	700.728	1856.21	2230.31	745.574	661.146	639.741	750.826	2911.6	2621.66	2092.62	2476.82	2488.03	3116.18	983.724	1706.6	2663.96	3408.87	2093.41	2852.59	2832.86	2550.23	2567.72	1113.2	2212.23	2709.95	888.046	696.422	398.313	0.804156	0.397224	0.148095	1.6352	0.000201978	0.027671	1.27694	0.00315244	0.0584504
Q06138	Q06138	sp|Q06138|CAB39_MOUSE	>sp|Q06138|CAB39_MOUSE Calcium-binding protein 39 OS=Mus musculus GN=Cab39 PE=1 SV=2	CAB39	CAB39	3	277.081	312.92	294.195	269.125	306.127	242.451	311.494	274.537	301.134	285.037	307.884	315.272	334.802	303.887	321.857	331.816	293.858	342.48	304.435	289.654	320.898	305.486	267.918	296.343	337.572	287.37	326.726	305.639	295.425	315	303.865	23.6366	19.667	23.4002	0.0826648	0.0626662	0.0775101	0.0414141	0.465528	0.720964	0.0946063	0.0984741	0.283263
P97445	P97445	sp|P97445|CAC1A_MOUSE	>sp|P97445|CAC1A_MOUSE Voltage-dependent P/Q-type calcium channel subunit alpha-1A OS=Mus musculus GN=Cacna1a PE=1 SV=2	CACNA1A	CACNA1A	3	274.051	299.198	306.065	215.831	305.891	201.25	321.351	259.009	320.955	363.63	361.973	342.356	336.466	385.917	289.277	271.253	343.241	283.487	347.764	310.442	352.091	305.556	208.144	276.004	292.542	303.176	291.986	306.111	306.71	313.936	283.36	54.0094	33.7347	34.8167	0.192583	0.108329	0.138251	-0.102036	0.371556	0.647025	0.0494658	0.651599	0.802284
A2AIR7;A2AIR9;O55017;O55017-2	A2AIR7;A2AIR9;O55017;O55017-2	tr|A2AIR7|A2AIR7_MOUSE;tr|A2AIR9|A2AIR9_MOUSE;sp|O55017|CAC1B_MOUSE;sp|O55017-2|CAC1B_MOUSE	>tr|A2AIR7|A2AIR7_MOUSE Isoform of O55017, Voltage-dependent N-type calcium channel subunit alpha-1B OS=Mus musculus GN=Cacna1b PE=1 SV=1;>tr|A2AIR9|A2AIR9_MOUSE Isoform of O55017, Voltage-dependent N-type calcium channel subunit alpha-1B OS=Mus musculus GN=Cacna1b PE=1 SV=1;>sp|O55017|CAC1B_MOUSE Voltage-dependent N-type calcium channel subunit alpha-1B OS=Mus musculus GN=Cacna1b PE=1 SV=1;>sp|O…	CACNA1B	CACNA1B	2	233.558	213.591	233.743	154.324	218.953	164.696	226.54	173.746	209.748	266.577	245.435	227.104	222.36	271.943	175.447	164.645	226.866	171.923	239.611	190.124	228.033	227.097	140.717	197.098	257.313	201.977	190.243	211.05	218.737	199.521	203.642	34.6657	31.1279	35.7545	0.169152	0.156424	0.188201	-0.105606	0.350945	0.63078	-0.129503	0.230712	0.453697
A0A087WS83;Q61290	A0A087WS83;Q61290	tr|A0A087WS83|A0A087WS83_MOUSE;sp|Q61290|CAC1E_MOUSE	>tr|A0A087WS83|A0A087WS83_MOUSE Isoform of Q61290, Voltage-dependent R-type calcium channel subunit alpha-1E OS=Mus musculus GN=Cacna1e PE=1 SV=1;>sp|Q61290|CAC1E_MOUSE Voltage-dependent R-type calcium channel subunit alpha-1E OS=Mus musculus GN=Cacna1e PE=1 SV=1	CACNA1E	CACNA1E	7	1702.69	1719.11	1739.38	1543.05	1755.03	1487.73	1720.62	1524.31	1610.03	2003.35	1899.19	1904	1808.06	1832.21	1573.74	3772.88	1786.54	1445.01	1942.68	1629.7	1820.4	1637.52	1636.58	1323.48	1978.18	1583.28	1579.06	1758.63	1732.05	1995.85	1642.39	152.446	801.136	198.129	0.0888208	0.327313	0.121915	-0.0805125	0.24056	0.532515	0.136326	0.278872	0.499418
E9Q1X8;O08532;O08532-2;O08532-3;O08532-4;O08532-5	E9Q1X8;O08532;O08532-2;O08532-3;O08532-4;O08532-5	tr|E9Q1X8|E9Q1X8_MOUSE;sp|O08532|CA2D1_MOUSE;sp|O08532-2|CA2D1_MOUSE;sp|O08532-3|CA2D1_MOUSE;sp|O08532-4|CA2D1_MOUSE;sp|O08532-5|CA2D1_MOUSE	>tr|E9Q1X8|E9Q1X8_MOUSE Isoform of O08532, Voltage-dependent calcium channel subunit alpha-2/delta-1 OS=Mus musculus GN=Cacna2d1 PE=1 SV=2;>sp|O08532|CA2D1_MOUSE Voltage-dependent calcium channel subunit alpha-2/delta-1 OS=Mus musculus GN=Cacna2d1 PE=1 SV=1;>sp|O08532-2|CA2D1_MOUSE Isoform of O08532, Isoform 2B of Voltage-dependent calcium channel subunit alpha-2/delta-1 OS=Mus musculus GN=Cacna2…	CACNA2D1	CACNA2D1	16	7145.75	7505.68	7660.87	6842.73	7480.6	6587.33	7224.16	6337.23	6806.43	7866.01	8168.25	8407.5	7720.29	7756.08	6415.96	5998.69	8621.73	6137.43	8215.06	7198.02	8333.63	6249.38	6168.01	5935.98	9034.07	6071.35	5997.16	6518.58	7393.49	7274.36	6567.79	600.339	1116.91	1104.34	0.0822132	0.155501	0.149173	-0.181174	0.0182275	0.178602	-0.0336723	0.65119	0.802284
E9Q683;Q6PHS9;Q6PHS9-2;Q6PHS9-3;Q6PHS9-4;Q6PHS9-5;Q6PHS9-6	E9Q683;Q6PHS9;Q6PHS9-2;Q6PHS9-3;Q6PHS9-4;Q6PHS9-5;Q6PHS9-6	tr|E9Q683|E9Q683_MOUSE;sp|Q6PHS9|CA2D2_MOUSE;sp|Q6PHS9-2|CA2D2_MOUSE;sp|Q6PHS9-3|CA2D2_MOUSE;sp|Q6PHS9-4|CA2D2_MOUSE;sp|Q6PHS9-5|CA2D2_MOUSE;sp|Q6PHS9-6|CA2D2_MOUSE	>tr|E9Q683|E9Q683_MOUSE Isoform of Q6PHS9, Voltage-dependent calcium channel subunit alpha-2/delta-2 OS=Mus musculus GN=Cacna2d2 PE=1 SV=2;>sp|Q6PHS9|CA2D2_MOUSE Voltage-dependent calcium channel subunit alpha-2/delta-2 OS=Mus musculus GN=Cacna2d2 PE=1 SV=1;>sp|Q6PHS9-2|CA2D2_MOUSE Isoform of Q6PHS9, Isoform 2 of Voltage-dependent calcium channel subunit alpha-2/delta-2 OS=Mus musculus GN=Cacna2d…	CACNA2D2	CACNA2D2	2	164.243	162.837	208.903	152.44	168.485	180.445	178.327	132.624	159.048	184.591	179.994	197.247	173.221	150.987	151.233	141.947	175.897	125.113	187.82	152.738	159.772	170.381	148.794	138.023	218.946	144.867	183.449	174.004	170.957	156.36	168.352	19.6471	20.843	27.9215	0.116733	0.134921	0.161269	-0.0293974	0.733838	0.884912	-0.130868	0.11782	0.312633
Q9Z1L5	Q9Z1L5	sp|Q9Z1L5|CA2D3_MOUSE	>sp|Q9Z1L5|CA2D3_MOUSE Voltage-dependent calcium channel subunit alpha-2/delta-3 OS=Mus musculus GN=Cacna2d3 PE=1 SV=1	CACNA2D3	CACNA2D3	5	1616.63	1633.46	1636.41	1144.28	1461.86	1143.33	1513.63	1399.66	1401.65	1609.89	1635.12	1599.97	1858.06	1519.78	1224.7	1254.13	1491.03	1139.3	1468.59	1307.82	1515.04	1404.54	1148.82	1269.35	1457.4	1334.99	1919.06	1305.68	1512.41	1342.95	1405.69	194.526	148.271	246.913	0.136554	0.111556	0.162553	-0.110692	0.246482	0.537422	-0.167154	0.0593817	0.224594
A2A543	A2A543	tr|A2A543|A2A543_MOUSE	>tr|A2A543|A2A543_MOUSE Isoform of Q8R3Z5, Voltage-dependent L-type calcium channel subunit beta-1 OS=Mus musculus GN=Cacnb1 PE=1 SV=1	CACNB1	CACNB1	2	221.848	229.196	233.393	305.82	240.963	313.924	229.021	210.861	229.864	280.082	258.864	255.16	255.775	256.828	215.547	186.923	255.455	184.852	263.207	224.471	250.944	221.451	228.604	199.045	265.093	207.917	205.417	237.3	251.543	225.914	223.547	30.6584	32.1608	22.7981	0.118035	0.14644	0.0993781	-0.166934	0.033761	0.239948	-0.158466	0.0700266	0.239479
J3QK20;Q8R0S4	J3QK20;Q8R0S4	tr|J3QK20|J3QK20_MOUSE;sp|Q8R0S4|CACB4_MOUSE	>tr|J3QK20|J3QK20_MOUSE Isoform of Q8R0S4, Voltage-dependent L-type calcium channel subunit beta-4 OS=Mus musculus GN=Cacnb4 PE=1 SV=1;>sp|Q8R0S4|CACB4_MOUSE Voltage-dependent L-type calcium channel subunit beta-4 OS=Mus musculus GN=Cacnb4 PE=1 SV=2	CACNB4	CACNB4	4	331.967	316.854	329.351	226.366	300.037	204.516	328.459	292.004	367.296	406.387	392.894	399.85	350.079	403.79	340.028	289.74	406.072	283.828	405.408	330.953	383.078	290.487	253.195	308.18	373.233	316.258	306.426	337.168	332.132	348.444	312.135	62.5437	51.2566	37.3437	0.209987	0.150316	0.121048	-0.0715372	0.548157	0.77199	0.0824803	0.503727	0.701269
O88602	O88602	sp|O88602|CCG2_MOUSE	>sp|O88602|CCG2_MOUSE Voltage-dependent calcium channel gamma-2 subunit OS=Mus musculus GN=Cacng2 PE=1 SV=1	CACNG2	CACNG2	2	196.04	165.065	206.082	162.108	193.036	187.398	191.423	145.434	172.83	211.073	191.1	329.801	184.349	180.444	176.996	151.464	184.836	170.164	201.639	161.296	162.498	187.883	211.214	173.503	242.716	177.612	176.609	176.83	194.013	172.699	192.338	42.8603	16.8065	25.7346	0.188131	0.0958886	0.125927	0.00324058	0.976359	0.98797	-0.147707	0.17192	0.388349
Q9JJV5	Q9JJV5	sp|Q9JJV5|CCG3_MOUSE	>sp|Q9JJV5|CCG3_MOUSE Voltage-dependent calcium channel gamma-3 subunit OS=Mus musculus GN=Cacng3 PE=2 SV=2	CACNG3	CACNG3	1	297.339	268.187	313.037	165.824	210.626	167.165	261.763	209.062	222.317	280.086	265.29	293.725	222.932	276.78	204.66	180.44	269.22	186.681	266.889	231.76	245.844	235.504	148.176	206.767	402.087	249.577	219.566	267.381	246.724	226.499	247.008	47.2098	36.6107	78.2556	0.206936	0.165664	0.307386	-0.0287219	0.850468	0.933719	-0.113136	0.3652	0.584794
F7CZ64;Q8VHW2	F7CZ64;Q8VHW2	tr|F7CZ64|F7CZ64_MOUSE;sp|Q8VHW2|CCG8_MOUSE	>tr|F7CZ64|F7CZ64_MOUSE Isoform of Q8VHW2, Voltage-dependent calcium channel gamma subunit OS=Mus musculus GN=Cacng8 PE=1 SV=2;>sp|Q8VHW2|CCG8_MOUSE Voltage-dependent calcium channel gamma-8 subunit OS=Mus musculus GN=Cacng8 PE=1 SV=1	CACNG8	CACNG8	3	505.49	533.977	530.142	562.329	560.185	470.206	515.827	434.3	424.892	566.457	490.995	451.889	443.658	446.643	387.483	364.75	433.787	379.651	438.681	448.566	433.742	549.187	549.826	453.631	504.473	503.552	465.756	449.697	495.499	412.38	496.589	50.5708	33.8513	42.2421	0.102602	0.0835398	0.0848243	0.00572352	0.930597	0.969701	-0.262164	0.000619679	0.0246472
B2RQC6;B2RQC6-2;E9QAI5;G3UWN2	B2RQC6;B2RQC6-2;E9QAI5;G3UWN2	sp|B2RQC6|PYR1_MOUSE;sp|B2RQC6-2|PYR1_MOUSE;tr|E9QAI5|E9QAI5_MOUSE;tr|G3UWN2|G3UWN2_MOUSE	>sp|B2RQC6|PYR1_MOUSE CAD protein OS=Mus musculus GN=Cad PE=2 SV=1;>sp|B2RQC6-2|PYR1_MOUSE Isoform of B2RQC6, Isoform 2 of CAD protein OS=Mus musculus GN=Cad;>tr|E9QAI5|E9QAI5_MOUSE Isoform of B2RQC6, CAD protein OS=Mus musculus GN=Cad PE=1 SV=1;>tr|G3UWN2|G3UWN2_MOUSE Isoform of B2RQC6, CAD protein OS=Mus musculus GN=Cad PE=1 SV=1	CAD	CAD	1	55.852	44.0035	50.6141	37.5021	38.1495	51.2886	48.7042	50.6811	47.0221	48.5064	49.1941	49.0054	47.4505	47.3566	43.813	52.7865	52.7664	36.4779	50.6484	31.9838	43.6366	46.0154	45.9825	53.9293	48.5844	52.5879	34.7726	49.3411	47.5236	44.5875	47.3162	4.89415	8.13405	6.29876	0.108869	0.194548	0.146082	-0.0110003	0.89076	0.953806	-0.106524	0.255137	0.475203
E0CY16;Q8R5M8-4	E0CY16;Q8R5M8-4	tr|E0CY16|E0CY16_MOUSE;sp|Q8R5M8-4|CADM1_MOUSE	>tr|E0CY16|E0CY16_MOUSE Isoform of Q8R5M8, Cell adhesion molecule 1 OS=Mus musculus GN=Cadm1 PE=1 SV=1;>sp|Q8R5M8-4|CADM1_MOUSE Isoform of Q8R5M8, Isoform 4 of Cell adhesion molecule 1 OS=Mus musculus GN=Cadm1	CADM1	CADM1	3	4605.01	4492.01	4908.46	4250.22	4331.2	4416.08	4390.92	3296.02	3716	4467.09	4458.53	4839.52	4328.25	4373.02	3441.66	3186.17	4553.55	3535.88	4413.53	4063.16	4165.99	4514.97	4699.73	4259.17	5586.77	4026.44	3833.3	4300.28	4348.03	3908.56	4460.09	410.658	522.799	573.975	0.10176	0.136782	0.123048	0.0336932	0.642828	0.826564	-0.158482	0.0471092	0.202257
G3UZM4;Q8BLQ9;Q8BLQ9-2;Q8BLQ9-3	G3UZM4;Q8BLQ9;Q8BLQ9-2;Q8BLQ9-3	tr|G3UZM4|G3UZM4_MOUSE;sp|Q8BLQ9|CADM2_MOUSE;sp|Q8BLQ9-2|CADM2_MOUSE;sp|Q8BLQ9-3|CADM2_MOUSE	>tr|G3UZM4|G3UZM4_MOUSE Isoform of Q8BLQ9, Cell adhesion molecule 2 (Fragment) OS=Mus musculus GN=Cadm2 PE=1 SV=1;>sp|Q8BLQ9|CADM2_MOUSE Cell adhesion molecule 2 OS=Mus musculus GN=Cadm2 PE=1 SV=2;>sp|Q8BLQ9-2|CADM2_MOUSE Isoform of Q8BLQ9, Isoform 2 of Cell adhesion molecule 2 OS=Mus musculus GN=Cadm2;>sp|Q8BLQ9-3|CADM2_MOUSE Isoform of Q8BLQ9, Isoform 3 of Cell adhesion molecule 2 OS=Mus muscul…	CADM2	CADM2	4	7724.3	7238.96	7625.95	6773.71	7919.73	6872.97	7021.57	6665.77	7386.68	7839.82	7097.68	6656.59	6363.34	7864.95	7540.86	5796.15	7251.57	5687.75	7752.96	6008.27	7252.06	7619.06	8065.6	6877.35	9467.16	7494.27	7340.91	7755.31	7218	6755.66	7802.81	516.598	887.24	820.585	0.0719571	0.134462	0.100449	0.109438	0.0647915	0.309137	-0.102998	0.128996	0.328688
K4DI58;Q99N28	K4DI58;Q99N28	tr|K4DI58|K4DI58_MOUSE;sp|Q99N28|CADM3_MOUSE	>tr|K4DI58|K4DI58_MOUSE Isoform of Q99N28, Cell adhesion molecule 3 OS=Mus musculus GN=Cadm3 PE=1 SV=1;>sp|Q99N28|CADM3_MOUSE Cell adhesion molecule 3 OS=Mus musculus GN=Cadm3 PE=1 SV=1	CADM3	CADM3	4	3975.69	3850.3	3960.89	3379.1	4129.34	3231.3	3681.44	3567.5	3130.13	4351.76	4111.54	4206.48	3632.38	3435.92	2988.05	2670.87	2856.21	2812.59	3414.11	2574.34	2740.74	3064.34	2966.81	2507.78	3713.51	2978.89	3098.33	3230.11	3760.27	2865.27	3079.97	381.336	276.013	359.38	0.103039	0.0924872	0.117185	-0.289322	0.000500688	0.0341959	-0.390571	7.62965e-06	0.00125431
Q8R464	Q8R464	sp|Q8R464|CADM4_MOUSE	>sp|Q8R464|CADM4_MOUSE Cell adhesion molecule 4 OS=Mus musculus GN=Cadm4 PE=1 SV=1	CADM4	CADM4	4	2675.98	2571.35	2652.27	2117.8	2790.14	2320.24	2652.33	2622.47	2807.27	2897.33	2758.3	2704.25	2376.88	3009.23	2271.02	2265.63	2549.7	2230.4	2500.4	2102.32	2480.68	2430.16	2304.03	2465.39	2635.03	2302.59	2389.35	2633.67	2639.7	2342.88	2451.46	235.662	167.443	138.624	0.0930728	0.0718264	0.0561393	-0.103067	0.0839934	0.340574	-0.169644	0.0100259	0.094115
Q80TJ1-4	Q80TJ1-4	sp|Q80TJ1-4|CAPS1_MOUSE	>sp|Q80TJ1-4|CAPS1_MOUSE Isoform of Q80TJ1, Isoform 4 of Calcium-dependent secretion activator 1 OS=Mus musculus GN=Cadps	CADPS	CADPS	20	6487.2	7639.21	6576.21	7235.17	8130.02	7816.11	7850.87	10830.3	8979.61	6740.31	6650.33	6492.98	8503.39	6998.46	10324.4	12976.7	7048.27	12786.7	6612.98	9361.3	7872.7	7720.22	7555.66	8779.79	6701.82	8528.16	9579.44	8824.86	7637.87	9569.01	8241.42	1214.47	2599.67	967.388	0.148639	0.277184	0.120718	0.116262	0.210358	0.498791	0.294814	0.026538	0.149972
E9Q835;Q8BYR5-2;Q8BYR5-4	E9Q835;Q8BYR5-2;Q8BYR5-4	tr|E9Q835|E9Q835_MOUSE;sp|Q8BYR5-2|CAPS2_MOUSE;sp|Q8BYR5-4|CAPS2_MOUSE	>tr|E9Q835|E9Q835_MOUSE Isoform of Q8BYR5, Calcium-dependent secretion activator 2 OS=Mus musculus GN=Cadps2 PE=1 SV=1;>sp|Q8BYR5-2|CAPS2_MOUSE Isoform of Q8BYR5, Isoform 2 of Calcium-dependent secretion activator 2 OS=Mus musculus GN=Cadps2;>sp|Q8BYR5-4|CAPS2_MOUSE Isoform of Q8BYR5, Isoform 4 of Calcium-dependent secretion activator 2 OS=Mus musculus GN=Cadps2	CADPS2	CADPS2	6	978.312	1083.89	1225.33	1080.45	1063.45	1157.37	1239.15	1720.09	1426.92	772.607	1000.78	962.199	934.088	1012.42	1228	1388.21	1066.39	1524.79	817.489	1378.38	793.753	1082.25	1149.5	1137.47	827.271	1350.15	1207.7	1055.2	1118.36	1171	1115.65	234.198	287.76	159.697	0.19734	0.26629	0.151859	0.00956517	0.935027	0.972491	0.0523781	0.707568	0.843435
P12658	P12658	sp|P12658|CALB1_MOUSE	>sp|P12658|CALB1_MOUSE Calbindin OS=Mus musculus GN=Calb1 PE=1 SV=2	CALB1	CALB1	4	1193.79	1559.49	1360.27	1609.23	1542.53	1504.23	1296.4	1366.11	849.6	975.087	1103.9	1194.91	1389.06	843.268	1259.28	1478.7	1188.79	1784.24	986.626	1433.86	1505.18	1336.4	1263.12	1463.37	1493.57	1312.4	1474.99	1239.72	1270.56	1376.67	1369.08	254.969	257.399	106.34	0.218041	0.193594	0.0778219	0.133622	0.264026	0.552742	0.123027	0.360073	0.578735
Q08331	Q08331	sp|Q08331|CALB2_MOUSE	>sp|Q08331|CALB2_MOUSE Calretinin OS=Mus musculus GN=Calb2 PE=1 SV=3	CALB2	CALB2	3	363.291	405.125	368.423	362.024	418.977	393.657	384.691	451.098	286.307	300.142	367.652	373.849	391.496	347.674	486.42	600.462	375.155	741.77	306.221	479.316	386.554	349.935	268.505	462.13	432.996	417.494	509.018	473.114	372.458	482.271	416.17	42.8565	148.865	82.11	0.120009	0.307199	0.222164	0.141719	0.175214	0.454182	0.32552	0.0153698	0.117832
P62204;Q3UKW2	P62204;Q3UKW2	sp|P62204|CALM_MOUSE;tr|Q3UKW2|Q3UKW2_MOUSE	>sp|P62204|CALM_MOUSE Calmodulin OS=Mus musculus GN=Calm1 PE=1 SV=2;>tr|Q3UKW2|Q3UKW2_MOUSE Isoform of P62204, Calmodulin OS=Mus musculus GN=Calm1 PE=1 SV=1	CALM1	CALM1	7	39006.8	41900.3	40398.5	46710	45414.1	47251.4	50895.2	47156.7	33299.3	45616.3	40441.8	44334.3	52712.8	37429.5	45998.6	51327.1	36960.9	47522.7	36930.7	42452.1	37635.5	41603.4	43375.2	48150.1	37914	44726.8	51013.6	47978.2	43754.8	42689.6	44965.9	5319.52	5780.71	4461.16	0.125296	0.134946	0.101207	0.0434026	0.578983	0.791887	-0.0365358	0.666626	0.814907
P14211	P14211	sp|P14211|CALR_MOUSE	>sp|P14211|CALR_MOUSE Calreticulin OS=Mus musculus GN=Calr PE=1 SV=1	CALR	CALR	6	7739.11	7070.73	7017.81	8637.72	7219.47	7246.83	7190.85	7455.62	8161.14	7040.62	7634.32	7127.03	7221.45	7555.65	8487.46	8791.51	8046.38	7598.07	8655.19	5636.57	5540.74	9229.36	8581.45	7745.6	7280.94	7861.36	8376.65	6773.89	7451.31	7536.56	7978.46	469.162	1389.69	825.869	0.0607198	0.201387	0.104363	0.0944736	0.0918851	0.349853	-0.00441369	0.956873	0.979514
O35887	O35887	sp|O35887|CALU_MOUSE	>sp|O35887|CALU_MOUSE Calumenin OS=Mus musculus GN=Calu PE=1 SV=1	CALU	CALU	3	268.37	228.247	254.228	321.231	242.87	268.91	288.655	314.197	245.152	242.869	306.036	260.462	252.962	318.732	321.2	300.947	326.648	311.649	299.81	363.783	393.539	339.399	298.129	323.066	244.081	307.443	299.248	463.717	272.352	331.082	325.012	31.609	35.0031	67.9396	0.114715	0.102165	0.195745	0.239518	0.01711	0.171558	0.283984	0.000846435	0.0295472
Q91YS8	Q91YS8	sp|Q91YS8|KCC1A_MOUSE	>sp|Q91YS8|KCC1A_MOUSE Calcium/calmodulin-dependent protein kinase type 1 OS=Mus musculus GN=Camk1 PE=1 SV=1	CAMK1	CAMK1	1	74.1799	84.3691	69.6376	79.92	77.8827	75.6661	71.0386	78.7702	93.1708	61.4224	57.1708	57.0339	75.1986	77.0807	72.8736	83.359	72.4906	87.9029	58.8192	87.9434	93.7123	74.2617	76.3785	92.1843	73.0301	76.072	83.5198	65.9393	73.753	79.5859	77.3408	10.0685	12.1069	8.35766	0.141428	0.162195	0.106264	0.074475	0.389025	0.656243	0.10735	0.271515	0.493114
Q8BW96;Q8BW96-2;Q8BW96-3	Q8BW96;Q8BW96-2;Q8BW96-3	sp|Q8BW96|KCC1D_MOUSE;sp|Q8BW96-2|KCC1D_MOUSE;sp|Q8BW96-3|KCC1D_MOUSE	>sp|Q8BW96|KCC1D_MOUSE Calcium/calmodulin-dependent protein kinase type 1D OS=Mus musculus GN=Camk1d PE=1 SV=2;>sp|Q8BW96-2|KCC1D_MOUSE Isoform of Q8BW96, Isoform 2 of Calcium/calmodulin-dependent protein kinase type 1D OS=Mus musculus GN=Camk1d;>sp|Q8BW96-3|KCC1D_MOUSE Isoform of Q8BW96, Isoform 3 of Calcium/calmodulin-dependent protein kinase type 1D OS=Mus musculus GN=Camk1d	CAMK1D	CAMK1D	3	513.627	751.097	574.837	707.696	793.553	628.226	684.287	836.403	776.899	629.511	586.04	540.621	780.343	620.689	770.827	925.177	567.093	944.432	497.248	814.559	746.662	656.566	647.261	756.433	564.13	708.833	831.156	667.147	673.131	752.285	690.218	102.932	168.526	85.6375	0.155571	0.244676	0.124167	0.0425879	0.653639	0.834303	0.142089	0.242733	0.463655
P11798	P11798	sp|P11798|KCC2A_MOUSE	>sp|P11798|KCC2A_MOUSE Calcium/calmodulin-dependent protein kinase type II subunit alpha OS=Mus musculus GN=Camk2a PE=1 SV=2	CAMK2A	CAMK2A	7	84552.6	78252.9	74944.9	74550.3	74517.8	80700.4	116572	89421	75319	69153.2	77623	87216.4	76575	64159.1	70971.7	83327.5	62209.5	77966.1	62016.1	74215.3	66393.3	73747.1	73180.6	81884	55286.9	70509	82355.7	82294.4	80254.1	71014.2	74179.7	12387.7	8062.63	9692.35	0.140824	0.113225	0.142259	-0.111308	0.232337	0.521814	-0.170397	0.0605182	0.226984
P28652;Q5SVI0;Q5SVI1;Q5SVI2;Q5SVJ0;Q5SVJ1;Q68EG2	P28652;Q5SVI0;Q5SVI1;Q5SVI2;Q5SVJ0;Q5SVJ1;Q68EG2	sp|P28652|KCC2B_MOUSE;tr|Q5SVI0|Q5SVI0_MOUSE;tr|Q5SVI1|Q5SVI1_MOUSE;tr|Q5SVI2|Q5SVI2_MOUSE;tr|Q5SVJ0|Q5SVJ0_MOUSE;tr|Q5SVJ1|Q5SVJ1_MOUSE;tr|Q68EG2|Q68EG2_MOUSE	>sp|P28652|KCC2B_MOUSE Calcium/calmodulin-dependent protein kinase type II subunit beta OS=Mus musculus GN=Camk2b PE=1 SV=2;>tr|Q5SVI0|Q5SVI0_MOUSE Isoform of P28652, Calcium/calmodulin-dependent protein kinase type II subunit beta OS=Mus musculus GN=Camk2b PE=1 SV=1;>tr|Q5SVI1|Q5SVI1_MOUSE Isoform of P28652, Calcium/calmodulin-dependent protein kinase type II subunit beta OS=Mus musculus GN=Camk…	CAMK2B	CAMK2B	3	13268.7	11458.4	11492.9	12807.2	10252.8	13607.2	16189.1	11821.4	9786.79	10961.4	11072	12494.1	10100.2	8493.72	10565	11526.5	8843.04	10982.6	8683.36	9627.27	8905.67	10921.4	11113.8	10910	7708.08	9561.83	11069.1	11625.2	11700.4	9876.2	10415.6	1916.67	1148.64	1350.14	0.161862	0.115562	0.143235	-0.16213	0.117307	0.392327	-0.235322	0.021905	0.135056
E9PXV3;E9Q1T1;E9Q1V9;E9Q1W0;Q6PHZ2;Q6PHZ2-2;Q6PHZ2-4;Q6PHZ2-5	E9PXV3;E9Q1T1;E9Q1V9;E9Q1W0;Q6PHZ2;Q6PHZ2-2;Q6PHZ2-4;Q6PHZ2-5	tr|E9PXV3|E9PXV3_MOUSE;tr|E9Q1T1|E9Q1T1_MOUSE;tr|E9Q1V9|E9Q1V9_MOUSE;tr|E9Q1W0|E9Q1W0_MOUSE;sp|Q6PHZ2|KCC2D_MOUSE;sp|Q6PHZ2-2|KCC2D_MOUSE;sp|Q6PHZ2-4|KCC2D_MOUSE;sp|Q6PHZ2-5|KCC2D_MOUSE	>tr|E9PXV3|E9PXV3_MOUSE Isoform of Q6PHZ2, Calcium/calmodulin-dependent protein kinase type II subunit delta (Fragment) OS=Mus musculus GN=Camk2d PE=1 SV=2;>tr|E9Q1T1|E9Q1T1_MOUSE Isoform of Q6PHZ2, Calcium/calmodulin-dependent protein kinase type II subunit delta OS=Mus musculus GN=Camk2d PE=1 SV=1;>tr|E9Q1V9|E9Q1V9_MOUSE Isoform of Q6PHZ2, Calcium/calmodulin-dependent protein kinase type II sub…	CAMK2D	CAMK2D	3	710.272	607.293	623.423	599.608	568.169	846.495	763.518	709.93	557.32	537.78	520.562	720.61	576.227	449.802	725.89	721.182	620.243	710.359	552.578	607.516	407.424	642.917	808.402	645.467	1021.67	654.882	650.26	853.955	627.929	620.742	753.937	108.171	115.11	146.802	0.172099	0.208136	0.185216	0.261768	0.0281663	0.218422	-0.021403	0.855509	0.922468
Q923T9;Q923T9-2;Q923T9-3	Q923T9;Q923T9-2;Q923T9-3	sp|Q923T9|KCC2G_MOUSE;sp|Q923T9-2|KCC2G_MOUSE;sp|Q923T9-3|KCC2G_MOUSE	>sp|Q923T9|KCC2G_MOUSE Calcium/calmodulin-dependent protein kinase type II subunit gamma OS=Mus musculus GN=Camk2g PE=1 SV=1;>sp|Q923T9-2|KCC2G_MOUSE Isoform of Q923T9, Isoform 2 of Calcium/calmodulin-dependent protein kinase type II subunit gamma OS=Mus musculus GN=Camk2g;>sp|Q923T9-3|KCC2G_MOUSE Isoform of Q923T9, Isoform 3 of Calcium/calmodulin-dependent protein kinase type II subunit gamma OS…	CAMK2G	CAMK2G	1	624.284	538.127	552.663	478.656	549.486	566.366	719.898	563.181	555.202	522.685	498.526	633.574	459.424	467.743	600.228	572.359	532.335	601.116	497.775	583.499	439.7	578.868	516.434	582.874	448.933	560.956	601.544	698.797	552.13	546.716	569.772	70.9155	60.3987	76.8505	0.124684	0.116437	0.137057	0.044531	0.597951	0.804884	-0.0117235	0.884917	0.937776
P08414;Q8BGR3	P08414;Q8BGR3	sp|P08414|KCC4_MOUSE;tr|Q8BGR3|Q8BGR3_MOUSE	>sp|P08414|KCC4_MOUSE Calcium/calmodulin-dependent protein kinase type IV OS=Mus musculus GN=Camk4 PE=1 SV=2;>tr|Q8BGR3|Q8BGR3_MOUSE Isoform of P08414, Calcium/calmodulin-dependent protein kinase IV OS=Mus musculus GN=Camk4 PE=1 SV=1	CAMK4	CAMK4	1	79.5048	79.9128	79.6373	95.2183	103.177	101.508	94.3252	104.895	104.753	89.6356	91.5888	82.1144	91.4721	91.4924	105.66	118.365	84.4051	114.373	85.6351	111.686	116.848	90.1338	104.586	98.0576	97.732	98.3932	97.9937	95.9277	92.0882	105.282	97.5463	9.2777	14.4372	4.2492	0.10184	0.145635	0.0438073	0.0887618	0.149944	0.426871	0.187524	0.0239291	0.142534
Q8VBY2	Q8VBY2	sp|Q8VBY2|KKCC1_MOUSE	>sp|Q8VBY2|KKCC1_MOUSE Calcium/calmodulin-dependent protein kinase kinase 1 OS=Mus musculus GN=Camkk1 PE=1 SV=1	CAMKK1	CAMKK1	1	49.2791	50.3886	49.2962	59.0839	64.8399	62.1649	50.8552	56.9633	42.9505	53.1559	46.9245	239.41	46.6543	243.075	42.7322	48.4023	39.717	50.7023	45.8463	48.275	44.2077	49.0903	54.3162	44.6855	51.0413	50.2492	43.2194	42.8095	79.6458	45.6975	47.9159	68.7422	3.78171	4.39932	0.615363	0.0841522	0.0920993	-0.447408	0.1424	0.415425	-0.514897	0.0920498	0.276486
A0A0A6YW88;Q3UHL1	A0A0A6YW88;Q3UHL1	tr|A0A0A6YW88|A0A0A6YW88_MOUSE;sp|Q3UHL1|CAMKV_MOUSE	>tr|A0A0A6YW88|A0A0A6YW88_MOUSE Isoform of Q3UHL1, CaM kinase-like vesicle-associated protein OS=Mus musculus GN=Camkv PE=1 SV=1;>sp|Q3UHL1|CAMKV_MOUSE CaM kinase-like vesicle-associated protein OS=Mus musculus GN=Camkv PE=1 SV=2	CAMKV	CAMKV	9	7752.72	7614.59	7762.08	6908.42	6814.12	5933.1	8348.3	6617.83	7139.23	8587.49	9409.38	9052.12	9822.36	8163	6648.68	7047.05	7086.7	7616.3	8325.35	7635.14	7632.94	6997.62	5731.54	6643.2	7344.35	6711.62	6893.63	7291.66	7851.77	7427.45	6801.94	1122.75	546.891	541.578	0.144769	0.0735387	0.0835109	-0.197429	0.0266876	0.211613	-0.0696832	0.408008	0.623388
Q6ZQ38	Q6ZQ38	sp|Q6ZQ38|CAND1_MOUSE	>sp|Q6ZQ38|CAND1_MOUSE Cullin-associated NEDD8-dissociated protein 1 OS=Mus musculus GN=Cand1 PE=2 SV=2	CAND1	CAND1	10	4164.57	4763.4	4224.75	5527.99	5140.63	5580.3	4509.8	5161.94	4416.1	3673.89	3645.68	3838.07	4614.99	3624.16	4848.61	5771.47	3646.63	5943.6	3581.44	4789	4489.4	4581.15	5668.14	4879.18	4603.01	4606.92	5121.18	4559.75	4491.88	4724.31	4859.9	677.498	924.261	412.246	0.15147	0.201168	0.0815049	0.1246	0.161108	0.437546	0.0637659	0.557562	0.738784
P35564	P35564	sp|P35564|CALX_MOUSE	>sp|P35564|CALX_MOUSE Calnexin OS=Mus musculus GN=Canx PE=1 SV=1	CANX	CANX	7	7328.39	6874.03	7016.48	7978.38	7125.28	7139.3	6972.93	7403.51	7897.02	7529.12	7499.03	7376.16	7358.05	7768.02	7736.52	7232.03	7952.54	7072.26	8149.85	6949.21	7006.05	7778.66	8348.19	7179.85	7776.92	7263.32	7422.54	7345.85	7376.12	7442.64	7587.91	338.833	493.648	409.869	0.0457066	0.0657675	0.0530044	0.0404847	0.302931	0.589491	0.0116682	0.787133	0.889175
P40124	P40124	sp|P40124|CAP1_MOUSE	>sp|P40124|CAP1_MOUSE Adenylyl cyclase-associated protein 1 OS=Mus musculus GN=Cap1 PE=1 SV=4	CAP1	CAP1	3	748.422	898.613	802.282	1027.48	992.014	1038.2	948.897	1195.6	1037.63	786.162	757.71	760.1	925.156	824.333	1109.59	1301.26	845.547	1324.24	788.079	1040.81	894.956	946.305	1070.6	1100.06	818.779	1048.8	1135.43	1025.61	910.185	1043.5	1020.8	136.646	214.523	107.295	0.148421	0.207789	0.111501	0.172857	0.0638468	0.306968	0.185809	0.0976775	0.282803
Q9CYT6	Q9CYT6	sp|Q9CYT6|CAP2_MOUSE	>sp|Q9CYT6|CAP2_MOUSE Adenylyl cyclase-associated protein 2 OS=Mus musculus GN=Cap2 PE=1 SV=1	CAP2	CAP2	8	1741.66	1775.75	1548.11	2066.91	1693.44	1978.98	1863.77	2026.26	1684.03	1704.22	1533.3	1547.14	1868.89	1389.41	2054.63	2276.73	1666.66	2449.52	1487.03	2000.03	1670.85	1588.47	1935.41	1874.78	1439.9	1829.71	2070.85	1765.35	1744.42	1943.63	1786.35	200.978	351.661	213.104	0.116671	0.183754	0.123823	0.0340683	0.664563	0.842145	0.144578	0.12654	0.325729
O35350	O35350	sp|O35350|CAN1_MOUSE	>sp|O35350|CAN1_MOUSE Calpain-1 catalytic subunit OS=Mus musculus GN=Capn1 PE=1 SV=1	CAPN1	CAPN1	1	59.9738	48.6923	49.6469	46.2018	46.2764	58.5692	50.9871	47.1547	57.7678	60.5669	55.3038	53.2133	53.0116	48.4634	45.516	53.3859	52.0104	44.2127	60.0643	29.2151	43.3534	51.4553	53.8074	40.6223	51.4641	49.4494	38.6582	39.8285	52.5592	46.8225	46.4693	5.13131	9.79719	6.47868	0.0970701	0.233904	0.142961	-0.183702	0.0216965	0.195194	-0.191135	0.0642192	0.232333
O08529	O08529	sp|O08529|CAN2_MOUSE	>sp|O08529|CAN2_MOUSE Calpain-2 catalytic subunit OS=Mus musculus GN=Capn2 PE=2 SV=4	CAPN2	CAPN2	5	350.863	478.753	386.247	439.101	447.318	438.722	430.65	515.466	463.831	414.965	386.931	416.561	459.461	415.226	522.012	619.348	409.921	548.528	363.657	433.001	438.345	419.179	470.695	488.266	412.408	449.445	490.816	431.601	431.721	476.402	451.773	41.85	89.6094	32.2451	0.0980751	0.187405	0.0714903	0.0687109	0.272749	0.559566	0.126944	0.154619	0.364522
O08688	O08688	sp|O08688|CAN5_MOUSE	>sp|O08688|CAN5_MOUSE Calpain-5 OS=Mus musculus GN=Capn5 PE=2 SV=1	CAPN5	CAPN5	3	519.711	496.698	516.448	486.814	553.668	488.979	536.333	503.357	500.008	554.434	555.032	565.557	562.131	621.135	479.38	467.037	587.485	462.105	508.515	493.866	584.954	522.459	497.264	468.23	494.61	455.508	490.27	569.515	532.879	511.906	499.694	38.0948	53.1297	37.5412	0.070233	0.101212	0.0735199	-0.0928105	0.0789251	0.330517	-0.0610126	0.297563	0.517483
D3YW48;O88456	D3YW48;O88456	tr|D3YW48|D3YW48_MOUSE;sp|O88456|CPNS1_MOUSE	>tr|D3YW48|D3YW48_MOUSE Isoform of O88456, Calpain small subunit 1 (Fragment) OS=Mus musculus GN=Capns1 PE=1 SV=1;>sp|O88456|CPNS1_MOUSE Calpain small subunit 1 OS=Mus musculus GN=Capns1 PE=2 SV=1	CAPNS1	CAPNS1	1	149.781	157.692	136.949	161.29	147.296	142.116	136.46	143.918	157.837	117.895	114.339	131.945	138.043	140.53	148.49	160.684	128.396	161.234	129.308	121.222	106.466	155.977	160.787	156.881	130.365	159.744	137.185	137.504	141.149	136.543	148.349	13.7913	20.7897	12.788	0.100993	0.155455	0.087833	0.073725	0.26744	0.554257	-0.0558254	0.488746	0.691562
Q60865	Q60865	sp|Q60865|CAPR1_MOUSE	>sp|Q60865|CAPR1_MOUSE Caprin-1 OS=Mus musculus GN=Caprin1 PE=1 SV=2	CAPRIN1	CAPRIN1	2	222.177	189.406	214.028	213.011	191.909	216.581	227.95	254.68	238.523	152.964	221.205	197.215	216.193	232.896	169.044	183.575	226.851	246.051	222.284	198.226	186.194	248.012	222.945	253.738	146.077	242.446	253.628	221.186	213.481	204.604	226.862	24.8617	27.7237	38.0847	0.124815	0.135538	0.197907	0.0761774	0.439225	0.7006	-0.0626767	0.461363	0.670826
P47753;Q5RKN9	P47753;Q5RKN9	sp|P47753|CAZA1_MOUSE;tr|Q5RKN9|Q5RKN9_MOUSE	>sp|P47753|CAZA1_MOUSE F-actin-capping protein subunit alpha-1 OS=Mus musculus GN=Capza1 PE=1 SV=4;>tr|Q5RKN9|Q5RKN9_MOUSE Isoform of P47753, Capping protein (Actin filament) muscle Z-line, alpha 1 OS=Mus musculus GN=Capza1 PE=1 SV=1	CAPZA1	CAPZA1	2	327.583	302.817	305.195	319.913	313.754	316.722	307.571	366.444	302.864	305.07	303.064	297.909	283.051	299.156	315.609	382.458	293.043	364.424	298.388	289.922	188.354	308.213	311.557	355.511	267.97	310.578	333.896	360.829	310.794	304.6	321.222	19.2909	62.7996	31.9291	0.0594716	0.233134	0.101754	0.043769	0.414439	0.679526	-0.0568867	0.532833	0.721151
P47754	P47754	sp|P47754|CAZA2_MOUSE	>sp|P47754|CAZA2_MOUSE F-actin-capping protein subunit alpha-2 OS=Mus musculus GN=Capza2 PE=1 SV=3	CAPZA2	CAPZA2	6	8078	8644.45	8361.48	8413.78	8539.25	8171.66	9439.89	10306.4	9146.05	9035.21	8864.75	8866.98	9052.68	8462.97	10229.8	11703.8	8346.11	11251.1	8575.3	9797.22	7548.37	8991.07	8140.54	9585.23	6443.87	9654.11	10417.9	9762.51	8813.11	9635.96	8999.32	580.923	1549.74	1331.34	0.064024	0.163688	0.163249	0.0176784	0.802329	0.921549	0.115349	0.117432	0.312393
A2AMW0;P47757-2;P47757-4	A2AMW0;P47757-2;P47757-4	tr|A2AMW0|A2AMW0_MOUSE;sp|P47757-2|CAPZB_MOUSE;sp|P47757-4|CAPZB_MOUSE	>tr|A2AMW0|A2AMW0_MOUSE Isoform of P47757, Capping protein (Actin filament) muscle Z-line, beta, isoform CRA_a OS=Mus musculus GN=Capzb PE=1 SV=1;>sp|P47757-2|CAPZB_MOUSE Isoform of P47757, Isoform 2 of F-actin-capping protein subunit beta OS=Mus musculus GN=Capzb;>sp|P47757-4|CAPZB_MOUSE Isoform of P47757, Isoform 3 of F-actin-capping protein subunit beta OS=Mus musculus GN=Capzb	CAPZB	CAPZB	4	3828.48	4153.29	3958.69	4739.37	4163.54	4644.66	4684.69	5385.31	4936.69	4444.73	4268.84	4276.84	4441.96	4303.35	5051.11	5711.15	4313.12	5740.86	4125.19	5180.75	3913.18	4367.5	4790.31	4758.2	3179.68	4765.91	5342.3	4817.94	4445.03	4862.2	4574.55	408.581	750.027	677.508	0.0901426	0.157352	0.167344	0.0311373	0.693654	0.863266	0.119921	0.130136	0.329228
J3QMM7;K3W4M4;Q9CZ42;Q9CZ42-3	J3QMM7;K3W4M4;Q9CZ42;Q9CZ42-3	tr|J3QMM7|J3QMM7_MOUSE;tr|K3W4M4|K3W4M4_MOUSE;sp|Q9CZ42|NNRD_MOUSE;sp|Q9CZ42-3|NNRD_MOUSE	>tr|J3QMM7|J3QMM7_MOUSE Isoform of Q9CZ42, ATP-dependent (S)-NAD(P)H-hydrate dehydratase OS=Mus musculus GN=Carkd PE=1 SV=1;>tr|K3W4M4|K3W4M4_MOUSE Isoform of Q9CZ42, ATP-dependent (S)-NAD(P)H-hydrate dehydratase OS=Mus musculus GN=Carkd PE=1 SV=1;>sp|Q9CZ42|NNRD_MOUSE ATP-dependent (S)-NAD(P)H-hydrate dehydratase OS=Mus musculus GN=Carkd PE=1 SV=1;>sp|Q9CZ42-3|NNRD_MOUSE Isoform of Q9CZ42, Isofo…	CARKD	CARKD	3	469.962	484.712	534.71	567.312	492.157	633.559	472.94	528.899	518.297	445.216	461.06	467.987	504.691	463.808	520.858	502.101	488.094	521.557	460.756	461.446	451.45	494.823	608.172	486.16	494.041	487.184	536.994	494.326	503.236	486.609	514.529	50.6884	29.3662	44.8004	0.0959743	0.0603804	0.0825004	0.034009	0.588151	0.799548	-0.0443779	0.46674	0.675458
A0A067XG53;O70589;O70589-3;O70589-4;O70589-5	A0A067XG53;O70589;O70589-3;O70589-4;O70589-5	tr|A0A067XG53|A0A067XG53_MOUSE;sp|O70589|CSKP_MOUSE;sp|O70589-3|CSKP_MOUSE;sp|O70589-4|CSKP_MOUSE;sp|O70589-5|CSKP_MOUSE	>tr|A0A067XG53|A0A067XG53_MOUSE Isoform of O70589, Peripheral plasma membrane protein CASK (Fragment) OS=Mus musculus GN=Cask PE=1 SV=1;>sp|O70589|CSKP_MOUSE Peripheral plasma membrane protein CASK OS=Mus musculus GN=Cask PE=1 SV=2;>sp|O70589-3|CSKP_MOUSE Isoform of O70589, Isoform 3 of Peripheral plasma membrane protein CASK OS=Mus musculus GN=Cask;>sp|O70589-4|CSKP_MOUSE Isoform of O70589, Isof…	CASK	CASK	6	1441.69	1192.67	1408.39	1082.04	1185.17	1329.16	1428.32	1318.54	1349.88	1332.61	1273.15	1299.7	1246.26	1329.16	1329.84	1241.34	1244.2	1347.79	1320.01	1285.13	1071.12	1374.94	1252.02	1358.44	1375.33	1356.95	1375.33	1413.96	1301.2	1262.78	1358.14	99.8791	94.0182	50.4188	0.0790651	0.0783913	0.0381087	0.0650053	0.198435	0.481634	-0.0428075	0.451797	0.661598
Q6P9K8;Q6P9K8-2;Q6P9K8-3	Q6P9K8;Q6P9K8-2;Q6P9K8-3	sp|Q6P9K8|CSKI1_MOUSE;sp|Q6P9K8-2|CSKI1_MOUSE;sp|Q6P9K8-3|CSKI1_MOUSE	>sp|Q6P9K8|CSKI1_MOUSE Caskin-1 OS=Mus musculus GN=Caskin1 PE=1 SV=2;>sp|Q6P9K8-2|CSKI1_MOUSE Isoform of Q6P9K8, Isoform 2 of Caskin-1 OS=Mus musculus GN=Caskin1;>sp|Q6P9K8-3|CSKI1_MOUSE Isoform of Q6P9K8, Isoform 3 of Caskin-1 OS=Mus musculus GN=Caskin1	CASKIN1	CASKIN1	11	2537.53	2427.53	2420.8	2614.33	2214.81	2665.53	2387.56	2291.64	2069.12	2457.27	2411.11	2552.19	2351.06	2171.08	2232.58	2182.71	2292.49	2168.82	2269.12	2516.59	2048.19	2430.53	2543.32	2310.84	2193.97	2360.29	2362.96	2426.91	2397.97	2244.36	2375.55	169.508	144.436	109.055	0.0718507	0.0633063	0.0461903	-0.0114517	0.809369	0.923425	-0.0945965	0.0760793	0.248198
P24270	P24270	sp|P24270|CATA_MOUSE	>sp|P24270|CATA_MOUSE Catalase OS=Mus musculus GN=Cat PE=1 SV=4	CAT	CAT	1	145.727	111.94	128.16	125.366	104.048	125.973	114.687	100.794	110.624	123.906	106.087	120.494	110.335	110.157	104.88	97.3351	108.952	91.7972	124.809	87.8112	182.898	137.243	121.164	107.443	121.615	106.609	110.854	105.397	117.021	114.069	115.761	12.0017	32.7336	11.6144	0.0997669	0.253936	0.0971717	-0.014808	0.82428	0.925392	-0.0724061	0.49479	0.693662
P48758	P48758	sp|P48758|CBR1_MOUSE	>sp|P48758|CBR1_MOUSE Carbonyl reductase [NADPH] 1 OS=Mus musculus GN=Cbr1 PE=1 SV=3	CBR1	CBR1	4	1111.97	1371.44	1161.35	1400.21	1414.75	1318.78	1234.83	1438.59	1231.86	1065.33	1149.86	1207.47	1365.49	986.461	1273.1	1646.73	1139.19	1652.58	1050.19	1352.32	1434.18	1152.4	1381.93	1224.03	1294.13	1206.37	1357.87	1326.35	1247.03	1364.04	1277.58	141.645	232.935	85.2419	0.116567	0.174183	0.0673809	0.0410389	0.555473	0.779376	0.119977	0.190337	0.409485
Q8K354	Q8K354	sp|Q8K354|CBR3_MOUSE	>sp|Q8K354|CBR3_MOUSE Carbonyl reductase [NADPH] 3 OS=Mus musculus GN=Cbr3 PE=2 SV=1	CBR3	CBR3	2	536.381	688.568	600.283	713.91	715.422	685.143	625.472	691.414	639.727	530.577	569.386	561.818	678.456	548.888	659.79	848.644	558.454	838.243	500.218	701.825	737.005	587.208	672.552	666.744	640.425	625.047	702.813	646.063	627.532	692.025	648.693	68.7206	131.465	37.056	0.111265	0.199551	0.0576979	0.0539773	0.415825	0.679865	0.125813	0.190507	0.409485
E9PX94;Q8K1A6	E9PX94;Q8K1A6	tr|E9PX94|E9PX94_MOUSE;sp|Q8K1A6|C2D1A_MOUSE	>tr|E9PX94|E9PX94_MOUSE Isoform of Q8K1A6, Coiled-coil and C2 domain-containing protein 1A OS=Mus musculus GN=Cc2d1a PE=1 SV=2;>sp|Q8K1A6|C2D1A_MOUSE Coiled-coil and C2 domain-containing protein 1A OS=Mus musculus GN=Cc2d1a PE=1 SV=2	CC2D1A	CC2D1A	1	94.9093	84.6135	94.6524	102.18	83.0765	98.7412	83.0857	75.0933	94.3753	96.3076	95.632	97.7887	87.1297	94.2921	86.5959	81.1311	84.9565	74.6622	108.569	69.3464	79.2723	100.042	93.9273	72.8558	105.999	94.4757	80.2856	94.1669	91.5627	83.5048	91.6789	7.65237	12.5306	11.3885	0.0867307	0.142455	0.130273	-0.00337198	0.960848	0.983564	-0.140881	0.0619916	0.228507
Q3UHB8	Q3UHB8	sp|Q3UHB8|CC177_MOUSE	>sp|Q3UHB8|CC177_MOUSE Coiled-coil domain-containing protein 177 OS=Mus musculus GN=Ccdc177 PE=1 SV=1	CCDC177	CCDC177	1	165.367	159.008	150.499	140.007	136.388	162.458	147.811	138.094	148.409	154.769	155.723	169.617	144.568	160.417	129.82	132.896	153.163	132.081	140.059	161.988	140.07	139.174	143.766	132.841	137.308	130.505	117.668	131.597	152.367	141.44	133.265	10.403	11.9655	8.32061	0.0686235	0.0825901	0.0641083	-0.192599	0.000608691	0.0375258	-0.108497	0.0524758	0.211125
F7C265;Q9D024;Q9D024-2;Q9D024-3	F7C265;Q9D024;Q9D024-2;Q9D024-3	tr|F7C265|F7C265_MOUSE;sp|Q9D024|CCD47_MOUSE;sp|Q9D024-2|CCD47_MOUSE;sp|Q9D024-3|CCD47_MOUSE	>tr|F7C265|F7C265_MOUSE Isoform of Q9D024, Coiled-coil domain-containing protein 47 (Fragment) OS=Mus musculus GN=Ccdc47 PE=1 SV=1;>sp|Q9D024|CCD47_MOUSE Coiled-coil domain-containing protein 47 OS=Mus musculus GN=Ccdc47 PE=2 SV=2;>sp|Q9D024-2|CCD47_MOUSE Isoform of Q9D024, Isoform 2 of Coiled-coil domain-containing protein 47 OS=Mus musculus GN=Ccdc47;>sp|Q9D024-3|CCD47_MOUSE Isoform of Q9D024, …	CCDC47	CCDC47	1	111.393	99.153	105.632	107.147	99.6439	90.5617	91.7301	102.481	113.467	118.758	118.97	131.838	103.031	110.393	103.322	124.923	136.347	90.436	128.332	100.292	122.141	99.0206	102.288	91.3261	105.886	88.8008	92.3527	101.326	107.443	115.113	97.2857	11.182	17.024	6.4572	0.103147	0.153036	0.066739	-0.138873	0.0371607	0.248342	0.0925777	0.256345	0.475828
Q3URS9;Q3URS9-2	Q3URS9;Q3URS9-2	sp|Q3URS9|CCD51_MOUSE;sp|Q3URS9-2|CCD51_MOUSE	>sp|Q3URS9|CCD51_MOUSE Coiled-coil domain-containing protein 51 OS=Mus musculus GN=Ccdc51 PE=2 SV=1;>sp|Q3URS9-2|CCD51_MOUSE Isoform of Q3URS9, Isoform 2 of Coiled-coil domain-containing protein 51 OS=Mus musculus GN=Ccdc51	CCDC51	CCDC51	1	72.1498	63.8318	65.9523	70.3	62.6192	78.381	63.577	61.0033	62.6488	69.2339	69.1087	69.4958	57.2555	76.5061	60.849	60.8484	65.7623	47.9343	78.4479	48.4093	66.1159	68.9434	73.5139	50.048	64.8744	66.1592	53.3772	59.7462	67.2902	61.1953	62.3803	5.97224	10.6638	8.44208	0.088446	0.177577	0.13983	-0.115819	0.115688	0.389464	-0.150764	0.0754985	0.247579
F8WJI3;Q8R3Q6	F8WJI3;Q8R3Q6	tr|F8WJI3|F8WJI3_MOUSE;sp|Q8R3Q6|CCD58_MOUSE	>tr|F8WJI3|F8WJI3_MOUSE Isoform of Q8R3Q6, Coiled-coil domain-containing protein 58 OS=Mus musculus GN=Ccdc58 PE=1 SV=1;>sp|Q8R3Q6|CCD58_MOUSE Coiled-coil domain-containing protein 58 OS=Mus musculus GN=Ccdc58 PE=2 SV=1	CCDC58	CCDC58	1	197.34	180.271	190.713	182.23	177.216	178.846	189.035	197.154	198.646	172.84	211.189	185.85	169.197	203.861	202.232	232.706	191.08	204.025	189.752	169.729	171.438	192.23	162.273	182.814	174.996	175.336	182.718	165.987	188.171	194.423	176.622	12.2875	21.5634	10.3475	0.0650974	0.109234	0.0587444	-0.0906632	0.0615126	0.304265	0.0425813	0.46578	0.674822
Q8C3X2	Q8C3X2	sp|Q8C3X2|CC90B_MOUSE	>sp|Q8C3X2|CC90B_MOUSE Coiled-coil domain-containing protein 90B, mitochondrial OS=Mus musculus GN=Ccdc90b PE=2 SV=1	CCDC90B	CCDC90B	1	64.0369	57.122	68.5762	65.6481	51.6332	55.1712	51.7289	41.9311	50.7816	64.2864	59.4686	52.1558	45.0655	57.9393	48.9845	41.4793	53.8637	30.1676	55.7597	48.2592	42.073	62.3944	56.1077	42.542	47.905	54.1807	39.9571	43.9709	56.1103	45.7982	49.5797	7.8392	8.73057	8.20963	0.143881	0.211042	0.164747	-0.181717	0.0722602	0.32153	-0.304789	0.00907499	0.0913202
Q8BGU5	Q8BGU5	sp|Q8BGU5|CCNY_MOUSE	>sp|Q8BGU5|CCNY_MOUSE Cyclin-Y OS=Mus musculus GN=Ccny PE=1 SV=1	CCNY	CCNY	3	643.246	694.075	731.847	570.329	716.625	523	735.577	675.735	724.965	768.764	796.729	820.197	794.413	774.235	684.409	673.416	784.176	682.492	860.064	752.004	828.416	723.079	548.516	681.636	846.446	732.015	713.523	739.078	712.124	752.14	712.042	85.9637	75.4188	88.4906	0.12977	0.0998232	0.130895	0.000356708	0.996652	0.997056	0.0833883	0.305345	0.524359
Q9WU84	Q9WU84	sp|Q9WU84|CCS_MOUSE	>sp|Q9WU84|CCS_MOUSE Copper chaperone for superoxide dismutase OS=Mus musculus GN=Ccs PE=2 SV=1	CCS	CCS	1	47.3261	55.5814	48.8122	50.8599	49.0613	51.4901	49.8916	49.431	53.8009	50.1687	54.9084	50.9605	52.3782	54.6083	49.7295	60.4554	54.7256	45.6713	44.6125	67.8616	68.0003	49.2715	42.6682	45.6196	46.4645	52.4272	41.8632	46.1434	51.377	55.8652	46.3511	2.53778	9.84656	3.64563	0.0491704	0.17774	0.0779677	-0.15067	0.0025389	0.088182	0.103222	0.163829	0.37828
Q8QZT2	Q8QZT2	sp|Q8QZT2|CCSAP_MOUSE	>sp|Q8QZT2|CCSAP_MOUSE Centriole, cilia and spindle-associated protein OS=Mus musculus GN=Ccsap PE=2 SV=1	CCSAP	CCSAP	1	142.152	149.366	136.19	152.716	126.891	134.166	152.408	40.942	130.735	150.856	149.518	111.708	145.424	102.651	127.211	119.714	126.542	115.257	143.952	133.382	142.716	143.088	139.594	137.494	124.595	140.621	131.282	143.186	130.409	129.825	137.123	29.9642	10.8819	6.85423	0.353386	0.083923	0.0512056	0.130457	0.473504	0.724406	0.0488062	0.788628	0.890049
P80314	P80314	sp|P80314|TCPB_MOUSE	>sp|P80314|TCPB_MOUSE T-complex protein 1 subunit beta OS=Mus musculus GN=Cct2 PE=1 SV=4	CCT2	CCT2	7	2809.04	2963.98	2991.36	3552.91	3275.23	3410.57	3241.93	3019.36	2797.87	2729.62	2730.59	2911.88	2889.55	2734.91	2971.5	3177.57	2723.15	3272.1	2729.63	2949.64	3139.92	3145.34	3183.9	3310.33	2845.7	3064.41	3249.13	3094.56	3004.2	2994.79	3127.63	266.501	215.274	150.662	0.086424	0.0725347	0.0491414	0.0616923	0.259427	0.549489	-0.00267793	0.963422	0.982141
P80318	P80318	sp|P80318|TCPG_MOUSE	>sp|P80318|TCPG_MOUSE T-complex protein 1 subunit gamma OS=Mus musculus GN=Cct3 PE=1 SV=1	CCT3	CCT3	12	4194.22	4472.65	4478.74	5342.68	4971.96	5101.88	4716.74	4555.05	4364.65	4034.32	3858.9	4093.12	4271.64	4028.49	4459.67	4587.03	4151.78	4920.24	3996.8	4346.68	4705.29	4708	4972.84	5148.04	4148.33	4760.49	5044.35	4642.67	4463.22	4452.5	4774.96	439.15	318.886	333.111	0.0966048	0.0719829	0.0720614	0.100575	0.11089	0.379624	-0.000350439	0.995519	0.997167
P80315	P80315	sp|P80315|TCPD_MOUSE	>sp|P80315|TCPD_MOUSE T-complex protein 1 subunit delta OS=Mus musculus GN=Cct4 PE=1 SV=3	CCT4	CCT4	8	3638.42	3886.73	3875.87	4470.88	4306.39	4278.98	4239.94	3859.07	3846.82	3780.24	3506.03	3810.27	3924.97	3790.75	3850.25	4092.17	3751.68	4406.49	3722.82	4038.52	4298.05	3880.93	4336.55	4415.54	3747.36	4023.74	4392.66	3998.25	3943.95	4022.85	4113.58	275.549	264.988	267.204	0.0690394	0.0655938	0.0652217	0.0613432	0.219311	0.511656	0.0291243	0.567405	0.745457
P80316	P80316	sp|P80316|TCPE_MOUSE	>sp|P80316|TCPE_MOUSE T-complex protein 1 subunit epsilon OS=Mus musculus GN=Cct5 PE=1 SV=1	CCT5	CCT5	3	1098.07	1221.26	1230.94	1426.56	1302.89	1400.72	1299.66	1244.82	1225.22	1111.19	1128.92	1245.5	1221.79	1136.04	1256.08	1330.69	1220.17	1397.68	1193.42	1281.04	1344.96	1239.31	1347.14	1406.56	1139.31	1301.24	1403.7	1260.43	1235.26	1289.15	1299.67	99.5189	72.6886	96.0927	0.0797738	0.0563416	0.0753481	0.0741568	0.185684	0.467841	0.0639255	0.23944	0.460814
E9QPA6;P80317	E9QPA6;P80317	tr|E9QPA6|E9QPA6_MOUSE;sp|P80317|TCPZ_MOUSE	>tr|E9QPA6|E9QPA6_MOUSE Isoform of P80317, T-complex protein 1 subunit zeta OS=Mus musculus GN=Cct6a PE=1 SV=1;>sp|P80317|TCPZ_MOUSE T-complex protein 1 subunit zeta OS=Mus musculus GN=Cct6a PE=1 SV=3	CCT6A	CCT6A	7	2842.55	2912.79	2862.32	3530.53	3216.53	3440.97	3177.67	2810.38	2766.5	2620.73	2416.74	2671.24	2849.79	2664.41	2922.8	3106.61	2731.61	3239.4	2663.36	2876.65	2968.55	2996.19	3273.27	3353.55	2715.95	3045.44	3271.47	3005.59	2913.08	2929.86	3094.5	318.377	200.733	221.232	0.107206	0.0684026	0.0729536	0.0916792	0.173453	0.45359	0.0131535	0.842945	0.916562
P80313	P80313	sp|P80313|TCPH_MOUSE	>sp|P80313|TCPH_MOUSE T-complex protein 1 subunit eta OS=Mus musculus GN=Cct7 PE=1 SV=1	CCT7	CCT7	6	1546.36	1720.45	1683.39	1795.86	1865.53	1717.94	1795.81	1605.15	1708.53	1521.01	1503.49	1573.33	1591.42	1549.14	1591.7	1681.23	1648.74	1833.13	1534.65	1750.59	1819.33	1726.78	1717.07	2050.37	1604.28	1712.71	1892.22	1728.37	1655.53	1694.2	1775.97	115.365	112.795	147.446	0.0692445	0.0669232	0.0806734	0.100442	0.0631929	0.305682	0.0337723	0.510148	0.707145
P42932	P42932	sp|P42932|TCPQ_MOUSE	>sp|P42932|TCPQ_MOUSE T-complex protein 1 subunit theta OS=Mus musculus GN=Cct8 PE=1 SV=3	CCT8	CCT8	14	6841.87	7176.78	7249.26	8483.22	8011.23	8206.05	7787.89	7132.14	7033.42	6629.68	6526.66	7133.34	7456.92	7140.05	7187.21	7918.41	7076.31	8075.24	6652.76	7438.38	7930.49	7317.02	8023.96	8321.18	6892.48	7639.25	7966.99	7443.1	7343.46	7468.4	7657.71	581.155	529.665	486.149	0.0779271	0.07182	0.0641004	0.062032	0.243516	0.534899	0.0252813	0.646632	0.800363
E9PZI9;E9QMY1;O54901;Q05D16;Q80VX2	E9PZI9;E9QMY1;O54901;Q05D16;Q80VX2	tr|E9PZI9|E9PZI9_MOUSE;tr|E9QMY1|E9QMY1_MOUSE;sp|O54901|OX2G_MOUSE;tr|Q05D16|Q05D16_MOUSE;tr|Q80VX2|Q80VX2_MOUSE	>tr|E9PZI9|E9PZI9_MOUSE Isoform of O54901, OX-2 membrane glycoprotein OS=Mus musculus GN=Cd200 PE=1 SV=1;>tr|E9QMY1|E9QMY1_MOUSE Isoform of O54901, OX-2 membrane glycoprotein OS=Mus musculus GN=Cd200 PE=1 SV=1;>sp|O54901|OX2G_MOUSE OX-2 membrane glycoprotein OS=Mus musculus GN=Cd200 PE=1 SV=1;>tr|Q05D16|Q05D16_MOUSE Isoform of O54901, Cd200 protein OS=Mus musculus GN=Cd200 PE=1 SV=1;>tr|Q80VX2|Q8…	CD200	CD200	2	1376.66	1308.21	1338.32	1303.43	1351.67	1378.38	1268.27	1071.86	1157.99	1310.99	1239.09	1351.85	1286.11	1265.49	1241.4	1025.06	1417.21	1101.81	1443.89	1238.31	1256.54	1462.38	1566.84	1266.54	2162.19	1341.98	1227.91	1432.11	1286.31	1246.32	1494.28	85.367	151.807	316.824	0.0695942	0.123883	0.191702	0.195368	0.0217771	0.195194	-0.0517582	0.413427	0.630106
A2APM1;A2APM2;A2APM3;A2APM4;A2APM5;E9QKM8;P15379;P15379-10;P15379-11;P15379-12;P15379-13;P15379-2;P15379-3;P15379-4;P15379-5;P15379-6;P15379-7;P15379-8;P15379-9;Q3U8S1;Q80X37	A2APM1;A2APM2;A2APM3;A2APM4;A2APM5;E9QKM8;P15379;P15379-10;P15379-11;P15379-12;P15379-13;P15379-2;P15379-3;P15379-4;P15379-5;P15379-6;P15379-7;P15379-8;P15379-9;Q3U8S1;Q80X37	tr|A2APM1|A2APM1_MOUSE;tr|A2APM2|A2APM2_MOUSE;tr|A2APM3|A2APM3_MOUSE;tr|A2APM4|A2APM4_MOUSE;tr|A2APM5|A2APM5_MOUSE;tr|E9QKM8|E9QKM8_MOUSE;sp|P15379|CD44_MOUSE;sp|P15379-10|CD44_MOUSE;sp|P15379-11|CD44_MOUSE;sp|P15379-12|CD44_MOUSE;sp|P15379-13|CD44_MOUSE;sp|P15379-2|CD44_MOUSE;sp|P15379-3|CD44_MOUSE;sp|P15379-4|CD44_MOUSE;sp|P15379-5|CD44_MOUSE;sp|P15379-6|CD44_MOUSE;sp|P15379-7|CD44_MOUSE;sp|P15…	>tr|A2APM1|A2APM1_MOUSE Isoform of P15379, CD44 antigen OS=Mus musculus GN=Cd44 PE=1 SV=1;>tr|A2APM2|A2APM2_MOUSE Isoform of P15379, CD44 antigen OS=Mus musculus GN=Cd44 PE=1 SV=1;>tr|A2APM3|A2APM3_MOUSE Isoform of P15379, CD44 antigen OS=Mus musculus GN=Cd44 PE=1 SV=1;>tr|A2APM4|A2APM4_MOUSE Isoform of P15379, CD44 antigen OS=Mus musculus GN=Cd44 PE=1 SV=1;>tr|A2APM5|A2APM5_MOUSE Isoform of P153…	CD44	CD44	1	166.656	145.587	171.556	127.166	162.85	153.191	144.671	123.165	145.848	154.202	158.774	158.283	141.428	157.315	113.485	110.02	131.365	108.107	122.623	117.2	125.888	155.961	125.862	128.584	158.625	148.488	126.223	173.649	150.764	118.384	145.342	13.8843	8.59993	18.8246	0.0955015	0.0723295	0.129634	-0.0572266	0.427515	0.691341	-0.346112	1.08579e-05	0.00157503
Q61735-2	Q61735-2	sp|Q61735-2|CD47_MOUSE	>sp|Q61735-2|CD47_MOUSE Isoform of Q61735, Isoform 2 of Leukocyte surface antigen CD47 OS=Mus musculus GN=Cd47	CD47	CD47	3	3017.21	3024.79	3190.67	2742.09	3019.03	2860.35	3166.92	2540.87	2927.28	3390.29	3432.47	3525.27	3266.83	3398.96	2753.26	2603.64	3212.41	2678.79	3267.11	3261.02	3535	3090.07	3042.53	3130.19	3854.25	3063.3	2925.47	3076.16	3107.36	3044.46	3168.85	284.452	360.126	308.867	0.0937666	0.119865	0.0906467	0.028729	0.649612	0.831821	-0.0324916	0.642425	0.798577
P35762	P35762	sp|P35762|CD81_MOUSE	>sp|P35762|CD81_MOUSE CD81 antigen OS=Mus musculus GN=Cd81 PE=1 SV=2	CD81	CD81	1	1956.82	1865	2000.56	2111.52	2098.33	2307.53	2153.89	2180.08	2307.39	2640.15	1987.62	2145.47	1977.7	2192.34	2030.58	1999.28	2077.86	1794.24	1974.71	1688.62	2213.87	1941.92	2419.21	1920.22	1862.28	1936.31	2025.71	2164.54	2137.46	1968.45	2038.6	194.43	175.929	193.996	0.0877963	0.0914415	0.0911236	-0.0683205	0.268191	0.554257	-0.118644	0.0660919	0.234141
A2AIJ1;P40237	A2AIJ1;P40237	tr|A2AIJ1|A2AIJ1_MOUSE;sp|P40237|CD82_MOUSE	>tr|A2AIJ1|A2AIJ1_MOUSE Isoform of P40237, Tetraspanin (Fragment) OS=Mus musculus GN=Cd82 PE=1 SV=1;>sp|P40237|CD82_MOUSE CD82 antigen OS=Mus musculus GN=Cd82 PE=1 SV=1	CD82	CD82	2	637.989	620.998	592.84	703.926	743.298	721.617	722.044	621.539	781.126	790.209	505.309	472.64	463.591	754.51	526.475	620.48	489.202	538.552	367.45	380.234	645.889	554.741	680.169	649.462	345.561	482.298	470.989	468.861	652.26	509.755	521.726	111.576	107.51	115.808	0.183548	0.222791	0.232714	-0.332645	0.0146727	0.160101	-0.363458	0.00748628	0.0827855
P40240	P40240	sp|P40240|CD9_MOUSE	>sp|P40240|CD9_MOUSE CD9 antigen OS=Mus musculus GN=Cd9 PE=1 SV=2	CD9	CD9	1	376.98	339.252	331.726	382.664	420.08	330.156	387.151	305.072	421.505	396	301.827	267.07	265.126	392.086	352.975	365.893	328.581	293.668	292.926	294.802	384.027	373.898	387.886	390.23	280.239	355.364	334.108	302.837	351.192	330.41	346.366	52.8641	38.0115	42.6315	0.157153	0.114824	0.127953	-0.0138413	0.885373	0.952171	-0.0801981	0.399375	0.616448
Q61081	Q61081	sp|Q61081|CDC37_MOUSE	>sp|Q61081|CDC37_MOUSE Hsp90 co-chaperone Cdc37 OS=Mus musculus GN=Cdc37 PE=2 SV=1	CDC37	CDC37	3	618.583	652.081	627.295	854.223	718.756	791.248	650.277	834.433	726.26	588.115	545.9	600.232	689.649	579.133	771.778	872.069	570.098	859.85	545.26	573.279	660.63	678.222	897.969	735.899	650.114	682.684	784.449	717.032	676.87	693.281	735.196	96.617	140.489	84.1562	0.139829	0.203208	0.109689	0.124812	0.154257	0.430314	0.0225813	0.829156	0.910234
P60766	P60766	sp|P60766|CDC42_MOUSE	>sp|P60766|CDC42_MOUSE Cell division control protein 42 homolog OS=Mus musculus GN=Cdc42 PE=1 SV=2	CDC42	CDC42	2	2265.48	1925.17	1998.37	1919.62	1874.82	2044.85	1991.77	2141.2	2196.25	1993.82	1991.74	1930.55	1885.98	1981.86	1814.06	1912.67	2030.52	1870.04	1769.09	1901.1	2209.49	1852.58	2291.6	1973.99	2029.25	1777.34	1824.39	1937.73	2010.1	1929.57	1955.27	116.214	148.481	172.521	0.05648	0.07487	0.0852883	-0.0423225	0.387551	0.655877	-0.0603475	0.217733	0.440364
D3YYN8;E9PVY0;H7BX44;Q3UU96	D3YYN8;E9PVY0;H7BX44;Q3UU96	tr|D3YYN8|D3YYN8_MOUSE;tr|E9PVY0|E9PVY0_MOUSE;tr|H7BX44|H7BX44_MOUSE;sp|Q3UU96|MRCKA_MOUSE	>tr|D3YYN8|D3YYN8_MOUSE Isoform of Q3UU96, Non-specific serine/threonine protein kinase OS=Mus musculus GN=Cdc42bpa PE=1 SV=1;>tr|E9PVY0|E9PVY0_MOUSE Isoform of Q3UU96, Non-specific serine/threonine protein kinase OS=Mus musculus GN=Cdc42bpa PE=1 SV=1;>tr|H7BX44|H7BX44_MOUSE Isoform of Q3UU96, Non-specific serine/threonine protein kinase OS=Mus musculus GN=Cdc42bpa PE=1 SV=1;>sp|Q3UU96|MRCKA_MOUS…	CDC42BPA	CDC42BPA	2	89.5037	91.8571	98.6873	58.5476	91.6317	61.2823	95.815	97.9711	111.22	105.759	75.5801	96.7342	92.4556	100.833	104.144	103.151	105.099	103.261	92.2699	93.6554	93.7472	92.6966	2334.47	107.433	79.5793	102.045	86.5834	110.204	90.5627	99.3326	416.145	15.3523	5.7695	845.976	0.192275	0.0586256	1.83096	0.761331	0.094314	0.352144	0.153694	0.150589	0.357064
Q7TT50	Q7TT50	sp|Q7TT50|MRCKB_MOUSE	>sp|Q7TT50|MRCKB_MOUSE Serine/threonine-protein kinase MRCK beta OS=Mus musculus GN=Cdc42bpb PE=1 SV=2	CDC42BPB	CDC42BPB	6	413.392	395.292	404.387	476.301	408.901	481.202	459.168	439.037	428.451	419.219	405.083	406.935	394.544	387.731	438.596	455.764	384.818	478.485	400.469	417.39	401.28	428.555	441.503	411.32	403.702	414.603	411.263	463.857	422.832	425.258	424.972	30.224	33.7353	21.3403	0.0697298	0.0785646	0.0493129	0.00906863	0.846986	0.932858	0.00772628	0.884533	0.937776
P70408	P70408	sp|P70408|CAD10_MOUSE	>sp|P70408|CAD10_MOUSE Cadherin-10 OS=Mus musculus GN=Cdh10 PE=1 SV=3	CDH10	CDH10	2	187.837	168.049	183.131	139.663	164.71	154.203	172.615	153.977	178.179	227.671	225.259	232.576	217.747	206.301	156.667	165.397	224.675	168.029	215.647	178.898	189.662	143.884	159.838	142.527	190.156	147.959	153.857	181.992	186.565	185.568	160.03	30.4754	25.9651	18.8892	0.164617	0.137421	0.114748	-0.211713	0.0384361	0.251415	-0.00159353	0.987428	0.994876
P55288	P55288	sp|P55288|CAD11_MOUSE	>sp|P55288|CAD11_MOUSE Cadherin-11 OS=Mus musculus GN=Cdh11 PE=1 SV=1	CDH11	CDH11	1	90.3896	85.5822	100.971	79.8262	76.5927	85.3145	90.2555	74.563	86.2452	91.9925	110.548	103.862	91.6692	95.6406	69.8398	63.2616	91.8449	71.8703	86.2161	70.6456	98.8217	76.8948	84.8577	68.4664	77.6031	84.961	70.9112	86.3817	90.2465	78.9286	78.5823	10.1897	13.3052	7.14007	0.112489	0.167126	0.0924161	-0.196423	0.0105721	0.142159	-0.202083	0.0277794	0.151304
Q9WTR5	Q9WTR5	sp|Q9WTR5|CAD13_MOUSE	>sp|Q9WTR5|CAD13_MOUSE Cadherin-13 OS=Mus musculus GN=Cdh13 PE=1 SV=2	CDH13	CDH13	1	624.218	528.097	694.231	783.845	529.128	687.24	586.218	403.422	462.907	738.01	667.521	799.954	835.204	488.087	409.85	415.582	643.673	458.501	557.706	623.817	535.987	520.109	720.993	491.354	1015.31	521.433	496.784	595.781	630.577	520.731	623.109	135.032	95.3631	190.793	0.226216	0.186895	0.271262	-0.0329124	0.828076	0.925828	-0.264768	0.0606068	0.226984
D3YYT0;P15116	D3YYT0;P15116	tr|D3YYT0|D3YYT0_MOUSE;sp|P15116|CADH2_MOUSE	>tr|D3YYT0|D3YYT0_MOUSE Isoform of P15116, Cadherin-2 OS=Mus musculus GN=Cdh2 PE=1 SV=1;>sp|P15116|CADH2_MOUSE Cadherin-2 OS=Mus musculus GN=Cdh2 PE=1 SV=2	CDH2	CDH2	8	2638.81	2320.12	2428.39	2299.77	2307.92	2423.65	2327.47	2265.35	2213.79	2749.08	2533.97	2741.83	2610.6	2449.76	2265.89	1989.09	2462.19	2129.37	2685.93	2253.72	2108.93	2296.61	2560.2	2140.91	2850.82	2256.62	2280.72	2491.07	2450.75	2270.73	2410.99	177.328	236.237	241.163	0.0715243	0.101755	0.097334	-0.0260933	0.642737	0.826564	-0.113093	0.0627741	0.229335
Q8VDP6	Q8VDP6	sp|Q8VDP6|CDIPT_MOUSE	>sp|Q8VDP6|CDIPT_MOUSE CDP-diacylglycerol--inositol 3-phosphatidyltransferase OS=Mus musculus GN=Cdipt PE=1 SV=1	CDIPT	CDIPT	3	3001.3	3035.48	3075.38	2996.66	2902.77	2829.22	2901.17	3075.36	2953.59	3256.61	3145.04	3058.8	3067.19	2988.28	3141.42	2858.69	3206.08	2955.72	3310.25	2989.71	2852.59	3037.46	2831.86	2920.48	3064.93	2905.02	3078.9	3088.93	3020.49	3044.92	2989.66	108.233	177.182	102.159	0.0357068	0.0578673	0.0344424	-0.0146767	0.656625	0.83709	0.0104028	0.790224	0.891442
D3Z2T9;P11440	D3Z2T9;P11440	tr|D3Z2T9|D3Z2T9_MOUSE;sp|P11440|CDK1_MOUSE	>tr|D3Z2T9|D3Z2T9_MOUSE Isoform of P11440, Cyclin-dependent kinase 1 (Fragment) OS=Mus musculus GN=Cdk1 PE=1 SV=1;>sp|P11440|CDK1_MOUSE Cyclin-dependent kinase 1 OS=Mus musculus GN=Cdk1 PE=1 SV=3	CDK1	CDK1	1	530.3	550.397	598.772	433.398	538.814	354.291	538.753	523.057	496.151	501.837	513.288	472.539	483.77	572.412	517.596	426.891	506.3	572.677	496.423	586.65	534.132	589.701	390.275	632.996	632.475	574.422	531.945	488.156	507.698	520.095	548.567	60.794	52.9706	87.0931	0.130627	0.10537	0.173308	0.105069	0.271045	0.558393	0.03882	0.635106	0.793883
E9PVC7;O35495;O35495-2	E9PVC7;O35495;O35495-2	tr|E9PVC7|E9PVC7_MOUSE;sp|O35495|CDK14_MOUSE;sp|O35495-2|CDK14_MOUSE	>tr|E9PVC7|E9PVC7_MOUSE Isoform of O35495, Cyclin-dependent kinase 14 OS=Mus musculus GN=Cdk14 PE=1 SV=1;>sp|O35495|CDK14_MOUSE Cyclin-dependent kinase 14 OS=Mus musculus GN=Cdk14 PE=2 SV=2;>sp|O35495-2|CDK14_MOUSE Isoform of O35495, Isoform 2 of Cyclin-dependent kinase 14 OS=Mus musculus GN=Cdk14	CDK14	CDK14	1	91.0866	76.1294	79.2676	88.3835	85.6771	99.4092	79.6269	86.7779	73.4225	88.4141	86.1119	85.4781	80.2454	81.9461	82.0211	82.9009	73.2065	87.32	85.1269	59.9297	72.1215	70.427	76.6915	70.0854	83.425	79.849	75.9355	77.2523	84.4269	77.5181	76.238	6.64861	9.66339	4.78959	0.0781508	0.132856	0.0630829	-0.145543	0.010093	0.139828	-0.129462	0.0653144	0.233948
P49615	P49615	sp|P49615|CDK5_MOUSE	>sp|P49615|CDK5_MOUSE Cyclin-dependent-like kinase 5 OS=Mus musculus GN=Cdk5 PE=1 SV=1	CDK5	CDK5	3	529.564	609.204	569.469	641.054	659.826	661.229	670.031	711.928	640.286	696.537	667.076	699.085	654.234	690.788	661.124	723.348	675.243	724.079	676	725.492	706.053	585.413	665.673	613.449	662.994	598.088	677.659	708.511	650.022	698.763	644.541	51.0172	27.3891	45.8198	0.082509	0.0394088	0.071467	-0.0109605	0.843063	0.932669	0.107755	0.0505517	0.209162
Q3UTQ8	Q3UTQ8	sp|Q3UTQ8|CDKL5_MOUSE	>sp|Q3UTQ8|CDKL5_MOUSE Cyclin-dependent kinase-like 5 OS=Mus musculus GN=Cdkl5 PE=2 SV=1	CDKL5	CDKL5	1	130.22	134.136	133.444	133.737	131.986	131.363	130.84	125.725	127.822	149.956	151.301	149.438	145.852	159.034	137.365	135.207	154.013	124.029	185.032	142.451	142.998	147.134	141.678	120.378	144.061	148.662	141.404	132.176	138.204	145.871	139.356	10.577	19.5064	9.92106	0.0750247	0.12686	0.0741641	0.0124894	0.813339	0.923854	0.071465	0.279075	0.499418
P98191	P98191	sp|P98191|CDS1_MOUSE	>sp|P98191|CDS1_MOUSE Phosphatidate cytidylyltransferase 1 OS=Mus musculus GN=Cds1 PE=1 SV=2	CDS1	CDS1	2	398.311	404.644	419.107	401.147	352.022	393.89	392.318	410.834	412.186	466.92	470.443	462.819	447.618	439.231	401.832	391.876	464.267	369.04	452.907	461.943	407.59	367.804	369.022	376.276	396.825	335.397	408.49	419.457	419.392	421.351	381.896	33.9495	37.9931	28.5747	0.0816468	0.0907223	0.0758587	-0.134211	0.0234128	0.200472	0.00609409	0.918663	0.960739
Q99MX7	Q99MX7	sp|Q99MX7|CECR6_MOUSE	>sp|Q99MX7|CECR6_MOUSE Cat eye syndrome critical region protein 6 homolog OS=Mus musculus GN=Cecr6 PE=2 SV=1	CECR6	CECR6	1	251.773	127.785	232.639	216.554	188.548	221.706	208.999	229.211	224.598	158.172	231.941	242.869	239.362	248.786	232.112	213.924	278.249	214.967	228.038	252.581	177.624	226.888	237.975	206.167	308.417	251.336	230.473	117.421	215.925	228.213	225.525	35.4781	31.7582	57.4164	0.192465	0.142095	0.306565	0.0353921	0.809965	0.923425	0.0896583	0.434182	0.647728
A3KGT0;A3KGT2;E9QA47;Q9Z0H4;Q9Z0H4-11;Q9Z0H4-2;Q9Z0H4-4;Q9Z0H4-5;Q9Z0H4-6;Q9Z0H4-7;Q9Z0H4-8;Q9Z0H4-9;S4R1S7;S4R2J2;S4R2L5;S4R2U7;V9GX43	A3KGT0;A3KGT2;E9QA47;Q9Z0H4;Q9Z0H4-11;Q9Z0H4-2;Q9Z0H4-4;Q9Z0H4-5;Q9Z0H4-6;Q9Z0H4-7;Q9Z0H4-8;Q9Z0H4-9;S4R1S7;S4R2J2;S4R2L5;S4R2U7;V9GX43	tr|A3KGT0|A3KGT0_MOUSE;NA;tr|E9QA47|E9QA47_MOUSE;sp|Q9Z0H4|CELF2_MOUSE;sp|Q9Z0H4-11|CELF2_MOUSE;sp|Q9Z0H4-2|CELF2_MOUSE;sp|Q9Z0H4-4|CELF2_MOUSE;sp|Q9Z0H4-5|CELF2_MOUSE;sp|Q9Z0H4-6|CELF2_MOUSE;sp|Q9Z0H4-7|CELF2_MOUSE;sp|Q9Z0H4-8|CELF2_MOUSE;sp|Q9Z0H4-9|CELF2_MOUSE;tr|S4R1S7|S4R1S7_MOUSE;tr|S4R2J2|S4R2J2_MOUSE;tr|S4R2L5|S4R2L5_MOUSE;tr|S4R2U7|S4R2U7_MOUSE;tr|V9GX43|V9GX43_MOUSE	>tr|A3KGT0|A3KGT0_MOUSE Isoform of Q9Z0H4, CUGBP Elav-like family member 2 OS=Mus musculus GN=Celf2 PE=1 SV=2;NA;>tr|E9QA47|E9QA47_MOUSE Isoform of Q9Z0H4, CUGBP Elav-like family member 2 OS=Mus musculus GN=Celf2 PE=1 SV=1;>sp|Q9Z0H4|CELF2_MOUSE CUGBP Elav-like family member 2 OS=Mus musculus GN=Celf2 PE=1 SV=1;>sp|Q9Z0H4-11|CELF2_MOUSE Isoform of Q9Z0H4, Isoform 11 of CUGBP Elav-like family memb…	CELF2	CELF2	2	682.627	599.388	597.19	713.428	565.159	587.183	502.594	532.581	504.976	529.895	507.043	449.957	494.981	471.444	570.122	438.972	483.579	500.031	549.727	508.627	395.47	684.108	670.972	599.483	469.425	627.063	569.178	520.727	552.746	492.361	591.565	76.714	60.5207	78.1344	0.134477	0.127097	0.13688	0.0989663	0.267883	0.554257	-0.164326	0.0686205	0.237
Q7TSY6;Q7TSY6-2;Q7TSY6-3;Q7TSY6-4;Q7TSY6-5;Q7TSY6-6	Q7TSY6;Q7TSY6-2;Q7TSY6-3;Q7TSY6-4;Q7TSY6-5;Q7TSY6-6	sp|Q7TSY6|CELF4_MOUSE;sp|Q7TSY6-2|CELF4_MOUSE;sp|Q7TSY6-3|CELF4_MOUSE;sp|Q7TSY6-4|CELF4_MOUSE;sp|Q7TSY6-5|CELF4_MOUSE;sp|Q7TSY6-6|CELF4_MOUSE	>sp|Q7TSY6|CELF4_MOUSE CUGBP Elav-like family member 4 OS=Mus musculus GN=Celf4 PE=1 SV=2;>sp|Q7TSY6-2|CELF4_MOUSE Isoform of Q7TSY6, Isoform 2 of CUGBP Elav-like family member 4 OS=Mus musculus GN=Celf4;>sp|Q7TSY6-3|CELF4_MOUSE Isoform of Q7TSY6, Isoform 3 of CUGBP Elav-like family member 4 OS=Mus musculus GN=Celf4;>sp|Q7TSY6-4|CELF4_MOUSE Isoform of Q7TSY6, Isoform 4 of CUGBP Elav-like family m…	CELF4	CELF4	1	101.58	89.0656	99.5381	97.318	90.4908	91.7907	89.1344	90.172	78.6549	94.1709	98.141	96.7426	93.1763	82.8503	91.936	82.1187	90.1407	94.7134	104.667	83.961	76.338	93.0049	83.3173	79.8914	102.774	87.8577	93.2314	89.2663	92.3447	89.1249	89.9061	6.35983	9.31817	7.46713	0.0706995	0.104146	0.0824219	-0.0395377	0.456647	0.713218	-0.0546121	0.356289	0.575759
H7BX26;Q6A065	H7BX26;Q6A065	tr|H7BX26|H7BX26_MOUSE;sp|Q6A065|CE170_MOUSE	>tr|H7BX26|H7BX26_MOUSE Isoform of Q6A065, Centrosomal protein of 170 kDa OS=Mus musculus GN=Cep170 PE=1 SV=1;>sp|Q6A065|CE170_MOUSE Centrosomal protein of 170 kDa OS=Mus musculus GN=Cep170 PE=1 SV=2	CEP170	CEP170	1	80.6915	68.8792	73.0585	81.2987	66.9841	89.7751	79.5668	63.4963	60.7091	66.6995	56.8461	56.8163	52.9248	51.0997	63.7744	58.4416	55.4435	58.8036	63.27	53.6701	32.7767	75.8267	70.2069	76.3209	56.3708	71.6286	61.2644	76.3148	67.7747	55.1685	69.7047	11.7998	10.5462	7.93654	0.174776	0.232651	0.120012	0.0521304	0.61218	0.81382	-0.30554	0.0204368	0.132974
Q80U49	Q80U49	sp|Q80U49|C170B_MOUSE	>sp|Q80U49|C170B_MOUSE Centrosomal protein of 170 kDa protein B OS=Mus musculus GN=Cep170b PE=1 SV=2	CEP170B	CEP170B	1	88.8869	91.6159	77.1352	81.9953	86.4167	89.5724	106.829	94.6195	95.2545	98.0717	81.2144	88.5344	78.8866	74.815	85.7702	105.229	80.2809	97.8298	84.7104	82.9521	83.7791	92.3988	84.3788	91.6995	71.7918	101.377	96.319	102.697	88.132	88.6502	91.5231	8.894	9.21217	10.6935	0.10034	0.0998851	0.124111	0.0521163	0.47284	0.724406	0.00888689	0.896612	0.94569
P18760	P18760	sp|P18760|COF1_MOUSE	>sp|P18760|COF1_MOUSE Cofilin-1 OS=Mus musculus GN=Cfl1 PE=1 SV=3	CFL1	CFL1	3	6042.09	7247.56	6073.09	7539.59	7491.05	7584.61	7232.32	7874.14	9119.28	5868.8	5954.4	6427.8	7228.55	7628.55	8228.14	9220.11	8122.3	10378.7	6078.17	11101	9787.99	7036.38	7554.78	11051.3	6603.64	8253.82	8561.58	8131.46	7093.7	8988.06	8170.42	921.798	1677.63	1448.03	0.129727	0.203043	0.167621	0.19725	0.0422934	0.262049	0.32896	0.00330268	0.0594483
B2RPU8;D3Z5B1;Q9D1L0	B2RPU8;D3Z5B1;Q9D1L0	tr|B2RPU8|B2RPU8_MOUSE;tr|D3Z5B1|D3Z5B1_MOUSE;sp|Q9D1L0|CHCH2_MOUSE	>tr|B2RPU8|B2RPU8_MOUSE MCG130675 OS=Mus musculus GN=Zbed5 PE=2 SV=1;>tr|D3Z5B1|D3Z5B1_MOUSE Isoform of B2RPU8, Protein Zbed5 (Fragment) OS=Mus musculus GN=Zbed5 PE=4 SV=5;>sp|Q9D1L0|CHCH2_MOUSE Coiled-coil-helix-coiled-coil-helix domain-containing protein 2 OS=Mus musculus GN=Chchd2 PE=2 SV=1	CHCHD2;ZBED5	CHCHD2;ZBED5	1	444.186	357.485	372.872	363.351	360.019	400.212	419.454	418.92	371.915	414.202	427.151	483.413	416.669	418.973	528.93	548.974	392.725	533.222	506.656	482.512	389.7	370.086	362.642	340.623	402.341	394.775	420.534	401.571	404.916	483.246	384.653	36.3306	66.3303	27.7619	0.0890819	0.145172	0.0733639	-0.0720256	0.224622	0.515635	0.247988	0.00258226	0.0527732
D3Z0L4;Q9CRB9;Q9D9P1;S4R238	D3Z0L4;Q9CRB9;Q9D9P1;S4R238	tr|D3Z0L4|D3Z0L4_MOUSE;sp|Q9CRB9|MIC19_MOUSE;tr|Q9D9P1|Q9D9P1_MOUSE;tr|S4R238|S4R238_MOUSE	>tr|D3Z0L4|D3Z0L4_MOUSE Isoform of Q9CRB9, MICOS complex subunit Mic19 (Fragment) OS=Mus musculus GN=Chchd3 PE=1 SV=1;>sp|Q9CRB9|MIC19_MOUSE MICOS complex subunit Mic19 OS=Mus musculus GN=Chchd3 PE=1 SV=1;>tr|Q9D9P1|Q9D9P1_MOUSE Isoform of Q9CRB9, MICOS complex subunit Mic19 OS=Mus musculus GN=Chchd3 PE=1 SV=1;>tr|S4R238|S4R238_MOUSE Isoform of Q9CRB9, MICOS complex subunit Mic19 OS=Mus musculus …	CHCHD3	CHCHD3	2	852.376	750.584	801.391	706.417	665.867	710.81	671.399	640.952	683.624	702.865	717.107	702.314	616.189	783.908	688.257	609.22	757.434	579.948	708.833	756.394	708.959	755.393	722.72	707.059	620.205	667.979	609.464	585.056	714.7	687.007	666.839	64.0306	68.6134	64.2114	0.0880549	0.103353	0.0966745	-0.100508	0.115204	0.389464	-0.0582101	0.370544	0.588896
E9Q4M4;Q91VN4	E9Q4M4;Q91VN4	tr|E9Q4M4|E9Q4M4_MOUSE;sp|Q91VN4|MIC25_MOUSE	>tr|E9Q4M4|E9Q4M4_MOUSE Isoform of Q91VN4, MICOS complex subunit Mic25 OS=Mus musculus GN=Chchd6 PE=1 SV=1;>sp|Q91VN4|MIC25_MOUSE MICOS complex subunit Mic25 OS=Mus musculus GN=Chchd6 PE=2 SV=2	CHCHD6	CHCHD6	2	241.171	256.671	285.793	261.652	275.93	288.867	302.672	319.169	368.475	387.116	420.996	448.179	337.775	401.748	311.64	312.584	367.453	295.828	380.615	318.061	399.236	267.28	285.472	265.609	301.944	281.374	284.758	304.526	328.301	340.774	284.423	66.5236	40.6127	15.1078	0.201289	0.117974	0.0531203	-0.181842	0.102926	0.367316	0.0720497	0.530765	0.719949
P70232;P70232-2	P70232;P70232-2	sp|P70232|NCHL1_MOUSE;sp|P70232-2|NCHL1_MOUSE	>sp|P70232|NCHL1_MOUSE Neural cell adhesion molecule L1-like protein OS=Mus musculus GN=Chl1 PE=1 SV=2;>sp|P70232-2|NCHL1_MOUSE Isoform of P70232, Isoform 2 of Neural cell adhesion molecule L1-like protein OS=Mus musculus GN=Chl1	CHL1	CHL1	4	433.822	506.868	506.848	475.539	457.858	449.557	472.276	448.795	400.008	485.76	486.096	544.334	484.446	462.095	388.307	855.074	412.847	424.343	428.88	413.754	460.262	452.277	488.232	454.679	580.075	457.573	462.8	506.169	472.45	483.352	485.972	35.2962	165.332	46.055	0.075382	0.277896	0.0901141	0.039307	0.485029	0.731486	-0.0169768	0.87405	0.93374
Q9DB34	Q9DB34	sp|Q9DB34|CHM2A_MOUSE	>sp|Q9DB34|CHM2A_MOUSE Charged multivesicular body protein 2a OS=Mus musculus GN=Chmp2a PE=1 SV=1	CHMP2A	CHMP2A	1	182.605	186.194	167.259	144.07	160.932	140.131	141.369	144.985	161.135	151.521	131.954	150.643	141.271	140.463	138.282	148.752	142.498	154.54	133.22	135.474	164.632	175.53	140.453	171.152	162.996	146.077	141.578	145.231	153.181	145.343	154.717	16.4096	11.3328	14.7906	0.103754	0.0766924	0.0944368	0.0161851	0.811405	0.923425	-0.0721108	0.281155	0.501322
B1AZ42;P0C0A3	B1AZ42;P0C0A3	tr|B1AZ42|B1AZ42_MOUSE;sp|P0C0A3|CHMP6_MOUSE	>tr|B1AZ42|B1AZ42_MOUSE Isoform of P0C0A3, Charged multivesicular body protein 6 (Fragment) OS=Mus musculus GN=Chmp6 PE=1 SV=1;>sp|P0C0A3|CHMP6_MOUSE Charged multivesicular body protein 6 OS=Mus musculus GN=Chmp6 PE=2 SV=2	CHMP6	CHMP6	1	43.8907	29.0443	34.5245	32.5285	39.0913	52.6831	44.7627	35.6478	39.9562	48.9343	43.9428	42.6122	41.6618	40.1026	34.4893	42.4275	39.9197	34.8348	35.2981	30.0001	37.5683	35.7749	27.7909	30.7576	41.9151	39.1838	23.2562	36.268	40.6702	36.3625	33.5638	6.3425	4.0486	6.59518	0.160975	0.112817	0.210045	-0.285949	0.0183961	0.178602	-0.152477	0.121475	0.316986
B0R091;P61022	B0R091;P61022	tr|B0R091|B0R091_MOUSE;sp|P61022|CHP1_MOUSE	>tr|B0R091|B0R091_MOUSE Isoform of P61022, Calcineurin B homologous protein 1 OS=Mus musculus GN=Chp1 PE=1 SV=1;>sp|P61022|CHP1_MOUSE Calcineurin B homologous protein 1 OS=Mus musculus GN=Chp1 PE=1 SV=2	CHP1	CHP1	2	598.078	590.795	580.989	601.807	639.456	617.805	608.033	580.958	640.218	598.261	611.074	627.466	545.893	664.77	580.728	547.703	646.071	544.542	649.066	633.416	629.897	620.501	649.373	609.263	649.019	584.975	596.957	633.077	607.543	604.489	620.452	29.8427	45.7919	24.9924	0.0493405	0.0771115	0.0404152	0.0309499	0.420406	0.684305	-0.00927311	0.84174	0.916562
P12657	P12657	sp|P12657|ACM1_MOUSE	>sp|P12657|ACM1_MOUSE Muscarinic acetylcholine receptor M1 OS=Mus musculus GN=Chrm1 PE=2 SV=2	CHRM1	CHRM1	2	510.285	525.716	552.572	468.704	475.683	486.236	542.364	392.237	431.697	576.931	541.635	553.905	557.282	448.94	417.964	370.619	428.047	388.155	493.758	475.676	528.399	457.128	468.208	392.239	525.597	459.101	463.192	482.658	504.585	443.231	464.018	55.1332	57.7841	39.5422	0.114068	0.13058	0.087411	-0.117118	0.109298	0.377917	-0.18908	0.0248642	0.146337
D3YU80;K4DI65;P60824	D3YU80;K4DI65;P60824	tr|D3YU80|D3YU80_MOUSE;tr|K4DI65|K4DI65_MOUSE;sp|P60824|CIRBP_MOUSE	>tr|D3YU80|D3YU80_MOUSE Isoform of P60824, Cold-inducible RNA-binding protein (Fragment) OS=Mus musculus GN=Cirbp PE=1 SV=1;>tr|K4DI65|K4DI65_MOUSE Isoform of P60824, Cold inducible RNA binding protein, isoform CRA_a OS=Mus musculus GN=Cirbp PE=1 SV=1;>sp|P60824|CIRBP_MOUSE Cold-inducible RNA-binding protein OS=Mus musculus GN=Cirbp PE=1 SV=1	CIRBP	CIRBP	1	117.917	137.493	138.458	141.406	148.27	128.363	138.988	163.344	161.398	139.066	179.657	158.325	146.666	136.098	152.315	157.28	202.617	134.327	151.626	473.76	298.68	128.864	132.69	146.044	150.64	145.911	140.266	168.987	145.389	224.372	144.772	15.856	123.344	13.1849	0.107942	0.485658	0.0893368	-0.00330399	0.961627	0.983564	0.486208	0.00948987	0.0923142
Q91WS0	Q91WS0	sp|Q91WS0|CISD1_MOUSE	>sp|Q91WS0|CISD1_MOUSE CDGSH iron-sulfur domain-containing protein 1 OS=Mus musculus GN=Cisd1 PE=1 SV=1	CISD1	CISD1	5	25080.1	22729.6	25025	23923.5	22014.7	22375	22329.2	20865.6	22926.4	25165.5	25154.3	25330.4	22801.5	24517.4	21542.8	19585.8	24906.9	18598.8	23798.9	21242.6	24106.8	23176	22566.1	20356.8	22034	21252.7	20997.3	20971.7	23588.5	21969	21622.1	1467.11	2390.85	1002.19	0.0628456	0.110657	0.0460657	-0.124269	0.00898013	0.135168	-0.107448	0.0728022	0.243218
D3YU89;D3Z1U0;E9QL53;F6SBR5;P49025;P49025-3;P49025-4;P49025-5	D3YU89;D3Z1U0;E9QL53;F6SBR5;P49025;P49025-3;P49025-4;P49025-5	tr|D3YU89|D3YU89_MOUSE;tr|D3Z1U0|D3Z1U0_MOUSE;tr|E9QL53|E9QL53_MOUSE;tr|F6SBR5|F6SBR5_MOUSE;sp|P49025|CTRO_MOUSE;sp|P49025-3|CTRO_MOUSE;sp|P49025-4|CTRO_MOUSE;sp|P49025-5|CTRO_MOUSE	>tr|D3YU89|D3YU89_MOUSE Isoform of P49025, Citron Rho-interacting kinase OS=Mus musculus GN=Cit PE=1 SV=1;>tr|D3Z1U0|D3Z1U0_MOUSE Isoform of P49025, Citron Rho-interacting kinase OS=Mus musculus GN=Cit PE=1 SV=1;>tr|E9QL53|E9QL53_MOUSE Isoform of P49025, Citron Rho-interacting kinase OS=Mus musculus GN=Cit PE=1 SV=1;>tr|F6SBR5|F6SBR5_MOUSE Isoform of P49025, Citron Rho-interacting kinase (Fragmen…	CIT	CIT	2	187.568	143.503	173.729	135.264	141.133	170.337	150.212	121.717	151.328	148.443	138.996	161.752	120.745	151.034	163.534	119.227	181.464	137.524	180.563	158.913	136.753	156.618	199.534	156.436	241.593	178.617	140.348	143.576	149.697	153.997	173.817	18.9025	23.6396	36.3102	0.126159	0.158295	0.197838	0.201365	0.0501032	0.284477	0.0363992	0.685463	0.826542
Q8BMK4	Q8BMK4	sp|Q8BMK4|CKAP4_MOUSE	>sp|Q8BMK4|CKAP4_MOUSE Cytoskeleton-associated protein 4 OS=Mus musculus GN=Ckap4 PE=1 SV=2	CKAP4	CKAP4	5	707.281	609.283	590.928	636.801	668.733	612.879	560.035	711.983	730.703	583.428	553.28	610.384	574.105	701.198	721.366	650.26	710.922	610.83	722.261	593.942	622.078	823.573	774.333	655.899	747.154	646.446	671.158	660.403	632.216	661.666	711.281	60.8211	55.5729	69.9297	0.0953687	0.0842031	0.0964814	0.1703	0.0143509	0.158388	0.0674276	0.296316	0.515709
A2AGT5;A2AGT5-2;A2AGT5-3;K3W4R5;Z4YL78	A2AGT5;A2AGT5-2;A2AGT5-3;K3W4R5;Z4YL78	sp|A2AGT5|CKAP5_MOUSE;sp|A2AGT5-2|CKAP5_MOUSE;sp|A2AGT5-3|CKAP5_MOUSE;tr|K3W4R5|K3W4R5_MOUSE;tr|Z4YL78|Z4YL78_MOUSE	>sp|A2AGT5|CKAP5_MOUSE Cytoskeleton-associated protein 5 OS=Mus musculus GN=Ckap5 PE=2 SV=1;>sp|A2AGT5-2|CKAP5_MOUSE Isoform of A2AGT5, Isoform 2 of Cytoskeleton-associated protein 5 OS=Mus musculus GN=Ckap5;>sp|A2AGT5-3|CKAP5_MOUSE Isoform of A2AGT5, Isoform 3 of Cytoskeleton-associated protein 5 OS=Mus musculus GN=Ckap5;>tr|K3W4R5|K3W4R5_MOUSE Isoform of A2AGT5, Cytoskeleton-associated protein …	CKAP5	CKAP5	4	367.344	348.114	352.389	386.584	358.674	409.048	382.044	373.417	374.723	403.771	373.2	397.136	359.525	407.587	353.219	368.704	354.274	354.819	370.79	403.619	338.586	356.45	394.163	343.989	366.216	384.43	366.822	399.059	378.111	363.43	373.018	20.3655	20.7229	20.2372	0.0537316	0.0557953	0.0544121	-0.0194536	0.641857	0.826564	-0.0571482	0.201491	0.42069
Q04447	Q04447	sp|Q04447|KCRB_MOUSE	>sp|Q04447|KCRB_MOUSE Creatine kinase B-type OS=Mus musculus GN=Ckb PE=1 SV=1	CKB	CKB	9	48006.5	68269.2	57762.1	63016	75144.5	64107	62990.9	78604.3	75410.2	50175.8	50434.4	53018.7	68518.7	60310.1	79832	94831	64620	92281.6	50322.1	92874.5	93775.7	65719.1	72645.9	91597.2	67394	74926	82389.7	66877.9	62554.9	81219.6	74507.1	9934.88	17479.8	9520.8	0.16169	0.247544	0.123354	0.259814	0.013014	0.155036	0.360022	0.00698981	0.0810595
P30275	P30275	sp|P30275|KCRU_MOUSE	>sp|P30275|KCRU_MOUSE Creatine kinase U-type, mitochondrial OS=Mus musculus GN=Ckmt1 PE=1 SV=1	CKMT1	CKMT1	7	44793.9	45344.1	48158.9	37618.6	42548.9	40551.4	45950.1	36932.7	49215.9	45951.6	47383	46942.7	43730.2	51676.7	42332.4	38323.6	47952.8	35034.6	42883.6	43624.8	46118.5	44280.7	37161.3	48728.6	41998.1	42106.7	41214.6	42183.2	44771.3	42324.3	42524.7	4206.2	4420.13	3479.06	0.0970467	0.107917	0.0813735	-0.0722192	0.257618	0.549489	-0.0819532	0.239751	0.460814
A0A087WNW8;A0A087WP42;A0A087WQ31;A0A087WQ95;A0A087WQF1;A0A087WRE8;A0A087WRK0;A0A087WS18;E9Q6L0;E9QKH0;E9QNY9;J3QP81;Q80TV8;Q80TV8-2	A0A087WNW8;A0A087WP42;A0A087WQ31;A0A087WQ95;A0A087WQF1;A0A087WRE8;A0A087WRK0;A0A087WS18;E9Q6L0;E9QKH0;E9QNY9;J3QP81;Q80TV8;Q80TV8-2	tr|A0A087WNW8|A0A087WNW8_MOUSE;tr|A0A087WP42|A0A087WP42_MOUSE;tr|A0A087WQ31|A0A087WQ31_MOUSE;tr|A0A087WQ95|A0A087WQ95_MOUSE;tr|A0A087WQF1|A0A087WQF1_MOUSE;tr|A0A087WRE8|A0A087WRE8_MOUSE;tr|A0A087WRK0|A0A087WRK0_MOUSE;tr|A0A087WS18|A0A087WS18_MOUSE;tr|E9Q6L0|E9Q6L0_MOUSE;tr|E9QKH0|E9QKH0_MOUSE;tr|E9QNY9|E9QNY9_MOUSE;tr|J3QP81|J3QP81_MOUSE;sp|Q80TV8|CLAP1_MOUSE;sp|Q80TV8-2|CLAP1_MOUSE	>tr|A0A087WNW8|A0A087WNW8_MOUSE Isoform of Q80TV8, CLIP-associating protein 1 OS=Mus musculus GN=Clasp1 PE=1 SV=1;>tr|A0A087WP42|A0A087WP42_MOUSE Isoform of Q80TV8, CLIP-associating protein 1 OS=Mus musculus GN=Clasp1 PE=1 SV=1;>tr|A0A087WQ31|A0A087WQ31_MOUSE Isoform of Q80TV8, CLIP-associating protein 1 OS=Mus musculus GN=Clasp1 PE=1 SV=1;>tr|A0A087WQ95|A0A087WQ95_MOUSE Isoform of Q80TV8, CLIP-a…	CLASP1	CLASP1	1	104.717	85.2405	95.8059	109.553	81.4863	109.729	100.682	87.8532	88.8603	92.2341	84.8551	83.7178	88.6289	77.8551	83.1927	86.5897	74.6843	84.1943	81.1529	72.7307	82.5618	99.6953	104.218	93.9831	85.5418	91.0044	90.1886	97.2774	92.2298	80.7295	94.5583	10.3317	5.10682	6.33029	0.110061	0.0646619	0.066936	0.0413801	0.534814	0.764309	-0.186507	0.0101532	0.0944825
E9Q8N5;F7DCH5;Q08EB6;Q8BRT1	E9Q8N5;F7DCH5;Q08EB6;Q8BRT1	tr|E9Q8N5|E9Q8N5_MOUSE;tr|F7DCH5|F7DCH5_MOUSE;tr|Q08EB6|Q08EB6_MOUSE;sp|Q8BRT1|CLAP2_MOUSE	>tr|E9Q8N5|E9Q8N5_MOUSE Isoform of Q8BRT1, CLIP-associating protein 2 OS=Mus musculus GN=Clasp2 PE=1 SV=1;>tr|F7DCH5|F7DCH5_MOUSE Isoform of Q8BRT1, CLIP-associating protein 2 OS=Mus musculus GN=Clasp2 PE=1 SV=1;>tr|Q08EB6|Q08EB6_MOUSE Isoform of Q8BRT1, CLIP associating protein 2 OS=Mus musculus GN=Clasp2 PE=1 SV=1;>sp|Q8BRT1|CLAP2_MOUSE CLIP-associating protein 2 OS=Mus musculus GN=Clasp2 PE=1 …	CLASP2	CLASP2	5	601.502	526.698	562.996	832.493	536.875	909.624	657.513	733.974	543.959	601.399	480.87	507.214	491.989	525.331	668.414	724.42	483.728	670.754	496.847	541.55	478.025	598.419	775.31	648.681	438.988	663.779	693.717	700.585	608.031	580.534	645.64	131.321	104.058	106.002	0.199262	0.17868	0.183859	0.0951312	0.444441	0.704364	-0.0586837	0.633351	0.793609
E9Q2I1;P51791;P51791-2;Q3TF45;Q8K4W8	E9Q2I1;P51791;P51791-2;Q3TF45;Q8K4W8	tr|E9Q2I1|E9Q2I1_MOUSE;sp|P51791|CLCN3_MOUSE;sp|P51791-2|CLCN3_MOUSE;tr|Q3TF45|Q3TF45_MOUSE;tr|Q8K4W8|Q8K4W8_MOUSE	>tr|E9Q2I1|E9Q2I1_MOUSE Isoform of P51791, Chloride channel protein OS=Mus musculus GN=Clcn3 PE=1 SV=1;>sp|P51791|CLCN3_MOUSE H(+)/Cl(-) exchange transporter 3 OS=Mus musculus GN=Clcn3 PE=1 SV=2;>sp|P51791-2|CLCN3_MOUSE Isoform of P51791, Isoform 2 of H(+)/Cl(-) exchange transporter 3 OS=Mus musculus GN=Clcn3;>tr|Q3TF45|Q3TF45_MOUSE Isoform of P51791, Chloride channel protein OS=Mus musculus GN=C…	CLCN3	CLCN3	1	97.9318	96.3972	117.161	93.3203	89.865	102.034	87.5616	89.0537	103.365	114.596	113.262	111.654	99.1537	105.678	81.735	88.6944	98.8666	74.743	111.735	79.8409	103.527	96.2081	83.9086	88.404	101.581	84.0542	85.9657	78.859	101.502	91.306	88.4258	9.90414	13.7118	7.86052	0.0976805	0.149947	0.0872505	-0.197362	0.00505104	0.111611	-0.160178	0.0490847	0.207265
A2A7F6;O35454	A2A7F6;O35454	tr|A2A7F6|A2A7F6_MOUSE;sp|O35454|CLCN6_MOUSE	>tr|A2A7F6|A2A7F6_MOUSE Isoform of O35454, Chloride channel protein OS=Mus musculus GN=Clcn6 PE=1 SV=1;>sp|O35454|CLCN6_MOUSE Chloride transport protein 6 OS=Mus musculus GN=Clcn6 PE=1 SV=1	CLCN6	CLCN6	3	436.371	410.426	407.822	409.87	371.657	370.492	359.817	395.53	419.205	393.792	386.208	373.832	374.594	387.038	439.368	357.044	446.824	358.771	436.953	332.521	391.359	456.178	439.272	406.447	478.682	421	457.637	436.171	392.618	394.691	442.198	21.8945	46.697	24.2805	0.0553917	0.119858	0.0550763	0.171759	0.000478839	0.0337376	0.000894958	0.987667	0.994876
Q9CQX5	Q9CQX5	sp|Q9CQX5|CLDN1_MOUSE	>sp|Q9CQX5|CLDN1_MOUSE Claudin domain-containing protein 1 OS=Mus musculus GN=Cldnd1 PE=1 SV=1	CLDND1	CLDND1	1	88.3535	79.8709	86.3877	77.9689	79.3624	76.5908	84.6297	87.023	85.2913	97.6574	102.473	105.169	95.1097	110.217	78.209	88.25	93.6203	72.9861	107.691	70.5848	99.2825	74.8769	79.8924	82.4936	94.9803	76.8646	71.8786	89.6547	89.7218	87.232	81.5202	10.7204	13.9471	8.26346	0.117131	0.161229	0.0997005	-0.135227	0.0789434	0.330517	-0.0471778	0.589166	0.762668
Q9Z0H8	Q9Z0H8	sp|Q9Z0H8|CLIP2_MOUSE	>sp|Q9Z0H8|CLIP2_MOUSE CAP-Gly domain-containing linker protein 2 OS=Mus musculus GN=Clip2 PE=1 SV=2	CLIP2	CLIP2	3	280.335	267.719	281.726	305.04	295.952	327.899	310.475	299.933	280.792	258.269	225.957	244.001	225.237	248.314	281.231	304.886	239.112	292.636	234.441	260.201	241.094	304.447	297.34	331.497	240.373	316.727	310.462	303.951	275.118	264.8	300.685	31.6404	28.3323	28.7976	0.117439	0.106495	0.103251	0.131024	0.0909591	0.349853	-0.0530904	0.489078	0.691562
E9PY58;Q60649	E9PY58;Q60649	tr|E9PY58|E9PY58_MOUSE;sp|Q60649|CLPB_MOUSE	>tr|E9PY58|E9PY58_MOUSE Isoform of Q60649, Caseinolytic peptidase B protein homolog OS=Mus musculus GN=Clpb PE=1 SV=1;>sp|Q60649|CLPB_MOUSE Caseinolytic peptidase B protein homolog OS=Mus musculus GN=Clpb PE=1 SV=1	CLPB	CLPB	2	162.701	139.235	145.2	133.789	148.26	145.236	147.83	153.542	166.717	166.551	172.726	182.138	139.919	170.386	161.724	134.608	164.007	118.86	181.288	129.105	154.713	157.229	143.53	139.579	139.743	142.832	157.597	140.833	155.302	149.186	145.906	14.7606	22.2612	7.99734	0.09464	0.152111	0.0537664	-0.0858481	0.148566	0.425844	-0.065976	0.397386	0.615226
O88696	O88696	sp|O88696|CLPP_MOUSE	>sp|O88696|CLPP_MOUSE ATP-dependent Clp protease proteolytic subunit, mitochondrial OS=Mus musculus GN=Clpp PE=1 SV=1	CLPP	CLPP	2	554.105	635.892	595.107	703.379	602.574	717.064	500.36	743.152	668.251	552.489	563.608	588.786	614.666	558.052	677.154	650.81	726.602	721.906	580.537	706.39	672.428	606.892	642.848	567.023	635.93	509.013	538.889	613.672	614.106	676.547	587.752	71.1399	50.5818	50.6821	0.114733	0.077674	0.088262	-0.0591805	0.410783	0.677133	0.144902	0.0502652	0.209075
B1AWD8;B1AWD9;O08585	B1AWD8;B1AWD9;O08585	tr|B1AWD8|B1AWD8_MOUSE;tr|B1AWD9|B1AWD9_MOUSE;sp|O08585|CLCA_MOUSE	>tr|B1AWD8|B1AWD8_MOUSE Isoform of O08585, Clathrin light chain A OS=Mus musculus GN=Clta PE=1 SV=1;>tr|B1AWD9|B1AWD9_MOUSE Isoform of O08585, Clathrin light chain A OS=Mus musculus GN=Clta PE=1 SV=1;>sp|O08585|CLCA_MOUSE Clathrin light chain A OS=Mus musculus GN=Clta PE=1 SV=2	CLTA	CLTA	1	1322.15	1242.64	1353.06	1538.5	1159.72	1779.81	1478.08	1459.58	1269.4	1007.29	997.59	988.665	1055.48	1098.08	1481.43	1373.54	917.549	1556.08	905.387	1232.23	621.991	1435.08	1341.21	1609.18	688.478	1560.12	1453.04	1190.26	1267.86	1155.46	1325.34	237.235	347.356	313.084	0.184096	0.342858	0.298664	0.0408981	0.774085	0.908132	-0.175241	0.258841	0.479078
Q5SXR6;Q68FD5	Q5SXR6;Q68FD5	tr|Q5SXR6|Q5SXR6_MOUSE;sp|Q68FD5|CLH1_MOUSE	>tr|Q5SXR6|Q5SXR6_MOUSE Isoform of Q68FD5, Clathrin heavy chain OS=Mus musculus GN=Cltc PE=1 SV=1;>sp|Q68FD5|CLH1_MOUSE Clathrin heavy chain 1 OS=Mus musculus GN=Cltc PE=1 SV=3	CLTC	CLTC	36	64375.2	65330.5	66228.4	59882.6	59243.9	70128.5	78436.3	91645.8	86020.4	63128.7	64136.5	67396.8	67996.5	65586.4	85456	102688	58094.6	95643.7	56931.3	78194.1	42437.6	62087.7	58681.9	80796	41382.3	74567.5	77211.1	76261.8	69252.6	74206.5	67284	9552.09	22287.9	14063.3	0.129132	0.330628	0.240253	-0.0618635	0.574688	0.789516	0.0501702	0.708804	0.843586
Q06890	Q06890	sp|Q06890|CLUS_MOUSE	>sp|Q06890|CLUS_MOUSE Clusterin OS=Mus musculus GN=Clu PE=1 SV=1	CLU	CLU	2	1334.3	1227.79	1245.45	1381	1368.53	1302.24	1255.36	1022.19	1209.18	1143.75	1173.37	1169.13	1189.49	1256.75	1296.2	1039.09	1248.64	1071.56	1403.3	1140.6	1056.36	1282.52	1387.87	1288.81	1621.43	1275.15	1387.71	1252.93	1234.18	1179.39	1356.63	95.6985	139.362	128.805	0.0792832	0.116325	0.0902559	0.135419	0.0261587	0.211139	-0.0697907	0.282503	0.501826
Q8R4N0	Q8R4N0	sp|Q8R4N0|CLYBL_MOUSE	>sp|Q8R4N0|CLYBL_MOUSE Citrate lyase subunit beta-like protein, mitochondrial OS=Mus musculus GN=Clybl PE=1 SV=2	CLYBL	CLYBL	2	291.019	329.844	343.226	362.883	317.475	365.04	314.035	407.855	326.856	282.988	310.761	307.24	325.326	311.258	346.927	338.066	356.29	334.793	296.738	370.55	300.501	341.098	313.544	309.331	290.353	296.56	317.326	312.524	328.272	334.838	311.534	32.7181	27.4551	16.2803	0.0963489	0.0835251	0.0517313	-0.0708326	0.233786	0.522948	0.0306546	0.633042	0.793609
Q9DBP5	Q9DBP5	sp|Q9DBP5|KCY_MOUSE	>sp|Q9DBP5|KCY_MOUSE UMP-CMP kinase OS=Mus musculus GN=Cmpk1 PE=1 SV=1	CMPK1	CMPK1	4	1100.46	1504.98	1250.98	1264.44	1667.55	1303.17	1342.68	1494.09	1382.08	1121.17	1157.61	1289.62	1483.46	1227.18	1477.46	1727.3	1330.02	1836.14	1122.3	1781.06	1764.31	1319.57	1249.98	1564.54	1469.68	1442.52	1659.17	1455.94	1327.82	1576.94	1451.63	163.453	272.07	138.053	0.121634	0.187085	0.0959869	0.132902	0.0890283	0.347379	0.237739	0.0184816	0.129477
Q3U5Q7	Q3U5Q7	sp|Q3U5Q7|CMPK2_MOUSE	>sp|Q3U5Q7|CMPK2_MOUSE UMP-CMP kinase 2, mitochondrial OS=Mus musculus GN=Cmpk2 PE=2 SV=2	CMPK2	CMPK2	2	224.663	236.271	216.605	223.066	206.72	236.289	175.817	207.995	233.438	190.313	185.129	169.958	229.127	212.531	216.797	206.155	206.709	209.519	174.059	244.067	133.965	228.285	203.417	230.527	209.877	181.101	207.31	214.467	210.566	198.753	210.712	22.3959	35.1669	16.6226	0.11059	0.196362	0.0809706	0.0049745	0.942122	0.977273	-0.097259	0.302681	0.523063
Q9D6G9;Q9D6G9-2	Q9D6G9;Q9D6G9-2	sp|Q9D6G9|CKLF5_MOUSE;sp|Q9D6G9-2|CKLF5_MOUSE	>sp|Q9D6G9|CKLF5_MOUSE CKLF-like MARVEL transmembrane domain-containing protein 5 OS=Mus musculus GN=Cmtm5 PE=1 SV=1;>sp|Q9D6G9-2|CKLF5_MOUSE Isoform of Q9D6G9, Isoform 2 of CKLF-like MARVEL transmembrane domain-containing protein 5 OS=Mus musculus GN=Cmtm5	CMTM5	CMTM5	1	501.308	454.28	457.588	452.359	475.357	503.863	487.759	520.694	526.902	584.934	553.597	572.069	467.761	588.183	498.596	541.276	523.606	440.518	495.58	394.138	532.946	447.585	488.001	472.159	449.884	445.331	475.565	517.476	510.475	489.523	470.857	48.5514	53.7654	26.2175	0.0941746	0.11602	0.0548724	-0.112468	0.0623133	0.30504	-0.0624903	0.370627	0.588896
Q9D1A2	Q9D1A2	sp|Q9D1A2|CNDP2_MOUSE	>sp|Q9D1A2|CNDP2_MOUSE Cytosolic non-specific dipeptidase OS=Mus musculus GN=Cndp2 PE=1 SV=1	CNDP2	CNDP2	5	860.498	1056.93	972.374	1285.89	1156.84	1162.62	981.215	1223.62	1003.52	813.666	767.073	783.568	1073.19	816.064	1113.91	1318.48	851.623	1394.5	769.182	1228.9	1110.81	1071.5	1306.52	1079.38	980.557	1034.45	1213.47	943.551	996.933	1112.49	1089.92	171.304	231.455	128.511	0.174355	0.224314	0.115304	0.140299	0.176734	0.454459	0.149085	0.228647	0.451074
A0A0A6YW87;Q9CX13	A0A0A6YW87;Q9CX13	tr|A0A0A6YW87|A0A0A6YW87_MOUSE;sp|Q9CX13|CNIH4_MOUSE	>tr|A0A0A6YW87|A0A0A6YW87_MOUSE Isoform of Q9CX13, Cornichon homolog 4 (Drosophila), isoform CRA_a OS=Mus musculus GN=Cnih4 PE=1 SV=1;>sp|Q9CX13|CNIH4_MOUSE Protein cornichon homolog 4 OS=Mus musculus GN=Cnih4 PE=2 SV=1	CNIH4	CNIH4	1	228.758	210.734	207.61	236.473	205.833	202.139	201.727	236.589	222.333	221.384	223.196	221.906	203.03	225.511	244.143	235.141	246.947	203.774	244.981	224.616	233.775	238.332	216.823	201.796	200.198	205.547	224.925	221.609	217.659	233.34	215.604	12.3385	15.2264	13.9652	0.0567243	0.0677482	0.0643043	-0.0140979	0.751397	0.893076	0.0997503	0.0425213	0.192782
Q80YA9	Q80YA9	sp|Q80YA9|CNKR2_MOUSE	>sp|Q80YA9|CNKR2_MOUSE Connector enhancer of kinase suppressor of ras 2 OS=Mus musculus GN=Cnksr2 PE=1 SV=1	CNKSR2	CNKSR2	9	1773.71	1696.57	1716.69	1585.25	1672.65	1596.61	2153.8	1783.04	1753.84	1983.96	1820.25	1802.08	1767.02	1756.2	1750.45	1698.86	1626.75	1888.6	1724.61	1841.68	1768.04	1827.85	1584.82	1823.88	1444.77	1915.51	1967.61	1880.75	1775.83	1757	1777.88	146.421	87.6044	190.775	0.0793322	0.0498448	0.113269	-0.00164177	0.97897	0.988187	-0.0126073	0.810356	0.900558
Q9DAW9	Q9DAW9	sp|Q9DAW9|CNN3_MOUSE	>sp|Q9DAW9|CNN3_MOUSE Calponin-3 OS=Mus musculus GN=Cnn3 PE=1 SV=1	CNN3	CNN3	1	96.157	80.218	97.9497	94.9965	89.7979	97.5864	97.9588	80.4275	102.227	95.194	101.807	98.4925	90.8128	112.121	115.186	124.374	90.5505	117.407	100.329	106.327	93.8069	108.395	95.0918	101.677	79.9868	104.871	91.0819	93.3412	95.4105	106.854	96.3492	8.33217	12.6926	9.59343	0.0892772	0.119914	0.102575	0.0130143	0.837932	0.930561	0.159875	0.0269256	0.149972
Q0GA42	Q0GA42	sp|Q0GA42|CNNM1_MOUSE	>sp|Q0GA42|CNNM1_MOUSE Metal transporter CNNM1 OS=Mus musculus GN=Cnnm1 PE=1 SV=5	CNNM1	CNNM1	1	151.598	128.342	141.97	158.566	125.36	155.693	137.412	122.935	107.108	145.645	152.535	151.131	135.098	136.246	111.079	141.414	133.705	106.229	160.27	126.874	112.434	120.72	155.224	104.915	150.122	116.576	112.079	122.854	139.26	127.429	126.07	14.6832	19.3884	19.1521	0.110301	0.149569	0.147649	-0.149327	0.0754798	0.328857	-0.134094	0.112504	0.303454
Q69ZF7	Q69ZF7	sp|Q69ZF7|CNNM4_MOUSE	>sp|Q69ZF7|CNNM4_MOUSE Metal transporter CNNM4 OS=Mus musculus GN=Cnnm4 PE=1 SV=2	CNNM4	CNNM4	1	73.8258	68.4234	70.1342	46.7502	72.7197	52.282	70.0047	53.7503	65.9191	72.6662	83.002	79.7678	67.5303	80.3125	53.7548	59.0112	65.6411	56.6075	82.1809	56.0347	65.2691	71.0702	49.8121	56.2088	82.4211	64.3851	64.9414	75.6296	68.3634	62.6427	66.3526	10.7641	9.74594	11.1719	0.171178	0.146037	0.173958	-0.0428175	0.697825	0.864425	-0.121371	0.25626	0.475828
B7ZWL1;Q6ZQ08;Q6ZQ08-2;Q6ZQ08-4	B7ZWL1;Q6ZQ08;Q6ZQ08-2;Q6ZQ08-4	tr|B7ZWL1|B7ZWL1_MOUSE;sp|Q6ZQ08|CNOT1_MOUSE;sp|Q6ZQ08-2|CNOT1_MOUSE;sp|Q6ZQ08-4|CNOT1_MOUSE	>tr|B7ZWL1|B7ZWL1_MOUSE Isoform of Q6ZQ08, CCR4-NOT transcription complex subunit 1 OS=Mus musculus GN=Cnot1 PE=1 SV=1;>sp|Q6ZQ08|CNOT1_MOUSE CCR4-NOT transcription complex subunit 1 OS=Mus musculus GN=Cnot1 PE=1 SV=2;>sp|Q6ZQ08-2|CNOT1_MOUSE Isoform of Q6ZQ08, Isoform 2 of CCR4-NOT transcription complex subunit 1 OS=Mus musculus GN=Cnot1;>sp|Q6ZQ08-4|CNOT1_MOUSE Isoform of Q6ZQ08, Isoform 4 of C…	CNOT1	CNOT1	2	168.25	125.541	153.508	177.755	131.742	185.063	158.534	145.974	140.623	144.18	137.913	156.745	121.805	146.883	158.264	161.728	142.712	147.204	151.991	144.211	117.464	163.302	175.002	160.248	131.85	170.071	162.49	150.251	149.608	146.225	159.031	18.5674	14.5091	14.286	0.12332	0.105618	0.0943258	0.0929759	0.229095	0.52069	-0.0294209	0.708566	0.843586
P16330;P16330-2	P16330;P16330-2	sp|P16330|CN37_MOUSE;sp|P16330-2|CN37_MOUSE	>sp|P16330|CN37_MOUSE 2',3'-cyclic-nucleotide 3'-phosphodiesterase OS=Mus musculus GN=Cnp PE=1 SV=3;>sp|P16330-2|CN37_MOUSE Isoform of P16330, Isoform CNPI of 2',3'-cyclic-nucleotide 3'-phosphodiesterase OS=Mus musculus GN=Cnp	CNP	CNP	8	23577.7	21286	18444.7	17443.2	25031.6	18469.4	24281.6	18899.6	30084.5	28008.3	15795.1	16598.1	15105.4	26290.4	18745.6	23118.7	17046.6	18104.2	13635.2	15099.6	29209.2	20305.1	19259.5	20489	12303.8	18262.1	17149.8	18750.4	21379.7	19279.9	18074.3	4824.4	5312.26	2794.55	0.226719	0.262224	0.176661	-0.226043	0.102272	0.366043	-0.158278	0.296027	0.515709
Q9QXT0	Q9QXT0	sp|Q9QXT0|CNPY2_MOUSE	>sp|Q9QXT0|CNPY2_MOUSE Protein canopy homolog 2 OS=Mus musculus GN=Cnpy2 PE=1 SV=1	CNPY2	CNPY2	1	115.521	82.7437	85.1438	75.7779	72.6237	87.7269	87.2038	71.2633	78.092	65.8702	68.4161	54.9108	56.0702	74.323	85.5114	66.6124	75.5906	70.6813	65.8646	57.9056	56.3108	87.5903	68.9572	101.187	80.2584	92.2941	85.258	77.7023	76.8347	68.3538	84.7497	15.1592	10.1291	10.4458	0.192189	0.146801	0.124675	0.156681	0.167469	0.445225	-0.157326	0.178222	0.394875
P47746	P47746	sp|P47746|CNR1_MOUSE	>sp|P47746|CNR1_MOUSE Cannabinoid receptor 1 OS=Mus musculus GN=Cnr1 PE=2 SV=1	CNR1	CNR1	1	766.582	716.249	765.857	790.972	761.54	823.543	694.203	739.259	661.846	835.033	762.277	783.127	736.366	827.1	688.087	646.302	745.464	616.029	799.745	637.064	653.21	718.06	847.568	672.802	703.758	665.477	669.885	707.217	761.711	683.7	712.11	50.0576	66.3112	63.2201	0.0667033	0.0942776	0.0838723	-0.0987057	0.0662274	0.309899	-0.158518	0.0082212	0.0859046
F7C0H6;Q5M8N0	F7C0H6;Q5M8N0	tr|F7C0H6|F7C0H6_MOUSE;sp|Q5M8N0|CNRP1_MOUSE	>tr|F7C0H6|F7C0H6_MOUSE Isoform of Q5M8N0, CB1 cannabinoid receptor-interacting protein 1 (Fragment) OS=Mus musculus GN=Cnrip1 PE=1 SV=1;>sp|Q5M8N0|CNRP1_MOUSE CB1 cannabinoid receptor-interacting protein 1 OS=Mus musculus GN=Cnrip1 PE=1 SV=1	CNRIP1	CNRIP1	1	709.017	840.933	727.428	875.124	932.477	866.174	805.924	1089.46	884.105	778.683	742.737	673.515	891.537	705.105	998.683	1188.1	701.921	1247.11	706.878	1017.34	882.618	823.365	864.565	865.404	906.568	866.244	937.875	916.697	823.016	963.235	882.96	112.109	214.413	39.1341	0.132801	0.232233	0.0444312	0.112132	0.142686	0.415425	0.207061	0.0681173	0.236255
P12960	P12960	sp|P12960|CNTN1_MOUSE	>sp|P12960|CNTN1_MOUSE Contactin-1 OS=Mus musculus GN=Cntn1 PE=1 SV=1	CNTN1	CNTN1	15	38371	36894.9	38290.7	33058.8	38292.9	32994.5	37002.9	35246.2	36022.1	39909.1	40704.7	44944.1	39527.2	40755.2	36375.3	37790.7	42186.6	32376.7	41609.5	39194.1	41839.4	37610.1	36599	35040	43322.7	36703.9	37362.4	40146.2	38001	38767.5	38112	3193.67	3580.14	2763.22	0.0839348	0.0960846	0.070543	0.00578832	0.917338	0.965204	0.0279748	0.650026	0.802284
Q61330	Q61330	sp|Q61330|CNTN2_MOUSE	>sp|Q61330|CNTN2_MOUSE Contactin-2 OS=Mus musculus GN=Cntn2 PE=1 SV=2	CNTN2	CNTN2	6	751.116	743.635	737.872	634.059	763.65	672.559	707.51	763.747	865.087	802.834	758.422	761.989	667.096	873.694	713.337	722.883	840.406	702.637	743.647	758.915	802.184	734.412	768.198	779.932	825.433	738.285	823.527	825.917	750.234	754.858	785.101	68.0682	50.2888	40.5026	0.090791	0.0654725	0.0518427	0.0693815	0.224094	0.515635	0.0116873	0.843361	0.916584
O54991	O54991	sp|O54991|CNTP1_MOUSE	>sp|O54991|CNTP1_MOUSE Contactin-associated protein 1 OS=Mus musculus GN=Cntnap1 PE=2 SV=2	CNTNAP1	CNTNAP1	12	8815.71	8577.01	8908.7	7684.6	8877.69	7827.25	8677.8	8868.5	9281.26	10271.3	9106.01	8614.44	8406.99	10010.4	7707.78	7707.13	7861.32	6936.46	7182	7565.02	7935.63	8099.02	7892.82	7519.83	6862.16	7250.3	7733.67	8377.24	8851.98	7556.48	7676.44	700.764	366.742	514.614	0.0786483	0.0494443	0.067859	-0.204233	0.000808403	0.0415426	-0.225629	0.000238552	0.0140064
E9QNF7	E9QNF7	tr|E9QNF7|E9QNF7_MOUSE	>tr|E9QNF7|E9QNF7_MOUSE Isoform of Q9CPW0, Contactin-associated protein-like 2 OS=Mus musculus GN=Cntnap2 PE=1 SV=1	CNTNAP2	CNTNAP2	4	719.539	705.753	748.778	672.137	732.082	716.622	792.916	821.103	826.169	999.06	938.85	1032.88	846.098	887.987	817.454	847.568	903.121	777.143	975.979	846.478	865.186	648.966	817.267	685.644	840.337	736.837	797.188	859.735	817.141	861.847	769.425	112.989	63.6742	80.4526	0.135202	0.0728228	0.107526	-0.0814482	0.332937	0.614356	0.0858892	0.284307	0.503041
Q9D2R6	Q9D2R6	sp|Q9D2R6|COA3_MOUSE	>sp|Q9D2R6|COA3_MOUSE Cytochrome c oxidase assembly factor 3 homolog, mitochondrial OS=Mus musculus GN=Coa3 PE=3 SV=1	COA3	COA3	2	441.549	410.227	438.703	428.4	406.079	445.145	387.478	441.54	445.274	468.279	463.41	414.658	419.912	511.237	438.167	424.829	443.749	371.581	478.086	302.374	411.862	464.947	466.014	437.503	453.366	449.542	433.107	421.203	437.278	410.093	446.526	30.8288	57.5194	16.722	0.0693174	0.152185	0.0376284	0.032569	0.47614	0.726584	-0.102796	0.150732	0.357064
Q9DBL7	Q9DBL7	sp|Q9DBL7|COASY_MOUSE	>sp|Q9DBL7|COASY_MOUSE Bifunctional coenzyme A synthase OS=Mus musculus GN=Coasy PE=1 SV=2	COASY	COASY	1	90.5038	86.9809	83.0339	99.5499	93.109	108.143	91.5167	101.973	96.2243	82.9162	80.0899	210.183	97.7879	100.017	98.6657	115.772	76.2192	91.6262	101.795	75.5324	101.927	85.447	98.1303	76.1791	100.22	79.0272	81.9844	108.44	101.574	94.5054	89.9183	32.2853	14.6085	12.2946	0.238324	0.159602	0.135615	-0.142095	0.293076	0.579571	-0.0742257	0.587928	0.762266
Q63829	Q63829	sp|Q63829|COMD3_MOUSE	>sp|Q63829|COMD3_MOUSE COMM domain-containing protein 3 OS=Mus musculus GN=Commd3 PE=2 SV=1	COMMD3	COMMD3	1	64.455	71.6896	65.6954	83.8947	64.0129	85.0789	68.157	66.8344	56.3418	56.9538	67.5815	64.7679	60.3341	62.1012	60.2682	62.1757	52.9911	63.5207	70.2518	52.7128	58.2973	71.7676	64.2923	71.1728	66.9421	78.6712	62.4388	60.0195	66.9927	60.0311	67.9006	8.50798	6.15656	6.42325	0.121384	0.102196	0.0935656	0.0240934	0.748509	0.892133	-0.154633	0.055066	0.215887
Q9CQ02	Q9CQ02	sp|Q9CQ02|COMD4_MOUSE	>sp|Q9CQ02|COMD4_MOUSE COMM domain-containing protein 4 OS=Mus musculus GN=Commd4 PE=2 SV=1	COMMD4	COMMD4	1	55.8496	57.2098	58.6238	22.1341	52.5351	51.5157	65.8292	42.3358	67.1605	62.4557	61.6438	60.856	66.4393	67.5047	54.1367	55.4728	61.5011	57.0339	61.6323	62.5214	63.4308	59.8121	20.6697	66.4781	53.6575	64.9643	57.7039	54.5351	56.5781	59.3899	53.9744	12.1814	3.74415	15.4635	0.296915	0.063858	0.424067	-0.102933	0.624848	0.822146	0.113342	0.465768	0.674822
Q8K2Q0	Q8K2Q0	sp|Q8K2Q0|COMD9_MOUSE	>sp|Q8K2Q0|COMD9_MOUSE COMM domain-containing protein 9 OS=Mus musculus GN=Commd9 PE=2 SV=3	COMMD9	COMMD9	1	111.097	122.112	137.691	104.261	131.719	98.1092	130.181	105.817	168.667	156.763	145.607	142.632	136.811	183.691	125.165	132.792	187.766	123.887	146.668	167.59	175.866	125.787	95.5737	157.399	139.148	149.449	126.805	124.761	133.94	151.391	131.275	24.9189	25.8107	20.1736	0.186838	0.170865	0.163699	-0.021713	0.849982	0.933719	0.181827	0.127558	0.327321
O88587;O88587-2	O88587;O88587-2	sp|O88587|COMT_MOUSE;sp|O88587-2|COMT_MOUSE	>sp|O88587|COMT_MOUSE Catechol O-methyltransferase OS=Mus musculus GN=Comt PE=1 SV=2;>sp|O88587-2|COMT_MOUSE Isoform of O88587, Isoform Soluble of Catechol O-methyltransferase OS=Mus musculus GN=Comt	COMT	COMT	2	85.0616	78.822	88.5744	324.563	78.4469	90.2905	79.7509	80.3294	101.794	85.8526	94.3252	73.8618	89.4184	91.0883	93.4662	83.8322	94.425	80.3453	89.0293	83.8105	71.3135	86.2016	90.4948	85.1439	85.3774	90.1301	84.4136	77.6419	103.013	85.1746	85.629	64.1931	8.04461	4.2785	0.378707	0.0973351	0.0509383	-0.139331	0.472391	0.724406	-0.151147	0.43977	0.650758
F8WHL2;Q8CIE6	F8WHL2;Q8CIE6	tr|F8WHL2|F8WHL2_MOUSE;sp|Q8CIE6|COPA_MOUSE	>tr|F8WHL2|F8WHL2_MOUSE Isoform of Q8CIE6, Coatomer subunit alpha OS=Mus musculus GN=Copa PE=1 SV=1;>sp|Q8CIE6|COPA_MOUSE Coatomer subunit alpha OS=Mus musculus GN=Copa PE=1 SV=2	COPA	COPA	1	86.4973	245.361	214.366	276.084	277.909	258.088	271.021	233.53	223.445	243.969	202.262	231.238	209.877	224.186	213.468	239.722	251.679	253.608	238.025	268.373	304.768	255.62	306.137	298.333	231.451	261.891	292.032	243.038	228.417	252.806	269.786	47.5469	28.5231	29.0952	0.295055	0.110948	0.108622	0.277314	0.087668	0.34535	0.183107	0.250143	0.47052
Q9JIF7	Q9JIF7	sp|Q9JIF7|COPB_MOUSE	>sp|Q9JIF7|COPB_MOUSE Coatomer subunit beta OS=Mus musculus GN=Copb1 PE=1 SV=1	COPB1	COPB1	1	214.849	159.035	217.593	250.093	209.731	184.28	206.258	183.644	180.186	185.626	144.643	189.21	169.909	171.441	171.382	137.006	177.255	139.489	187.463	166.901	175.699	199.152	244.326	177.035	191.999	158.462	159.553	181.38	190.464	165.028	187.415	27.1662	19.3565	29.3156	0.141972	0.122565	0.14932	-0.0239595	0.797863	0.92007	-0.202367	0.0314888	0.161443
P61202;P61202-2	P61202;P61202-2	sp|P61202|CSN2_MOUSE;sp|P61202-2|CSN2_MOUSE	>sp|P61202|CSN2_MOUSE COP9 signalosome complex subunit 2 OS=Mus musculus GN=Cops2 PE=1 SV=1;>sp|P61202-2|CSN2_MOUSE Isoform of P61202, Isoform 2 of COP9 signalosome complex subunit 2 OS=Mus musculus GN=Cops2	COPS2	COPS2	3	509.217	576.848	471.307	520.251	605.641	467.414	557.122	606.184	560.948	453.775	413.603	474.34	601.192	449.469	525.66	632.652	469.642	703.555	316.438	469.051	519.888	499.494	460.068	597.389	529.458	520.059	638.4	579.036	519.094	519.555	546.272	65.4259	124.487	61.5943	0.127618	0.259967	0.113188	0.0765188	0.349268	0.629686	-0.0264319	0.817864	0.904418
O88543	O88543	sp|O88543|CSN3_MOUSE	>sp|O88543|CSN3_MOUSE COP9 signalosome complex subunit 3 OS=Mus musculus GN=Cops3 PE=1 SV=3	COPS3	COPS3	1	178.856	191.987	179.33	195.095	195.549	209.768	185.416	229.998	210.601	159.42	157.165	154.528	191.797	155.774	183.324	239.893	153.6	234.917	141.836	182.238	199.332	183.98	185.748	196.125	186.046	190.475	200.75	205.304	185.377	190.734	192.632	23.0079	37.2821	8.25582	0.124826	0.199548	0.0425528	0.0645949	0.36545	0.642583	0.0274863	0.780613	0.886128
O88544	O88544	sp|O88544|CSN4_MOUSE	>sp|O88544|CSN4_MOUSE COP9 signalosome complex subunit 4 OS=Mus musculus GN=Cops4 PE=1 SV=1	COPS4	COPS4	2	192.991	211.034	206.823	219.667	241.94	238.227	210.105	254.938	206.024	182.882	185.46	197.141	227.209	182.871	208.713	272.545	178.862	272.554	172.902	199.295	227.558	200.278	214.541	216.157	208.78	208.249	229.283	225.593	211.237	218.918	214.697	22.8032	40.9033	10.15	0.10672	0.185801	0.0472059	0.029721	0.636377	0.826386	0.0380089	0.671249	0.815419
O35864	O35864	sp|O35864|CSN5_MOUSE	>sp|O35864|CSN5_MOUSE COP9 signalosome complex subunit 5 OS=Mus musculus GN=Cops5 PE=1 SV=3	COPS5	COPS5	2	136.57	172.415	162.69	104.441	201.602	86.3794	187.958	183.322	199.482	165.683	151.278	170.683	200.542	149.862	186.091	217.049	160.581	241.193	156.954	188.164	206.264	169.223	80.8692	180.301	165.315	178.254	193.982	194.57	162.35	193.756	166.073	34.7782	30.2606	39.1833	0.252168	0.157014	0.315986	0.0207563	0.903226	0.957353	0.277324	0.0613484	0.228031
D3Z0F5;O88545	D3Z0F5;O88545	tr|D3Z0F5|D3Z0F5_MOUSE;sp|O88545|CSN6_MOUSE	>tr|D3Z0F5|D3Z0F5_MOUSE Isoform of O88545, COP9 signalosome complex subunit 6 OS=Mus musculus GN=Cops6 PE=1 SV=1;>sp|O88545|CSN6_MOUSE COP9 signalosome complex subunit 6 OS=Mus musculus GN=Cops6 PE=1 SV=1	COPS6	COPS6	2	173.917	106.917	92.144	81.7276	108.068	126.008	105.491	88.0556	120.594	90.2277	106.228	93.5205	115.087	106.007	90.2934	113.408	103.803	120.232	81.5182	115.109	124.271	92.0417	117.169	115.854	87.3982	108.706	95.0721	104.686	108.142	106.948	102.99	22.7991	15.9104	11.7455	0.190236	0.157833	0.11544	-0.0530674	0.626921	0.822771	-0.00520207	0.964035	0.982359
Q9CZ04;Q9CZ04-2	Q9CZ04;Q9CZ04-2	sp|Q9CZ04|CSN7A_MOUSE;sp|Q9CZ04-2|CSN7A_MOUSE	>sp|Q9CZ04|CSN7A_MOUSE COP9 signalosome complex subunit 7a OS=Mus musculus GN=Cops7a PE=1 SV=2;>sp|Q9CZ04-2|CSN7A_MOUSE Isoform of Q9CZ04, Isoform 2 of COP9 signalosome complex subunit 7a OS=Mus musculus GN=Cops7a	COPS7A	COPS7A	2	124.111	162.651	150.812	144.305	184.001	138.754	157.926	172.916	222.982	149.933	167.648	155.598	177.044	192.453	156.285	198.96	189.847	194.632	136.271	242.462	248.35	179.102	146.447	234.795	154.626	202.1	209.65	174.493	164.367	195.258	185.888	24.8799	41.0055	31.433	0.148293	0.21941	0.170098	0.174653	0.0916925	0.349853	0.234839	0.0441367	0.197008
A0A087WPM5;Q8VBV7	A0A087WPM5;Q8VBV7	tr|A0A087WPM5|A0A087WPM5_MOUSE;sp|Q8VBV7|CSN8_MOUSE	>tr|A0A087WPM5|A0A087WPM5_MOUSE Isoform of Q8VBV7, COP9 signalosome complex subunit 8 (Fragment) OS=Mus musculus GN=Cops8 PE=1 SV=3;>sp|Q8VBV7|CSN8_MOUSE COP9 signalosome complex subunit 8 OS=Mus musculus GN=Cops8 PE=1 SV=1	COPS8	COPS8	1	77.0401	80.3847	76.3108	58.7094	74.5058	91.2612	64.9292	87.3048	108.549	64.6479	112.984	39.5531	83.5311	87.0527	65.2414	102.392	92.385	111.071	76.5759	99.3363	130.619	75.2569	42.5246	109.647	69.3301	91.921	75.3017	76.2266	79.0546	96.8031	77.1726	19.0902	21.6394	20.5839	0.269435	0.234731	0.299016	-0.0404048	0.816326	0.925392	0.303542	0.0705702	0.240036
P61924	P61924	sp|P61924|COPZ1_MOUSE	>sp|P61924|COPZ1_MOUSE Coatomer subunit zeta-1 OS=Mus musculus GN=Copz1 PE=2 SV=1	COPZ1	COPZ1	1	74.0893	81.0967	78.9529	63.7915	85.323	57.615	87.927	75.5737	84.6279	83.7644	82.6634	80.1684	88.8275	83.2308	73.1867	75.3842	87.0135	73.8928	86.8463	81.2694	99.3523	89.705	53.6615	98.168	83.8006	88.6009	92.4347	81.6826	79.118	82.4208	84.0076	8.90973	9.45331	14.442	0.123273	0.111843	0.202252	0.073674	0.456679	0.713218	0.060699	0.448783	0.659142
Q9CXI0	Q9CXI0	sp|Q9CXI0|COQ5_MOUSE	>sp|Q9CXI0|COQ5_MOUSE 2-methoxy-6-polyprenyl-1,4-benzoquinol methylase, mitochondrial OS=Mus musculus GN=Coq5 PE=2 SV=2	COQ5	COQ5	2	183.55	174.711	185.173	199.493	175.582	198.759	160.723	191.972	186.687	189.993	181.052	173.422	169.261	188.059	196.893	165.753	186.281	188.197	190.279	165.758	185.688	173.907	175.827	174.033	172.074	182.924	172.45	162.957	182.745	182.693	173.453	11.0849	12.1456	5.90131	0.0614059	0.0680092	0.0342179	-0.0735078	0.0898887	0.349422	-0.000727885	0.988017	0.994876
Q8R1S0	Q8R1S0	sp|Q8R1S0|COQ6_MOUSE	>sp|Q8R1S0|COQ6_MOUSE Ubiquinone biosynthesis monooxygenase COQ6, mitochondrial OS=Mus musculus GN=Coq6 PE=1 SV=3	COQ6	COQ6	1	156.809	174.337	175.024	183.614	138.561	200.668	126.935	166.286	141.951	169.238	160.644	157.052	161.424	118.715	145.614	118.157	157.309	133.776	173.392	144.779	123.724	139.219	176.716	105.54	138.498	122.897	125.528	122.868	159.376	142.393	133.038	22.13	19.1903	22.3405	0.143884	0.134478	0.160708	-0.263435	0.0114162	0.147927	-0.160254	0.0918432	0.276419
P97478	P97478	sp|P97478|COQ7_MOUSE	>sp|P97478|COQ7_MOUSE 5-demethoxyubiquinone hydroxylase, mitochondrial OS=Mus musculus GN=Coq7 PE=2 SV=3	COQ7	COQ7	2	122.095	142.827	151.564	122.582	131.521	89.5239	127.732	118.796	170.982	118.433	141.302	135.604	104.429	151.057	101.025	103.46	173.651	110.847	107.917	176.059	164.2	122.181	70.5118	141.332	92.6785	116.939	98.3271	99.2075	130.603	133.88	105.882	20.7233	35.3308	22.9913	0.165128	0.26464	0.227738	-0.315596	0.0136589	0.157347	0.0109322	0.931793	0.964892
F6SFF5;Q8K1Z0	F6SFF5;Q8K1Z0	tr|F6SFF5|F6SFF5_MOUSE;sp|Q8K1Z0|COQ9_MOUSE	>tr|F6SFF5|F6SFF5_MOUSE Isoform of Q8K1Z0, Ubiquinone biosynthesis protein COQ9, mitochondrial (Fragment) OS=Mus musculus GN=Coq9 PE=1 SV=1;>sp|Q8K1Z0|COQ9_MOUSE Ubiquinone biosynthesis protein COQ9, mitochondrial OS=Mus musculus GN=Coq9 PE=1 SV=1	COQ9	COQ9	1	168.252	233.906	211.56	85.6505	192.524	66.8325	190.138	211.05	220.743	233.43	232.834	234.834	212.412	189.384	223.873	191.253	227.718	197.02	207.946	234.908	231.252	176.564	48.7345	175.1	169.071	158.677	173.088	172.566	191.682	216.281	153.4	52.9973	17.447	46.5309	0.401246	0.0822585	0.503326	-0.345671	0.197225	0.480923	0.249722	0.228023	0.450204
O89053	O89053	sp|O89053|COR1A_MOUSE	>sp|O89053|COR1A_MOUSE Coronin-1A OS=Mus musculus GN=Coro1a PE=1 SV=5	CORO1A	CORO1A	1	1563.44	1722.61	1555.98	1957.16	1797.41	1942.69	1632.69	2153.32	1675.61	1530.3	1465.54	1739.7	1816.71	1404.19	1941.34	2281.37	1716.86	2247.57	1556.92	2069.83	1747.9	1579.99	2007.12	1741.53	1576.33	1760.07	1974.23	1919.88	1711.24	1937.4	1794.16	209.349	277.304	178.343	0.120714	0.145435	0.100549	0.0718752	0.348486	0.629573	0.176022	0.0478183	0.204014
Q9WUM3	Q9WUM3	sp|Q9WUM3|COR1B_MOUSE	>sp|Q9WUM3|COR1B_MOUSE Coronin-1B OS=Mus musculus GN=Coro1b PE=1 SV=1	CORO1B	CORO1B	1	304.151	372.908	308.932	368.463	340.43	388.913	337.948	406.581	350.746	311.317	312.034	295.485	367.452	296.34	389.236	402.665	307.436	439.37	301.896	362.867	293.127	308.759	373.27	396.317	277.195	341.279	382.93	370.055	340.121	356.657	349.972	36.5165	57.0315	43.3027	0.10666	0.16105	0.130403	0.0387211	0.610812	0.813756	0.060284	0.472407	0.679671
Q9WUM4	Q9WUM4	sp|Q9WUM4|COR1C_MOUSE	>sp|Q9WUM4|COR1C_MOUSE Coronin-1C OS=Mus musculus GN=Coro1c PE=1 SV=2	CORO1C	CORO1C	1	894.317	907.485	869.384	1009.07	952.31	1046.74	945.588	979.718	915.603	818.701	768.624	786.943	880.102	753.281	980.034	994.272	851.165	1102.9	846.109	1134.93	794.765	939.16	1121.65	1022.64	755.168	1010.04	1053.9	961.874	894.847	957.738	980.633	89.4717	132.084	116.039	0.101351	0.138658	0.127047	0.129407	0.0874316	0.34535	0.0930122	0.23178	0.454348
Q8BH44	Q8BH44	sp|Q8BH44|COR2B_MOUSE	>sp|Q8BH44|COR2B_MOUSE Coronin-2B OS=Mus musculus GN=Coro2b PE=2 SV=2	CORO2B	CORO2B	3	1308.42	1251.75	1211.46	1404.8	1055.88	1429.35	1312.26	1244.02	1218.78	1307.33	1275.24	1224.08	1274.64	1191.16	1056.91	1054.88	1075.07	1213.45	1061.54	1122.6	710.548	1154.07	1349.84	1335.45	803.227	1206.76	1258.84	1143.76	1264.94	1042.14	1178.85	91.6268	156.852	184.334	0.0737444	0.172585	0.177569	-0.115805	0.142585	0.415425	-0.292555	0.000816402	0.0291775
Q9CQI6	Q9CQI6	sp|Q9CQI6|COTL1_MOUSE	>sp|Q9CQI6|COTL1_MOUSE Coactosin-like protein OS=Mus musculus GN=Cotl1 PE=1 SV=3	COTL1	COTL1	1	615.777	831.259	692.428	860.925	849.073	855.063	784.056	844.425	841.347	644.914	604.713	575.715	853.63	717.93	966.591	1054.59	738.817	1174.52	751.08	1134.72	811.437	825.236	893.062	942.209	599.51	867.713	1095.7	771.331	755.09	947.393	856.394	108.643	182.147	152.917	0.151311	0.197043	0.18864	0.175466	0.105876	0.373519	0.318707	0.0065111	0.0794288
Q8BJ03;Q8BJ03-2	Q8BJ03;Q8BJ03-2	sp|Q8BJ03|COX15_MOUSE;sp|Q8BJ03-2|COX15_MOUSE	>sp|Q8BJ03|COX15_MOUSE Cytochrome c oxidase assembly protein COX15 homolog OS=Mus musculus GN=Cox15 PE=2 SV=1;>sp|Q8BJ03-2|COX15_MOUSE Isoform of Q8BJ03, Isoform 2 of Cytochrome c oxidase assembly protein COX15 homolog OS=Mus musculus GN=Cox15	COX15	COX15	1	93.3579	868.95	72.899	52.7099	63.4847	65.6749	57.8862	61.108	62.0461	70.0919	64.4526	67.3384	77.6166	69.7225	58.9595	63.9813	67.6636	52.1085	69.2627	57.5	68.8946	66.3026	63.2209	63.856	53.917	65.0594	57.0057	61.7744	124.81	62.6243	61.5909	214.398	6.5941	4.5086	0.793101	0.108525	0.0754766	-0.38748	0.294583	0.580225	-0.367137	0.318926	0.537822
P19783	P19783	sp|P19783|COX41_MOUSE	>sp|P19783|COX41_MOUSE Cytochrome c oxidase subunit 4 isoform 1, mitochondrial OS=Mus musculus GN=Cox4i1 PE=1 SV=2	COX4I1	COX4I1	9	35155.9	34390.1	38269.1	39301.6	35580.5	39167	37766	36495.9	39967.4	40426.6	42216.6	39915.2	37926.6	43580	39014.8	37298.9	42881.4	32935.4	42541	39100.8	41571.3	38981	41845.7	38156	38305.6	40720.4	38927.4	36986	38582.8	39334.8	39131.7	2631.38	3490.79	1642.79	0.0682246	0.0924072	0.0416346	0.0224171	0.622683	0.822051	0.0258383	0.641463	0.79841
P12787	P12787	sp|P12787|COX5A_MOUSE	>sp|P12787|COX5A_MOUSE Cytochrome c oxidase subunit 5A, mitochondrial OS=Mus musculus GN=Cox5a PE=1 SV=2	COX5A	COX5A	3	1072.53	1082.69	1194.41	664.942	933.386	772.462	1031.52	562.323	951.65	528.813	552.896	577.002	1208.07	702.205	623.272	323.696	664.719	455.78	1269.27	662.944	1666.39	1357.99	571.389	1641.55	1000.85	1261.34	1099.47	523.983	845.349	809.438	1065.23	249.807	480.259	407.934	0.313084	0.611167	0.455742	0.287861	0.203826	0.487994	-0.202727	0.429513	0.64547
P19536;Q9D881	P19536;Q9D881	sp|P19536|COX5B_MOUSE;tr|Q9D881|Q9D881_MOUSE	>sp|P19536|COX5B_MOUSE Cytochrome c oxidase subunit 5B, mitochondrial OS=Mus musculus GN=Cox5b PE=1 SV=1;>tr|Q9D881|Q9D881_MOUSE Isoform of P19536, Cytochrome c oxidase subunit 5B, mitochondrial OS=Mus musculus GN=Cox5b PE=1 SV=1	COX5B	COX5B	4	22761.1	21070.5	21781.6	21752.3	20418.9	24803.4	24524.9	21183.3	20280	19876.3	23561	21246.2	18585.2	23228.3	21042.3	17092.8	21305.8	19698.7	22591.1	20940.3	21311.3	23247.5	21150.5	23658.2	22388.9	25959.6	23794.8	20789.2	21790.9	20568.9	22998.4	1797.1	1750.51	1759.12	0.0826126	0.0897988	0.0760895	0.0787743	0.16986	0.449633	-0.083505	0.172108	0.388349
P43024;Q9DCW5	P43024;Q9DCW5	sp|P43024|CX6A1_MOUSE;tr|Q9DCW5|Q9DCW5_MOUSE	>sp|P43024|CX6A1_MOUSE Cytochrome c oxidase subunit 6A1, mitochondrial OS=Mus musculus GN=Cox6a1 PE=1 SV=2;>tr|Q9DCW5|Q9DCW5_MOUSE Isoform of P43024, Cytochrome c oxidase subunit 6A, mitochondrial OS=Mus musculus GN=Cox6a1 PE=1 SV=1	COX6A1	COX6A1	2	1648.61	1864.65	1922.44	405.709	1532.76	118.466	1678.36	1422.14	1304.17	1673.05	2025.29	2223.3	1218.02	1787.15	1540.87	1361.51	1533.03	1610.01	1759.27	1657.69	1502.6	1481.97	186.915	1754.81	1641.26	1695.94	1544.4	1563.28	1487.44	1566.43	1409.79	588.722	125.997	547.236	0.934867	0.0812792	0.972934	-0.0756059	0.880662	0.948366	0.323856	0.434634	0.647768
P56391	P56391	sp|P56391|CX6B1_MOUSE	>sp|P56391|CX6B1_MOUSE Cytochrome c oxidase subunit 6B1 OS=Mus musculus GN=Cox6b1 PE=1 SV=2	COX6B1	COX6B1	1	3329.15	3101.69	2927.11	2799.98	2784.59	2983.59	2395.75	2377.88	1861.81	2340.95	2258.33	2070.34	1889.01	2518.85	2389.83	1688.97	2266.16	1755.02	2535.61	2012.64	1976.76	3084.3	2785.23	2512.83	2398.43	2530.97	2393.58	2203.4	2545.64	2089.28	2558.39	454.266	319.204	291.442	0.183176	0.154503	0.110883	0.0213135	0.839321	0.930633	-0.277742	0.0197662	0.131907
Q9CPQ1	Q9CPQ1	sp|Q9CPQ1|COX6C_MOUSE	>sp|Q9CPQ1|COX6C_MOUSE Cytochrome c oxidase subunit 6C OS=Mus musculus GN=Cox6c PE=1 SV=3	COX6C	COX6C	1	263.536	249.441	283.059	250.951	262.349	318.736	256.307	192.519	259.316	226.461	199.293	206.003	219.445	310.378	223.133	159.565	285.489	168.519	240.821	328.04	309.352	279.713	318.998	384.938	273.162	319.687	237.34	199.977	249.842	244.988	287.688	38.4556	66.2322	60.5045	0.155421	0.291084	0.217248	0.19138	0.101177	0.364575	-0.060885	0.643136	0.798577
P48771	P48771	sp|P48771|CX7A2_MOUSE	>sp|P48771|CX7A2_MOUSE Cytochrome c oxidase subunit 7A2, mitochondrial OS=Mus musculus GN=Cox7a2 PE=1 SV=2	COX7A2	COX7A2	3	10945.8	9577.72	11083.8	11890.3	10916	12079.5	11040.4	9781.42	9012.08	11405.1	11151.1	10713.5	9888.69	10398.9	10387.6	9155.09	10936.1	8518.77	11359.8	9013.62	8803.78	12486.6	12320.4	10987	11585.8	11782.3	10874.1	10434.5	10706	9739.24	11495.8	881.064	1133.67	766.324	0.0840381	0.115121	0.066905	0.10458	0.0686661	0.315327	-0.14011	0.0412974	0.190739
E9PZS8;Q61387	E9PZS8;Q61387	tr|E9PZS8|E9PZS8_MOUSE;sp|Q61387|COX7R_MOUSE	>tr|E9PZS8|E9PZS8_MOUSE Isoform of Q61387, Cytochrome c oxidase subunit 7A-related protein, mitochondrial OS=Mus musculus GN=Cox7a2l PE=1 SV=1;>sp|Q61387|COX7R_MOUSE Cytochrome c oxidase subunit 7A-related protein, mitochondrial OS=Mus musculus GN=Cox7a2l PE=1 SV=1	COX7A2L	COX7A2L	1	103.675	88.5098	92.927	76.2164	77.0194	82.9933	82.4401	79.1674	83.4658	92.7813	91.0487	95.0708	82.4954	82.5059	87.6182	80.8969	85.9772	75.2391	105.663	60.3913	62.0346	77.6674	86.4249	65.1887	83.6991	84.1044	76.4168	70.5043	86.4512	79.6886	77.7151	7.81161	15.7183	7.77911	0.0886669	0.20009	0.103188	-0.154803	0.0219483	0.195194	-0.136347	0.130436	0.329228
Q00493	Q00493	sp|Q00493|CBPE_MOUSE	>sp|Q00493|CBPE_MOUSE Carboxypeptidase E OS=Mus musculus GN=Cpe PE=1 SV=2	CPE	CPE	3	1835.87	1885.68	1928.83	1723.75	1815.78	1532.88	1877.94	1916.31	1936.89	1837.52	2017.96	2057.06	2023.67	1819.48	1752.65	1701.38	1644.93	1756.01	1678.49	1753.73	1406.95	1777.57	1236.98	1630.43	1722.64	1563.29	1761.7	1730.95	1872.11	1670.59	1631.94	134.043	123.906	190.079	0.0747267	0.0788549	0.128247	-0.20394	0.00405908	0.100097	-0.164368	0.00623358	0.0784287
Q5SU47;Q5SU48;Q7TN98;Q7TN98-2;Q7TN98-3;Q7TN98-4;Q7TN98-5	Q5SU47;Q5SU48;Q7TN98;Q7TN98-2;Q7TN98-3;Q7TN98-4;Q7TN98-5	tr|Q5SU47|Q5SU47_MOUSE;tr|Q5SU48|Q5SU48_MOUSE;sp|Q7TN98|CPEB4_MOUSE;sp|Q7TN98-2|CPEB4_MOUSE;sp|Q7TN98-3|CPEB4_MOUSE;sp|Q7TN98-4|CPEB4_MOUSE;sp|Q7TN98-5|CPEB4_MOUSE	>tr|Q5SU47|Q5SU47_MOUSE Isoform of Q7TN98, Cytoplasmic polyadenylation element-binding protein 4 (Fragment) OS=Mus musculus GN=Cpeb4 PE=1 SV=1;>tr|Q5SU48|Q5SU48_MOUSE Isoform of Q7TN98, Cytoplasmic polyadenylation element-binding protein 4 OS=Mus musculus GN=Cpeb4 PE=1 SV=1;>sp|Q7TN98|CPEB4_MOUSE Cytoplasmic polyadenylation element-binding protein 4 OS=Mus musculus GN=Cpeb4 PE=1 SV=1;>sp|Q7TN98-2…	CPEB4	CPEB4	1	150.112	131.31	140.755	134.076	131.986	148.83	149.96	142.108	142.107	150.256	157.786	151.885	129.828	136.439	123.758	135.514	135.291	142.542	163.215	128.203	110.229	136.348	146.926	118.856	150.611	140.749	142.547	158.015	142.674	134.107	142.007	8.95501	16.5022	12.4122	0.0629785	0.122334	0.0908936	-0.00907227	0.861169	0.937536	-0.0959166	0.123175	0.319401
P63040	P63040	sp|P63040|CPLX1_MOUSE	>sp|P63040|CPLX1_MOUSE Complexin-1 OS=Mus musculus GN=Cplx1 PE=1 SV=1	CPLX1	CPLX1	3	991.312	1181.07	1021.82	1168.63	987.641	1414.17	1223.34	1529.12	1046.32	795.286	1109.76	1027.02	1193.97	962.739	1348.51	1517.43	843.177	2421.37	823.119	1298.56	737.565	1134.43	1002.17	1525.06	903.572	1428.79	1643.86	971.165	1118.01	1284.25	1229.86	188.959	585.633	297.896	0.166698	0.441904	0.24431	0.120078	0.335852	0.617053	0.103265	0.553306	0.736746
Q8C166	Q8C166	sp|Q8C166|CPNE1_MOUSE	>sp|Q8C166|CPNE1_MOUSE Copine-1 OS=Mus musculus GN=Cpne1 PE=1 SV=1	CPNE1	CPNE1	4	1011.91	976.512	957.307	951.63	978.35	997.38	985.83	1054.75	1259.55	1153.26	1138.18	1029.76	1074.69	1248.44	969.454	705.725	1249.97	1080.13	1089.33	1058.56	1181.87	982.629	1012.75	1111.49	1059.26	1076.23	989.085	961.032	1058.4	1047.86	1027.5	103.376	175.54	55.6223	0.0945036	0.188306	0.0538353	-0.0384489	0.509104	0.748998	-0.0283354	0.742965	0.863407
P59108	P59108	sp|P59108|CPNE2_MOUSE	>sp|P59108|CPNE2_MOUSE Copine-2 OS=Mus musculus GN=Cpne2 PE=2 SV=1	CPNE2	CPNE2	2	91.9969	80.2765	92.3319	99.7129	81.506	86.1264	92.6801	59.4643	70.5685	94.9234	110.415	114.992	100.326	82.0375	63.844	81.6132	77.7913	76.7995	100.595	84.068	80.6997	86.7964	52.4465	75.254	76.6422	79.8199	65.5555	76.8149	89.8113	80.7729	73.3328	14.7748	10.922	11.1568	0.1745	0.135226	0.166692	-0.289098	0.0144514	0.158388	-0.144894	0.17665	0.393664
Q8BLR2	Q8BLR2	sp|Q8BLR2|CPNE4_MOUSE	>sp|Q8BLR2|CPNE4_MOUSE Copine-4 OS=Mus musculus GN=Cpne4 PE=1 SV=1	CPNE4	CPNE4	3	823.508	793.474	788.314	883.193	771.146	771.613	786.775	763.032	778.034	908.425	839.361	839.302	832.547	924.966	733.542	770.249	749.077	798.27	760.689	600.892	782.678	736.485	711.907	645.648	571.012	635.297	731.018	664.943	821.692	742.2	670.901	52.8083	65.8294	59.8823	0.0630669	0.0958202	0.0914869	-0.294878	9.18331e-06	0.00283076	-0.149471	0.0109273	0.0969811
Q8JZW4	Q8JZW4	sp|Q8JZW4|CPNE5_MOUSE	>sp|Q8JZW4|CPNE5_MOUSE Copine-5 OS=Mus musculus GN=Cpne5 PE=2 SV=1	CPNE5	CPNE5	4	6835.22	6631.9	6935.76	8285.91	5968.84	7337.34	7059.97	5496.28	5523.21	7348.86	7433.54	7261.83	7132.82	6144.43	5179.26	5522.5	5636.01	5769.5	5880.3	5279.59	6178.85	5972.93	6135.48	5195.83	4887.45	5315.22	5797.06	5812.76	6813.99	5635.14	5588.1	788.698	346.579	458.457	0.119201	0.0614398	0.0835717	-0.281118	0.000744854	0.0415426	-0.267102	0.000930784	0.0303698
Q9Z140	Q9Z140	sp|Q9Z140|CPNE6_MOUSE	>sp|Q9Z140|CPNE6_MOUSE Copine-6 OS=Mus musculus GN=Cpne6 PE=2 SV=1	CPNE6	CPNE6	8	13353.3	13904.7	13621.6	14490.9	12125.6	13331.1	14582.3	9917.68	12430.9	15292.8	15580.9	14705.7	15166.1	14020.4	9988.73	10675.3	11906.1	11286	11313.3	10756	13178.1	11896	10715.8	12268.7	9130.11	11274.7	11772	12084.7	13751.7	11300.5	11306	1503.96	1024.76	1094.1	0.1187	0.0888471	0.103372	-0.279942	0.00111119	0.0498219	-0.279279	0.00093597	0.0303698
Q0VE82	Q0VE82	sp|Q0VE82|CPNE7_MOUSE	>sp|Q0VE82|CPNE7_MOUSE Copine-7 OS=Mus musculus GN=Cpne7 PE=2 SV=1	CPNE7	CPNE7	5	759.091	899.806	924.339	998.331	735.871	881.821	892.948	595.364	585.562	896.55	979.999	1000.47	1040.14	693.914	533.68	663.669	746.378	720.084	786.94	1099.72	842.972	699.697	652.774	650.542	519.118	607.204	608.533	670.701	848.872	770.492	629.796	149.648	175.371	58.7791	0.191167	0.224356	0.0978099	-0.413483	0.000767307	0.0415426	-0.14761	0.256438	0.475828
P36552	P36552	sp|P36552|HEM6_MOUSE	>sp|P36552|HEM6_MOUSE Oxygen-dependent coproporphyrinogen-III oxidase, mitochondrial OS=Mus musculus GN=Cpox PE=1 SV=2	CPOX	CPOX	1	186.914	196.504	217.37	185.455	183.879	180.757	203.668	169.993	199.539	192.236	200.54	192.929	187.19	207.293	210.148	188.656	214.775	190.906	216.587	212.383	205.27	220.685	170.014	203.013	199.556	195.583	213.801	186.608	193.162	205.532	198.466	12.1345	11.3629	16.8778	0.0629078	0.0563586	0.0869833	0.0371292	0.469278	0.722822	0.0902594	0.0655647	0.233948
Q8BGD5	Q8BGD5	sp|Q8BGD5|CPT1C_MOUSE	>sp|Q8BGD5|CPT1C_MOUSE Carnitine O-palmitoyltransferase 1, brain isoform OS=Mus musculus GN=Cpt1c PE=1 SV=1	CPT1C	CPT1C	2	353.562	373.913	366.689	440.225	343.394	419.066	368.739	399.792	360.449	433.368	403.574	415.204	409.739	417.279	358.092	327.673	381.781	324.297	392.731	336.505	357.985	376.33	389.009	329.109	335.87	328.346	354.875	335.62	393.214	354.152	349.88	31.3541	26.4126	24.3257	0.080531	0.0741969	0.0682755	-0.167062	0.00491663	0.110222	-0.150049	0.0132676	0.107894
H7BX88;P47934	H7BX88;P47934	tr|H7BX88|H7BX88_MOUSE;sp|P47934|CACP_MOUSE	>tr|H7BX88|H7BX88_MOUSE Isoform of P47934, Carnitine O-acetyltransferase OS=Mus musculus GN=Crat PE=1 SV=1;>sp|P47934|CACP_MOUSE Carnitine O-acetyltransferase OS=Mus musculus GN=Crat PE=1 SV=3	CRAT	CRAT	4	664.925	716.577	747.983	745.051	700.338	709.991	624.46	763.897	741.781	721.37	695.595	663.588	697.112	728.684	755.187	668.852	798.236	668.673	758.365	859.291	744.404	761.126	704.457	638.869	700.133	689.026	743.772	675.476	708.668	750.43	701.837	38.2833	67.8198	41.0435	0.0551421	0.0904096	0.0586316	-0.0140866	0.743016	0.888296	0.0795774	0.127898	0.327504
Q64010	Q64010	sp|Q64010|CRK_MOUSE	>sp|Q64010|CRK_MOUSE Adapter molecule crk OS=Mus musculus GN=Crk PE=1 SV=1	CRK	CRK	2	343.224	410.011	326.539	323.762	367.634	454.042	431.045	508.791	308.954	229.021	323.057	315.69	330.258	315.571	408.751	451.723	285.608	571.512	286.583	405.82	401.488	363.847	274.804	492.926	359.435	434.661	492.542	371.791	356.257	401.641	398.572	71.82	98.4331	79.3817	0.201298	0.250139	0.209333	0.1628	0.215669	0.508415	0.162395	0.244537	0.464741
P47941	P47941	sp|P47941|CRKL_MOUSE	>sp|P47941|CRKL_MOUSE Crk-like protein OS=Mus musculus GN=Crkl PE=1 SV=2	CRKL	CRKL	3	361.729	425.391	376.816	374.047	420.125	453.668	419.647	495.454	378.033	337.452	619.809	371.163	345.989	366.961	454.907	537.858	367.437	583.042	347.306	511.063	417.599	429.284	378.541	465.15	405.826	451.856	508.903	442.059	410.449	459.887	440.231	74.4858	88.4123	42.0009	0.163771	0.197136	0.0956851	0.114449	0.232413	0.521814	0.159775	0.163156	0.377202
Q6P1J1	Q6P1J1	tr|Q6P1J1|Q6P1J1_MOUSE	>tr|Q6P1J1|Q6P1J1_MOUSE Isoform of P97427, Crmp1 protein OS=Mus musculus GN=Crmp1 PE=1 SV=1	CRMP1	CRMP1	8	23335	27701.3	23004.2	29252.9	30156.2	31164.5	28659.1	33277.4	29914.8	20885.8	21064.1	22572.9	28225.4	24058.6	31705.1	40687	22959.8	37304.1	20487.7	32262.5	29938.3	28119.3	30218.8	32891.1	28635.4	28474.9	33190.1	29636.4	26662.3	30763.5	30166.6	4054.43	7206.01	2091.5	0.155778	0.250675	0.0682362	0.191108	0.0378839	0.250795	0.185967	0.134976	0.335535
P63154	P63154	sp|P63154|CRNL1_MOUSE	>sp|P63154|CRNL1_MOUSE Crooked neck-like protein 1 OS=Mus musculus GN=Crnkl1 PE=1 SV=1	CRNKL1	CRNKL1	1	376.823	477.944	429.21	589.854	558.055	539.576	546.087	566.121	636.239	421.562	440.627	484.654	573.346	477.951	500.891	626.574	451.621	707.981	467.929	668.287	529.979	459.754	681.544	602.5	557.527	537.656	604.802	589.491	508.432	564.752	576.182	75.203	102.076	68.5295	0.152295	0.180638	0.122674	0.186518	0.0548837	0.294247	0.146689	0.168515	0.384776
Q8R555	Q8R555	sp|Q8R555|CRAC1_MOUSE	>sp|Q8R555|CRAC1_MOUSE Cartilage acidic protein 1 OS=Mus musculus GN=Crtac1 PE=2 SV=1	CRTAC1	CRTAC1	2	430.409	384.389	431.682	367.87	351.844	349.288	335.067	320.771	382.73	318.804	340.495	444.098	357.108	390.124	295.796	341.193	463.36	318.722	356.222	459.028	438.989	368.932	355.628	391.127	350.157	314.549	280.244	292.741	371.763	381.901	336.197	40.8936	70.1966	41.1282	0.10838	0.186279	0.124828	-0.14662	0.0618334	0.304354	0.025696	0.775483	0.884824
Q68ED7	Q68ED7	sp|Q68ED7|CRTC1_MOUSE	>sp|Q68ED7|CRTC1_MOUSE CREB-regulated transcription coactivator 1 OS=Mus musculus GN=Crtc1 PE=1 SV=1	CRTC1	CRTC1	1	67.0204	68.7095	59.838	65.6552	58.4331	64.5037	58.5654	57.211	55.5143	83.6667	82.2406	40.3106	56.4534	334.564	49.664	64.269	43.7992	51.5672	40.6534	50.4993	77.6273	54.0311	51.9735	58.6303	62.325	74.1804	57.1372	54.4494	82.3347	54.0113	58.961	73.4149	12.7988	7.52622	0.514432	0.225167	0.120439	-0.254754	0.326295	0.608187	-0.40383	0.135802	0.33691
P23927	P23927	sp|P23927|CRYAB_MOUSE	>sp|P23927|CRYAB_MOUSE Alpha-crystallin B chain OS=Mus musculus GN=Cryab PE=1 SV=2	CRYAB	CRYAB	2	733.251	781.214	862.768	817.828	954.403	667.528	797.66	662.136	1142.16	913.116	597.456	809.925	552.499	1172.5	816.329	713.241	597.868	627.353	402.058	285.077	545.653	907.423	574.972	866.182	405.944	575.557	772.823	671.052	818.889	569.654	681.993	183.024	180.388	178.932	0.222261	0.371623	0.286846	-0.277874	0.0802999	0.333928	-0.564068	0.00312334	0.0584504
O54983	O54983	sp|O54983|CRYM_MOUSE	>sp|O54983|CRYM_MOUSE Ketimine reductase mu-crystallin OS=Mus musculus GN=Crym PE=1 SV=1	CRYM	CRYM	7	6399.98	8855.21	7240.42	9065.46	9303.53	8105.85	7628.53	8058.23	6676.69	5797.73	5937.18	6917.41	8659.58	5708.7	5826.71	8228.37	5623.96	9281.42	4739.04	7374.91	8165.31	7562.76	7775.79	8396.67	5810.3	6794.05	7876.01	6924.95	7453.89	7034.25	7305.79	1252.49	1662.63	860.764	0.171899	0.249727	0.123223	-0.0187145	0.854072	0.933987	-0.100704	0.429528	0.64547
A0A0A6YXR4;P47199	A0A0A6YXR4;P47199	tr|A0A0A6YXR4|A0A0A6YXR4_MOUSE;sp|P47199|QOR_MOUSE	>tr|A0A0A6YXR4|A0A0A6YXR4_MOUSE Isoform of P47199, Quinone oxidoreductase (Fragment) OS=Mus musculus GN=Cryz PE=1 SV=2;>sp|P47199|QOR_MOUSE Quinone oxidoreductase OS=Mus musculus GN=Cryz PE=1 SV=1	CRYZ	CRYZ	2	471.281	428.467	424.033	495.47	436.648	450.5	411.051	462.368	390.109	385.529	422.989	429.265	426.554	348.461	381.394	389.979	388.134	405.773	362.486	373.025	382.358	386.671	405.77	370.882	344.235	316.775	358.356	354.589	427.337	383.307	362.468	37.2926	13.6402	28.9565	0.0891832	0.0355695	0.080566	-0.23627	0.000582785	0.0368499	-0.152427	0.0105576	0.0962339
Q921W4	Q921W4	sp|Q921W4|QORL1_MOUSE	>sp|Q921W4|QORL1_MOUSE Quinone oxidoreductase-like protein 1 OS=Mus musculus GN=Cryzl1 PE=2 SV=1	CRYZL1	CRYZL1	1	114.727	105.033	118.945	103.585	109.454	113.571	112.738	108.424	100.244	104.676	105.196	109.243	101.235	108.803	104.722	112.753	101.545	113.201	106.244	91.8954	106.06	105.369	99.6127	101.614	105.115	111.436	100.753	106.759	108.277	105.203	104.38	5.37131	7.22842	4.09269	0.0493475	0.0706436	0.0389152	-0.052186	0.178003	0.45582	-0.0429377	0.346454	0.565799
Q9CZU6	Q9CZU6	sp|Q9CZU6|CISY_MOUSE	>sp|Q9CZU6|CISY_MOUSE Citrate synthase, mitochondrial OS=Mus musculus GN=Cs PE=1 SV=1	CS	CS	6	26711.4	27557.7	25637.6	31497	26856.3	33415.2	21777.1	28448.6	25980	22364.4	22646.2	22488.2	27493	23629.4	27747.5	25848.5	26739.1	24013.6	23296.1	25852.9	25810.9	25685	29716.8	24545.1	26523.3	23614.6	23913.3	25751.6	26178.7	25615.5	25678.5	3475.49	1522.18	2069.1	0.130544	0.0600833	0.0780822	-0.0202083	0.792967	0.918398	-0.0221253	0.770365	0.88234
Q9ERK4	Q9ERK4	sp|Q9ERK4|XPO2_MOUSE	>sp|Q9ERK4|XPO2_MOUSE Exportin-2 OS=Mus musculus GN=Cse1l PE=2 SV=1	CSE1L	CSE1L	4	453.642	529.6	448.651	504.422	544.779	465.874	495.392	542.441	482.395	377.994	386.827	389.67	508.389	389.928	505.651	607.426	400.365	624.647	374.924	462.022	482.13	492.412	512.138	556.786	461.074	513.65	581.532	462.775	465.715	493.881	511.481	59.8584	95.0264	45.1692	0.13243	0.19407	0.0875776	0.141926	0.0829927	0.338281	0.0733135	0.465763	0.674822
E9PWB2;E9Q2U6;E9Q3W1;E9Q4G7;H7BXB1;Q8BK63;Q8BK63-2	E9PWB2;E9Q2U6;E9Q3W1;E9Q4G7;H7BXB1;Q8BK63;Q8BK63-2	tr|E9PWB2|E9PWB2_MOUSE;tr|E9Q2U6|E9Q2U6_MOUSE;tr|E9Q3W1|E9Q3W1_MOUSE;tr|E9Q4G7|E9Q4G7_MOUSE;tr|H7BXB1|H7BXB1_MOUSE;sp|Q8BK63|KC1A_MOUSE;sp|Q8BK63-2|KC1A_MOUSE	>tr|E9PWB2|E9PWB2_MOUSE Isoform of Q8BK63, Casein kinase I isoform alpha OS=Mus musculus GN=Csnk1a1 PE=1 SV=1;>tr|E9Q2U6|E9Q2U6_MOUSE Isoform of Q8BK63, Casein kinase I isoform alpha OS=Mus musculus GN=Csnk1a1 PE=1 SV=1;>tr|E9Q3W1|E9Q3W1_MOUSE Isoform of Q8BK63, Casein kinase I isoform alpha OS=Mus musculus GN=Csnk1a1 PE=1 SV=1;>tr|E9Q4G7|E9Q4G7_MOUSE Isoform of Q8BK63, Casein kinase I isoform al…	CSNK1A1	CSNK1A1	3	462.607	454.788	442.548	470.404	477.459	482.706	476.642	445.887	465.871	485.653	499.739	475.574	450.134	479.95	444.916	451.638	505.71	466.628	520.617	523.778	512.948	475.684	503.008	491.991	455.186	477.633	491.316	512.599	469.283	489.462	486.774	16.5168	33.912	19.073	0.0352936	0.0701902	0.0394645	0.0526682	0.126244	0.403198	0.0585564	0.166384	0.382388
Q9DC28;Q9DC28-2	Q9DC28;Q9DC28-2	sp|Q9DC28|KC1D_MOUSE;sp|Q9DC28-2|KC1D_MOUSE	>sp|Q9DC28|KC1D_MOUSE Casein kinase I isoform delta OS=Mus musculus GN=Csnk1d PE=1 SV=2;>sp|Q9DC28-2|KC1D_MOUSE Isoform of Q9DC28, Isoform 2 of Casein kinase I isoform delta OS=Mus musculus GN=Csnk1d	CSNK1D	CSNK1D	3	627.782	622.039	615.479	455.222	580.486	519.103	638.905	563.85	609.873	655.858	707.807	722.217	605.319	660.224	571.561	551.76	685.613	576.642	679.492	660.559	625.08	612.101	491.798	610.744	622.6	596.209	634.576	631.79	613.155	621.53	599.974	69.732	55.3501	49.4989	0.12003	0.0896785	0.089055	-0.0267529	0.71735	0.876711	0.0238813	0.749578	0.869045
Q8BVP5;Q8C4X2;Q99K78	Q8BVP5;Q8C4X2;Q99K78	sp|Q8BVP5|KC1G2_MOUSE;sp|Q8C4X2|KC1G3_MOUSE;tr|Q99K78|Q99K78_MOUSE	>sp|Q8BVP5|KC1G2_MOUSE Casein kinase I isoform gamma-2 OS=Mus musculus GN=Csnk1g2 PE=1 SV=1;>sp|Q8C4X2|KC1G3_MOUSE Casein kinase I isoform gamma-3 OS=Mus musculus GN=Csnk1g3 PE=1 SV=2;>tr|Q99K78|Q99K78_MOUSE Isoform of Q8BVP5, Casein kinase 1, gamma 2 OS=Mus musculus GN=Csnk1g2 PE=2 SV=1	CSNK1G2;CSNK1G3	CSNK1G2;CSNK1G3	1	211.683	184.442	226.8	178.523	197.549	181.561	207.684	185.176	177.143	214.524	200.461	216.961	193.495	194.784	192.785	166.822	206.52	176.477	227.506	163.61	156.403	187.874	191.364	162.592	227.104	208.884	191.308	199.129	197.913	184.303	195.465	15.7202	25.8377	19.8615	0.079016	0.137148	0.103154	-0.020255	0.73586	0.886204	-0.110326	0.119065	0.314362
Q60737	Q60737	sp|Q60737|CSK21_MOUSE	>sp|Q60737|CSK21_MOUSE Casein kinase II subunit alpha OS=Mus musculus GN=Csnk2a1 PE=1 SV=2	CSNK2A1	CSNK2A1	6	1257.01	1251.44	1190.12	1407.7	1153.88	1268.32	1279.51	1347.02	1287.38	1318.59	1329.26	1308.36	1267.91	1326.54	1303.06	1388.27	1206.17	1396.35	1298.97	1228.09	1130.16	1231.89	1492.77	1211.46	1068.22	1229.81	1394.25	1325.39	1285.22	1278.72	1279.11	63.8318	97.2444	138.3	0.0501838	0.0768774	0.108911	-0.0124616	0.812074	0.923425	-0.00925569	0.842678	0.916562
O54833	O54833	sp|O54833|CSK22_MOUSE	>sp|O54833|CSK22_MOUSE Casein kinase II subunit alpha' OS=Mus musculus GN=Csnk2a2 PE=2 SV=1	CSNK2A2	CSNK2A2	2	249.75	229.907	233.181	249.988	233.069	259.028	249.732	264.136	269.821	246.665	262.378	252.355	257.419	266.867	264.387	273.574	230.907	282.476	260.005	262.576	220.792	235.423	261.792	229.54	227.327	243.103	264.084	238.377	251.736	256.388	242.806	12.7547	22.3892	14.7368	0.0512957	0.0901137	0.0599124	-0.0525921	0.216819	0.509701	0.0232646	0.640792	0.79831
G3UZA4;G3UZJ5;G3UZX4;P67871	G3UZA4;G3UZJ5;G3UZX4;P67871	tr|G3UZA4|G3UZA4_MOUSE;tr|G3UZJ5|G3UZJ5_MOUSE;tr|G3UZX4|G3UZX4_MOUSE;sp|P67871|CSK2B_MOUSE	>tr|G3UZA4|G3UZA4_MOUSE Isoform of P67871, Casein kinase II subunit beta (Fragment) OS=Mus musculus GN=Csnk2b PE=1 SV=5;>tr|G3UZJ5|G3UZJ5_MOUSE Isoform of P67871, Casein kinase II subunit beta (Fragment) OS=Mus musculus GN=Csnk2b PE=1 SV=2;>tr|G3UZX4|G3UZX4_MOUSE Isoform of P67871, Casein kinase II subunit beta OS=Mus musculus GN=Csnk2b PE=1 SV=1;>sp|P67871|CSK2B_MOUSE Casein kinase II subunit be…	CSNK2B	CSNK2B	1	287.002	274.886	273.71	284.329	258.913	265.491	308.018	298.971	296.284	298.931	326.509	311.43	283.805	269.029	68.769	330.121	249.593	330.322	306.633	276.757	240.869	266.797	266.991	292.103	279.206	287.244	306.358	308.469	288.379	257.581	286.738	19.335	90.6645	16.9831	0.0667069	0.599656	0.0592745	-0.00741608	0.875254	0.947064	-0.299316	0.143532	0.345992
Q8VHY0	Q8VHY0	sp|Q8VHY0|CSPG4_MOUSE	>sp|Q8VHY0|CSPG4_MOUSE Chondroitin sulfate proteoglycan 4 OS=Mus musculus GN=Cspg4 PE=1 SV=3	CSPG4	CSPG4	1	62.2951	48.2201	48.0772	31.2762	47.7909	52.8874	102.682	23.6579	51.6045	56.8403	61.6596	67.5235	53.6188	58.7033	42.8936	53.1158	59.8995	39.6835	65.8979	45.9971	51.3644	52.0192	43.7439	41.7272	56.0643	48.6163	37.8898	56.7276	54.7741	51.2645	48.1126	18.088	9.3459	7.27239	0.351496	0.182352	0.154983	-0.127469	0.498222	0.739685	-0.0417509	0.825786	0.908551
Q71M36	Q71M36	sp|Q71M36|CSPG5_MOUSE	>sp|Q71M36|CSPG5_MOUSE Chondroitin sulfate proteoglycan 5 OS=Mus musculus GN=Cspg5 PE=1 SV=2	CSPG5	CSPG5	3	1309.07	1113.55	1318.51	1108.3	1122	1274.02	1277.12	1070.98	1041.29	1479.24	1479.17	1730.78	1252.08	1202.78	1252.74	1205.99	1373.84	1112.72	1403.42	1145.4	1011.09	1140.07	1280.2	1137.79	1566.56	1148.93	1194.42	1457.22	1269.92	1215.03	1275.03	190.763	140.906	172.076	0.143819	0.11702	0.129947	0.00927926	0.918472	0.965204	-0.0579805	0.516814	0.710403
P97315	P97315	sp|P97315|CSRP1_MOUSE	>sp|P97315|CSRP1_MOUSE Cysteine and glycine-rich protein 1 OS=Mus musculus GN=Csrp1 PE=1 SV=3	CSRP1	CSRP1	2	898.056	747.278	807.56	855.841	765.877	1129.37	932.785	788.17	1037.5	939.804	775.235	851.552	721.198	964.212	992.383	937.574	805.131	1010.76	836.085	754.695	431.437	818.352	1121.47	871.256	587.291	877.016	932.868	855.612	872.46	824.009	866.266	118.283	198.134	158.083	0.132118	0.298749	0.195542	-0.0206403	0.83617	0.930561	-0.11683	0.35947	0.578625
A2APX3;P21460	A2APX3;P21460	tr|A2APX3|A2APX3_MOUSE;sp|P21460|CYTC_MOUSE	>tr|A2APX3|A2APX3_MOUSE Isoform of P21460, Cystatin-C (Fragment) OS=Mus musculus GN=Cst3 PE=1 SV=1;>sp|P21460|CYTC_MOUSE Cystatin-C OS=Mus musculus GN=Cst3 PE=2 SV=2	CST3	CST3	2	1902.59	1763.57	1815.45	1786.57	1775.75	1853.71	1807.53	2290.66	1772.12	2061.28	1940.54	2036.52	1909.59	1916.78	1997.05	1805.78	1907.73	1711.45	1988.74	1828.08	1655.98	1769.48	1669.1	1552.12	1662.34	1605.84	1759.46	1740.02	1902.33	1842.12	1679.77	146.846	131.051	81.8594	0.073941	0.0717323	0.0492086	-0.177236	0.00130447	0.0564354	-0.0458038	0.395985	0.614923
O88712;O88712-2;O88712-3	O88712;O88712-2;O88712-3	sp|O88712|CTBP1_MOUSE;sp|O88712-2|CTBP1_MOUSE;sp|O88712-3|CTBP1_MOUSE	>sp|O88712|CTBP1_MOUSE C-terminal-binding protein 1 OS=Mus musculus GN=Ctbp1 PE=1 SV=2;>sp|O88712-2|CTBP1_MOUSE Isoform of O88712, Isoform 2 of C-terminal-binding protein 1 OS=Mus musculus GN=Ctbp1;>sp|O88712-3|CTBP1_MOUSE Isoform of O88712, Isoform 3 of C-terminal-binding protein 1 OS=Mus musculus GN=Ctbp1	CTBP1	CTBP1	3	1009.43	1023.2	1096.51	1099.88	1009.35	1454.35	1293.95	1474.08	1251.79	1103.17	1115.21	1185.26	1256.03	1030.53	1525.08	1685.05	1023.31	1656.24	1026.93	1287.2	700.927	1077.21	1200.13	1291.83	847.49	1212.66	1324.71	1258.64	1171.63	1272.1	1173.24	155.255	372.056	164.271	0.12808	0.329425	0.155301	-0.000641026	0.994269	0.996694	0.0701962	0.600242	0.768136
P26231	P26231	sp|P26231|CTNA1_MOUSE	>sp|P26231|CTNA1_MOUSE Catenin alpha-1 OS=Mus musculus GN=Ctnna1 PE=1 SV=1	CTNNA1	CTNNA1	3	298.462	294.651	328.256	249.578	315.18	241.857	298.064	355.229	335.875	342.72	315.036	324.302	306.515	375.098	310.525	324.268	369.501	296.81	379.619	375.217	362.139	299.719	510.05	317.794	289.832	305.156	300.994	304.508	312.916	345.44	332.579	36.4923	34.0215	78.6968	0.121793	0.100877	0.200845	0.0700029	0.475409	0.726369	0.146076	0.0686093	0.237
E0CXB9;Q61301;Q61301-2;Q61301-3	E0CXB9;Q61301;Q61301-2;Q61301-3	tr|E0CXB9|E0CXB9_MOUSE;sp|Q61301|CTNA2_MOUSE;sp|Q61301-2|CTNA2_MOUSE;sp|Q61301-3|CTNA2_MOUSE	>tr|E0CXB9|E0CXB9_MOUSE Isoform of Q61301, Catenin alpha-2 OS=Mus musculus GN=Ctnna2 PE=1 SV=1;>sp|Q61301|CTNA2_MOUSE Catenin alpha-2 OS=Mus musculus GN=Ctnna2 PE=1 SV=3;>sp|Q61301-2|CTNA2_MOUSE Isoform of Q61301, Isoform 2 of Catenin alpha-2 OS=Mus musculus GN=Ctnna2;>sp|Q61301-3|CTNA2_MOUSE Isoform of Q61301, Isoform 3 of Catenin alpha-2 OS=Mus musculus GN=Ctnna2	CTNNA2	CTNNA2	20	11059.2	9956.72	10356.5	9367.64	9646.96	9730.37	10002.2	8713.63	9200.97	11301.1	11396.2	11553.9	10879.9	10725.1	8898.02	8524.86	10578.9	8053.06	11054.5	8428.25	9367.45	9513.77	10475.5	8705.02	11551.4	9536.85	9133.16	10555.7	10277.9	9272.15	9924.49	895.158	1139.47	981.601	0.0881129	0.120056	0.0977984	-0.0512705	0.413539	0.6785	-0.15243	0.0331582	0.165188
Q02248	Q02248	sp|Q02248|CTNB1_MOUSE	>sp|Q02248|CTNB1_MOUSE Catenin beta-1 OS=Mus musculus GN=Ctnnb1 PE=1 SV=1	CTNNB1	CTNNB1	5	2291.74	2107.77	2196.82	2034.07	2048.23	2036.13	2077.48	1885.14	1914.04	2691.33	2372.26	2337.36	2559.96	2187.85	1834	1666.37	2269.19	1707.04	2374.23	1847.46	1757.82	2046.08	2164.78	1934.01	2426.05	2018.98	1919.07	2127.98	2195.73	1922.3	2090.99	233.647	281.916	173.437	0.103895	0.140861	0.0804376	-0.067269	0.310732	0.593787	-0.197074	0.0178288	0.126703
D3Z2H2;E9Q8Z4;E9Q8Z6;E9Q8Z8;E9Q8Z9;E9Q901;E9Q904;G3X9V2;P30999	D3Z2H2;E9Q8Z4;E9Q8Z6;E9Q8Z8;E9Q8Z9;E9Q901;E9Q904;G3X9V2;P30999	tr|D3Z2H2|D3Z2H2_MOUSE;tr|E9Q8Z4|E9Q8Z4_MOUSE;tr|E9Q8Z6|E9Q8Z6_MOUSE;tr|E9Q8Z8|E9Q8Z8_MOUSE;tr|E9Q8Z9|E9Q8Z9_MOUSE;tr|E9Q901|E9Q901_MOUSE;tr|E9Q904|E9Q904_MOUSE;tr|G3X9V2|G3X9V2_MOUSE;sp|P30999|CTND1_MOUSE	>tr|D3Z2H2|D3Z2H2_MOUSE Isoform of P30999, Catenin delta-1 OS=Mus musculus GN=Ctnnd1 PE=1 SV=1;>tr|E9Q8Z4|E9Q8Z4_MOUSE Isoform of P30999, Catenin delta-1 OS=Mus musculus GN=Ctnnd1 PE=1 SV=1;>tr|E9Q8Z6|E9Q8Z6_MOUSE Isoform of P30999, Catenin delta-1 OS=Mus musculus GN=Ctnnd1 PE=1 SV=1;>tr|E9Q8Z8|E9Q8Z8_MOUSE Isoform of P30999, Catenin delta-1 OS=Mus musculus GN=Ctnnd1 PE=1 SV=1;>tr|E9Q8Z9|E9Q8Z9_M…	CTNND1	CTNND1	4	461.802	391	448.1	365.125	429.352	370.638	451.608	429.63	442.06	485.505	453.953	482.498	446.222	490.404	448.77	422.669	466.469	421.569	539.625	416.837	408.26	434.025	367.614	382.072	537.051	451.579	428.645	494.641	439.136	446.314	442.232	39.5742	45.8395	59.5313	0.0935746	0.0974656	0.134242	0.00475059	0.947364	0.979538	0.0230319	0.72486	0.854448
E9QKH8;O35927	E9QKH8;O35927	tr|E9QKH8|E9QKH8_MOUSE;sp|O35927|CTND2_MOUSE	>tr|E9QKH8|E9QKH8_MOUSE Isoform of O35927, Catenin delta-2 OS=Mus musculus GN=Ctnnd2 PE=1 SV=1;>sp|O35927|CTND2_MOUSE Catenin delta-2 OS=Mus musculus GN=Ctnnd2 PE=1 SV=1	CTNND2	CTNND2	3	362.458	363.178	353.326	293.49	375.216	346.918	383.787	369.065	408.247	468.421	490.339	562.924	430.139	442.218	363.497	369.609	472.767	348.524	484.462	402.698	400.025	321.371	306.574	362.017	417.6	331.406	335.316	442.221	403.552	405.94	359.501	69.564	53.3775	51.4032	0.167922	0.128759	0.138678	-0.159839	0.1287	0.40572	0.0171556	0.865376	0.928795
P18242	P18242	sp|P18242|CATD_MOUSE	>sp|P18242|CATD_MOUSE Cathepsin D OS=Mus musculus GN=Ctsd PE=1 SV=1	CTSD	CTSD	3	1628.74	1863.83	1871.15	2098.52	1788.1	1918.57	1800.58	1914.14	1920.58	1373.06	1441.39	1339.16	1812.91	1585.6	2006.56	1879.84	1660.82	2050.73	1669.78	1716.1	1538.94	2290.87	1914.72	2155.32	1832.38	2010.95	2108.41	1681.69	1739.74	1788.97	1999.19	230.034	192.602	207.078	0.139099	0.107373	0.105391	0.206228	0.0219258	0.195194	0.0455862	0.59508	0.765103
Q60598;Q921L6	Q60598;Q921L6	sp|Q60598|SRC8_MOUSE;tr|Q921L6|Q921L6_MOUSE	>sp|Q60598|SRC8_MOUSE Src substrate cortactin OS=Mus musculus GN=Cttn PE=1 SV=2;>tr|Q921L6|Q921L6_MOUSE Isoform of Q60598, Cortactin, isoform CRA_a OS=Mus musculus GN=Cttn PE=1 SV=1	CTTN	CTTN	1	218.079	250.585	244.794	233.948	226.43	293.266	326.593	298.583	215.307	212.762	285.781	325.523	274.799	228.918	257.591	281.571	228.252	329.47	250.349	357.47	223.994	228.39	219.405	297.091	210.477	325.207	324.541	254.961	259.669	275.528	265.725	40.4619	50.8383	49.4786	0.153871	0.179797	0.187513	0.0277199	0.793805	0.918459	0.0812737	0.44051	0.650867
B9EJA2;B9EJA2-2;B9EJA2-3;B9EJA2-4;B9EJA2-5	B9EJA2;B9EJA2-2;B9EJA2-3;B9EJA2-4;B9EJA2-5	sp|B9EJA2|CTTB2_MOUSE;sp|B9EJA2-2|CTTB2_MOUSE;sp|B9EJA2-3|CTTB2_MOUSE;sp|B9EJA2-4|CTTB2_MOUSE;sp|B9EJA2-5|CTTB2_MOUSE	>sp|B9EJA2|CTTB2_MOUSE Cortactin-binding protein 2 OS=Mus musculus GN=Cttnbp2 PE=1 SV=2;>sp|B9EJA2-2|CTTB2_MOUSE Isoform of B9EJA2, Isoform 2 of Cortactin-binding protein 2 OS=Mus musculus GN=Cttnbp2;>sp|B9EJA2-3|CTTB2_MOUSE Isoform of B9EJA2, Isoform 3 of Cortactin-binding protein 2 OS=Mus musculus GN=Cttnbp2;>sp|B9EJA2-4|CTTB2_MOUSE Isoform of B9EJA2, Isoform 4 of Cortactin-binding protein 2 OS…	CTTNBP2	CTTNBP2	5	577.369	544.528	556.715	582.553	491.607	616.213	616.513	540.451	422.139	569.099	543.16	588.956	543.387	498.376	534.923	546.689	449.718	604.035	541.053	453.834	332.299	509.301	569.855	515.502	289.72	572.709	589.346	549.191	549.362	494.65	513.661	52.016	89.8992	103.124	0.100327	0.200749	0.252315	-0.123589	0.246048	0.537422	-0.167855	0.07609	0.248198
Q9WTX6	Q9WTX6	sp|Q9WTX6|CUL1_MOUSE	>sp|Q9WTX6|CUL1_MOUSE Cullin-1 OS=Mus musculus GN=Cul1 PE=1 SV=1	CUL1	CUL1	3	167.537	190.988	179.907	172.956	202.346	158.147	192.549	200.031	199.905	175.242	165.523	168.861	198.121	161.588	206.616	227.228	179.072	226.428	169.2	201.058	201.809	198.041	149.236	187.683	188.462	189.671	200.323	183.432	180.979	201.63	185.264	15.8545	21.8173	16.9654	0.0878753	0.110627	0.0988343	0.0331922	0.595559	0.802756	0.153618	0.0274184	0.150924
Q9D4H8	Q9D4H8	sp|Q9D4H8|CUL2_MOUSE	>sp|Q9D4H8|CUL2_MOUSE Cullin-2 OS=Mus musculus GN=Cul2 PE=1 SV=2	CUL2	CUL2	3	330.959	402.244	345.748	381.624	418.236	395.759	392.54	422.983	400.575	333.63	327.025	331.121	416.442	368.415	386.912	429.236	330.189	465.557	306.85	391.651	400.973	331.904	371.531	429.627	376.394	399.871	431.059	398.246	376.236	387.338	391.233	35.9739	54.5019	34.9101	0.0972433	0.145039	0.0915495	0.0575579	0.377549	0.651107	0.0355552	0.643042	0.798577
Q9JLV5	Q9JLV5	sp|Q9JLV5|CUL3_MOUSE	>sp|Q9JLV5|CUL3_MOUSE Cullin-3 OS=Mus musculus GN=Cul3 PE=1 SV=1	CUL3	CUL3	6	554.346	572.733	564.824	643.425	629.577	613.429	578.204	667.338	575.283	1076.13	519.605	564.773	625.928	512.721	595.982	651.366	539.611	688.407	528.178	583.96	555.408	577.272	650.809	596.021	567.467	586.136	638.438	558.501	621.308	591.844	596.378	138.387	59.2392	35.2901	0.181649	0.0982654	0.0583497	-0.0362394	0.714629	0.875882	-0.0511497	0.620877	0.782987
Q3TCH7	Q3TCH7	sp|Q3TCH7|CUL4A_MOUSE	>sp|Q3TCH7|CUL4A_MOUSE Cullin-4A OS=Mus musculus GN=Cul4a PE=1 SV=1	CUL4A	CUL4A	1	78.2493	84.5498	83.9225	93.1705	85.6726	89.5273	96.3889	89.5849	92.102	84.3892	79.5227	88.797	97.2736	90.8015	86.8181	101.454	84.3424	107.572	76.3241	88.075	103.313	93.7132	87.6489	99.7001	93.2776	85.5391	92.981	94.9455	88.1394	92.5569	92.5436	5.73059	11.578	4.69227	0.0655371	0.126447	0.0510009	0.0716031	0.126181	0.403198	0.0636488	0.312292	0.532086
E9PV12;E9Q6Z0;G3X914;Q9D5V5	E9PV12;E9Q6Z0;G3X914;Q9D5V5	tr|E9PV12|E9PV12_MOUSE;tr|E9Q6Z0|E9Q6Z0_MOUSE;tr|G3X914|G3X914_MOUSE;sp|Q9D5V5|CUL5_MOUSE	>tr|E9PV12|E9PV12_MOUSE Isoform of Q9D5V5, Cullin-5 OS=Mus musculus GN=Cul5 PE=1 SV=1;>tr|E9Q6Z0|E9Q6Z0_MOUSE Isoform of Q9D5V5, Cullin-5 OS=Mus musculus GN=Cul5 PE=1 SV=1;>tr|G3X914|G3X914_MOUSE Isoform of Q9D5V5, Cullin 5 OS=Mus musculus GN=Cul5 PE=1 SV=1;>sp|Q9D5V5|CUL5_MOUSE Cullin-5 OS=Mus musculus GN=Cul5 PE=1 SV=3	CUL5	CUL5	4	288.183	335.439	294.08	316.058	336.015	320.643	318.058	331.856	249.148	283.125	282.35	285.643	327.59	229.619	323.965	378.137	287.574	373.526	261.042	300.961	302.085	293.769	324.886	329.079	329.061	315.007	338.9	333.555	299.844	318.184	323.465	32.6465	43.6815	15.0461	0.114953	0.136399	0.0478025	0.116506	0.0904048	0.349853	0.0826682	0.312928	0.532561
O35188	O35188	sp|O35188|X3CL1_MOUSE	>sp|O35188|X3CL1_MOUSE Fractalkine OS=Mus musculus GN=Cx3cl1 PE=2 SV=3	CX3CL1	CX3CL1	1	234.983	214.158	217.644	216.165	192.627	187.264	195.063	154.688	176.01	188.709	190.52	178.657	182.907	183.046	153.501	137.581	191.681	141.939	226.671	143.385	166.03	193.533	176.064	181.194	213.194	194.169	164.837	165.791	193.746	165.827	184.112	20.702	32.6458	17.3979	0.106869	0.185619	0.0934747	-0.0714013	0.305998	0.58992	-0.23878	0.0129571	0.107222
G5E850;P56395	G5E850;P56395	tr|G5E850|G5E850_MOUSE;sp|P56395|CYB5_MOUSE	>tr|G5E850|G5E850_MOUSE Isoform of P56395, Cytochrome b-5, isoform CRA_a OS=Mus musculus GN=Cyb5a PE=1 SV=1;>sp|P56395|CYB5_MOUSE Cytochrome b5 OS=Mus musculus GN=Cyb5a PE=1 SV=2	CYB5A	CYB5A	2	298.029	345.949	353.515	343.58	357.635	348.254	386.354	442.108	400.181	452.016	433.847	508.488	421.795	407.174	404.544	416.576	458.198	373.324	466.292	458.491	411.052	346.185	384.792	334.968	380.113	368.79	368.579	415.093	392.78	426.925	371.217	55.8247	34.7782	26.2742	0.142312	0.0825453	0.0705922	-0.0711024	0.386787	0.655877	0.129533	0.130762	0.329712
Q9CQX2	Q9CQX2	sp|Q9CQX2|CYB5B_MOUSE	>sp|Q9CQX2|CYB5B_MOUSE Cytochrome b5 type B OS=Mus musculus GN=Cyb5b PE=1 SV=1	CYB5B	CYB5B	4	2565.26	2491.59	2255.58	1983.07	2273.63	1642.28	1928.54	2013.54	2185.28	2356.77	2195.39	2126.6	2352.97	2461.9	1952.64	1533.96	2199.11	1788.69	2325.78	2607.62	1495.48	2181.24	1753.79	2060.15	2321.35	2021.77	1822.7	1716.7	2202.31	1986.18	1982.53	250.483	414.784	227.443	0.119701	0.212679	0.114741	-0.150565	0.0634845	0.306365	-0.167007	0.105754	0.291711
Q9DB73	Q9DB73	sp|Q9DB73|NB5R1_MOUSE	>sp|Q9DB73|NB5R1_MOUSE NADH-cytochrome b5 reductase 1 OS=Mus musculus GN=Cyb5r1 PE=2 SV=1	CYB5R1	CYB5R1	4	2418.86	2101.13	2297.58	2174.3	2002.54	2088.07	1805.7	1750.15	1758.87	1992.44	1944.55	1774.06	1828.86	1942.53	1688.22	1355.76	1686.12	1476.77	1782.68	1387.1	1542.86	2237.07	2001.97	1766.79	1653.78	1804.3	1773.35	1530.8	1991.4	1559.93	1824.01	206.885	163.689	232.187	0.101895	0.105607	0.124479	-0.129321	0.0862502	0.343396	-0.352127	4.17207e-05	0.00447318
F2Z456;Q9DCN2;Q9DCN2-2	F2Z456;Q9DCN2;Q9DCN2-2	tr|F2Z456|F2Z456_MOUSE;sp|Q9DCN2|NB5R3_MOUSE;sp|Q9DCN2-2|NB5R3_MOUSE	>tr|F2Z456|F2Z456_MOUSE Isoform of Q9DCN2, NADH-cytochrome b5 reductase OS=Mus musculus GN=Cyb5r3 PE=1 SV=1;>sp|Q9DCN2|NB5R3_MOUSE NADH-cytochrome b5 reductase 3 OS=Mus musculus GN=Cyb5r3 PE=1 SV=3;>sp|Q9DCN2-2|NB5R3_MOUSE Isoform of Q9DCN2, Isoform 2 of NADH-cytochrome b5 reductase 3 OS=Mus musculus GN=Cyb5r3	CYB5R3	CYB5R3	8	4458.33	4261.35	4519.58	4610.22	4180.6	4389.48	4173.45	4518.5	4602.06	4542.02	4494.04	4731.89	4115.02	4454.1	4129.43	3837.15	5023.29	4035.57	4852.97	6461.16	4447.51	4655.36	4582.86	4015.95	4374.23	4228.72	4212.11	3935.99	4432.19	4683.87	4286.46	184.882	894.713	269.727	0.0421044	0.178764	0.0629014	-0.049496	0.218822	0.511124	0.0604521	0.402326	0.619311
Q9D0M3;Q9D0M3-2	Q9D0M3;Q9D0M3-2	sp|Q9D0M3|CY1_MOUSE;sp|Q9D0M3-2|CY1_MOUSE	>sp|Q9D0M3|CY1_MOUSE Cytochrome c1, heme protein, mitochondrial OS=Mus musculus GN=Cyc1 PE=1 SV=1;>sp|Q9D0M3-2|CY1_MOUSE Isoform of Q9D0M3, Isoform 2 of Cytochrome c1, heme protein, mitochondrial OS=Mus musculus GN=Cyc1	CYC1	CYC1	2	5958.95	5096.68	5938.19	5301.25	5261.97	5669.66	5433.19	5207.1	4353.85	6190.33	6028.15	5947.01	5044	4844.09	5347.5	4493.04	5618.24	4882.41	5999.9	4446.78	4094.33	5301.49	5379.53	4572.53	5291.59	5001.17	5011.66	4539.86	5448.17	4983.17	5013.97	529.878	694.972	344.769	0.100038	0.139759	0.06997	-0.116254	0.0728281	0.322431	-0.134136	0.0891047	0.273078
G3UWG1;P62897	G3UWG1;P62897	tr|G3UWG1|G3UWG1_MOUSE;sp|P62897|CYC_MOUSE	>tr|G3UWG1|G3UWG1_MOUSE MCG115977 OS=Mus musculus GN=Gm10108 PE=3 SV=1;>sp|P62897|CYC_MOUSE Cytochrome c, somatic OS=Mus musculus GN=Cycs PE=1 SV=2	CYCS;GM10108	CYCS;GM10108	4	3181.03	3163.96	3937.81	3497.74	3640.19	4095.83	3888.72	4129.23	3617.76	4063.42	4023.28	3382.24	4686.66	4320.87	3715.56	2952.56	4308.34	3599.65	4700.46	4656.77	4763.77	3944.78	3399.08	3431.61	3778.3	3957.96	3882.27	4037.25	3830.62	4099.59	3775.89	438.411	691.533	258.786	0.115531	0.180825	0.0702614	-0.0149225	0.829402	0.926236	0.0876524	0.340629	0.560317
Q7TMB8	Q7TMB8	sp|Q7TMB8|CYFP1_MOUSE	>sp|Q7TMB8|CYFP1_MOUSE Cytoplasmic FMR1-interacting protein 1 OS=Mus musculus GN=Cyfip1 PE=1 SV=1	CYFIP1	CYFIP1	14	7857.54	7450.7	7869.84	8477.97	6955.78	8528.63	8693.49	8046.27	7307.27	7737	7347.79	7448.59	7125.03	7139.5	8301.8	8577.68	7058.59	8414.41	7752.08	7379.43	7101.06	8656.8	7314.05	8305.67	6602.24	8632.19	8378.17	8143.92	7713.24	7797.86	8004.72	558.406	639.196	765.106	0.0715919	0.0822951	0.100828	0.0509202	0.375134	0.649649	0.0150263	0.783038	0.886173
F6QD74	F6QD74	tr|F6QD74|F6QD74_MOUSE	>tr|F6QD74|F6QD74_MOUSE Isoform of Q5SQX6, Cytoplasmic FMR1-interacting protein 2 (Fragment) OS=Mus musculus GN=Cyfip2 PE=1 SV=1	CYFIP2	CYFIP2	13	5723.65	6242.66	6384	6389.1	6002.39	6079.17	7258.56	6480.39	6285.76	6372.42	5920.34	6052.15	5974.07	5934.31	6766.19	6676.23	5741.82	7218.5	6689.75	7100.1	6552.62	7203.12	5122.51	7131.2	5926.32	7326.48	7268.96	6813.86	6221.35	6677.89	6684.64	372.472	477.908	841.982	0.0577868	0.0744041	0.136339	0.0950715	0.132677	0.410002	0.101122	0.0462143	0.200289
Q9JKY7	Q9JKY7	tr|Q9JKY7|Q9JKY7_MOUSE	>tr|Q9JKY7|Q9JKY7_MOUSE Cytochrome P450 CYP2D22 OS=Mus musculus GN=Cyp2d22 PE=1 SV=1	CYP2D22	CYP2D22	4	291.434	297.228	327.277	287.076	285.374	311.427	301.653	318.566	358.551	354.922	350.178	328.63	306.96	353.533	331.118	323.783	375.486	269.181	318.271	474.883	369.223	313.033	315.033	274.995	276.957	289.003	301.505	341.624	319.486	351.706	301.736	26.4058	64.7774	23.7583	0.0822689	0.178146	0.0779987	-0.0817098	0.156495	0.434101	0.123358	0.133905	0.334617
Q9WVK8	Q9WVK8	sp|Q9WVK8|CP46A_MOUSE	>sp|Q9WVK8|CP46A_MOUSE Cholesterol 24-hydroxylase OS=Mus musculus GN=Cyp46a1 PE=2 SV=1	CYP46A1	CYP46A1	8	1828.72	1668.57	1720.26	1798.08	1550.75	1899.64	1567.97	1705.78	1550.59	1655.19	1690.23	1802.49	1620.38	1578.99	1682.04	1466.62	1779.12	1468.4	1792.58	1651.51	1432.58	1657.47	2067.92	1460.9	2231.51	1607.68	1604.18	1674.02	1688.4	1610.41	1757.67	111.36	153.261	280.459	0.0654553	0.0957815	0.153087	0.0461019	0.500724	0.742504	-0.070986	0.206454	0.425326
D3YVS7;Q8K353	D3YVS7;Q8K353	tr|D3YVS7|D3YVS7_MOUSE;sp|Q8K353|CYTM1_MOUSE	>tr|D3YVS7|D3YVS7_MOUSE Isoform of Q8K353, Cysteine-rich and transmembrane domain-containing protein 1 (Fragment) OS=Mus musculus GN=Cystm1 PE=1 SV=1;>sp|Q8K353|CYTM1_MOUSE Cysteine-rich and transmembrane domain-containing protein 1 OS=Mus musculus GN=Cystm1 PE=3 SV=1	CYSTM1	CYSTM1	1	91.8752	70.1998	76.772	52.1688	68.5934	64.016	74.6952	66.4615	109.754	84.3792	88.4387	108.99	76.1505	116.436	68.9683	77.4775	122.403	75.1795	94.4819	127.611	131.395	73.0133	58.4604	86.6133	79.3025	76.295	65.899	65.4748	82.0664	99.6451	72.1512	19.05	26.9745	9.56826	0.232594	0.280268	0.134189	-0.161316	0.22478	0.515635	0.269085	0.0939283	0.277703
D3YU95;D3YU96;P63034;P63034-2;P63034-3;Q99KH2	D3YU95;D3YU96;P63034;P63034-2;P63034-3;Q99KH2	tr|D3YU95|D3YU95_MOUSE;tr|D3YU96|D3YU96_MOUSE;sp|P63034|CYH2_MOUSE;sp|P63034-2|CYH2_MOUSE;sp|P63034-3|CYH2_MOUSE;tr|Q99KH2|Q99KH2_MOUSE	>tr|D3YU95|D3YU95_MOUSE Isoform of P63034, Cytohesin-2 OS=Mus musculus GN=Cyth2 PE=1 SV=1;>tr|D3YU96|D3YU96_MOUSE Isoform of P63034, Cytohesin-2 OS=Mus musculus GN=Cyth2 PE=1 SV=1;>sp|P63034|CYH2_MOUSE Cytohesin-2 OS=Mus musculus GN=Cyth2 PE=1 SV=2;>sp|P63034-2|CYH2_MOUSE Isoform of P63034, Isoform 2 of Cytohesin-2 OS=Mus musculus GN=Cyth2;>sp|P63034-3|CYH2_MOUSE Isoform of P63034, Isoform 3 of C…	CYTH2	CYTH2	1	412.936	374.046	392.878	452.208	393.003	438.708	454.68	413.264	362.842	380.556	356.124	383.639	384.878	350.835	413.7	415.758	331.096	423.102	380.748	371.278	367.911	375.641	470.582	370.27	382.824	400.784	401.058	400.904	396.471	386.227	400.295	33.6882	33.204	33.5557	0.0838419	0.0879527	0.0799518	0.0145156	0.800097	0.920938	-0.0377248	0.531158	0.720086
Q9D172	Q9D172	sp|Q9D172|ES1_MOUSE	>sp|Q9D172|ES1_MOUSE ES1 protein homolog, mitochondrial OS=Mus musculus GN=D10Jhu81e PE=1 SV=1	D10JHU81E	D10JHU81E	2	1326.43	1343.76	1257.79	1649.1	1386.77	1723.49	1094.87	1344.04	1353.76	895.956	817.249	718.975	805.21	934.107	1294.18	921.742	1160.37	933.082	760.123	880.747	892.818	1442.15	1493.06	1402.42	1407.75	1247.67	1269.73	1262.55	1189.39	977.58	1360.76	316.394	183.754	98.9891	0.283431	0.181611	0.0730624	0.241039	0.115618	0.389464	-0.253421	0.122124	0.317915
P16381;Q62167	P16381;Q62167	sp|P16381|DDX3L_MOUSE;sp|Q62167|DDX3X_MOUSE	>sp|P16381|DDX3L_MOUSE Putative ATP-dependent RNA helicase Pl10 OS=Mus musculus GN=D1Pas1 PE=2 SV=1;>sp|Q62167|DDX3X_MOUSE ATP-dependent RNA helicase DDX3X OS=Mus musculus GN=Ddx3x PE=1 SV=3	D1PAS1;DDX3X	D1PAS1;DDX3X	6	2137.34	1977.95	2083.75	2504.8	1799.23	2211.84	1968.4	1954.74	1981.83	1795.13	1825.99	1885.82	1822.96	1877.52	2041.26	1988.1	2152.66	1957.67	2067.5	2622.41	1672.01	2395.31	2428.35	2217.99	1610.49	2095.16	2251.33	1855.06	1987.66	2071.66	2121.95	195.97	285.926	296.679	0.0936649	0.134564	0.149177	0.0873044	0.254696	0.545683	0.0544814	0.458011	0.668317
D3YTS3;Q68FD9	D3YTS3;Q68FD9	tr|D3YTS3|D3YTS3_MOUSE;sp|Q68FD9|K1549_MOUSE	>tr|D3YTS3|D3YTS3_MOUSE Isoform of Q68FD9, Protein D630045J12Rik OS=Mus musculus GN=D630045J12Rik PE=1 SV=1;>sp|Q68FD9|K1549_MOUSE UPF0606 protein KIAA1549 OS=Mus musculus GN=Kiaa1549 PE=1 SV=3	D630045J12RIK;KIAA1549	D630045J12RIK;KIAA1549	7	830.902	860.965	838.763	750.025	838.014	638.753	817.251	729.397	775.389	909.029	948.204	942.084	896.621	940.722	781.214	723.821	936.513	750.3	1010.16	950.213	947.303	881.278	950.425	789.878	1003.12	826.088	833.471	857.799	836.866	871.36	877.437	90.3653	115.502	75.0116	0.113216	0.135917	0.0839147	0.0721757	0.308881	0.591841	0.0553776	0.492341	0.692258
Q8BPM0;Q8BPM0-2	Q8BPM0;Q8BPM0-2	sp|Q8BPM0|DAAM1_MOUSE;sp|Q8BPM0-2|DAAM1_MOUSE	>sp|Q8BPM0|DAAM1_MOUSE Disheveled-associated activator of morphogenesis 1 OS=Mus musculus GN=Daam1 PE=1 SV=4;>sp|Q8BPM0-2|DAAM1_MOUSE Isoform of Q8BPM0, Isoform 2 of Disheveled-associated activator of morphogenesis 1 OS=Mus musculus GN=Daam1	DAAM1	DAAM1	3	438.463	388.929	418.281	375.128	412.196	393.181	379.373	362.547	408.773	375.561	442.967	427.022	756.509	458.014	385.917	382.079	423.872	359.08	446.736	448.45	502.342	370.88	400.387	374.802	433.202	345.593	378	377.772	431.21	421.211	382.948	97.9229	49.3628	27.3504	0.182586	0.116477	0.0702433	-0.14884	0.147847	0.424931	-0.0167478	0.874293	0.93374
Q80U19	Q80U19	sp|Q80U19|DAAM2_MOUSE	>sp|Q80U19|DAAM2_MOUSE Disheveled-associated activator of morphogenesis 2 OS=Mus musculus GN=Daam2 PE=2 SV=4	DAAM2	DAAM2	1	88.1325	79.0531	80.5229	73.9738	76.4373	85.0595	79.1769	79.9274	86.8309	92.007	96.3951	87.7095	77.3128	90.6194	70.1628	75.5729	81.7689	58.6419	81.9373	31.6925	79.5668	80.9424	70.4184	69.5841	87.3551	78.4589	62.2553	71.4614	83.797	68.4776	74.3537	6.67839	18.1836	8.3892	0.0792512	0.352205	0.113144	-0.176143	0.00905282	0.135168	-0.347988	0.0127424	0.105855
P61804	P61804	sp|P61804|DAD1_MOUSE	>sp|P61804|DAD1_MOUSE Dolichyl-diphosphooligosaccharide--protein glycosyltransferase subunit DAD1 OS=Mus musculus GN=Dad1 PE=3 SV=3	DAD1	DAD1	2	417.866	367.49	367.323	422.366	407.893	399.492	395.917	385.023	379.851	340.44	457.73	463.127	462.069	990.745	366.77	459.791	363.199	420.113	380.656	391.482	445.986	438.385	445.647	398.977	417.412	366.342	394.79	360.088	446.952	404	403.092	160.884	38.4869	33.0335	0.261367	0.0943277	0.0824821	-0.0979389	0.483349	0.731486	-0.0960355	0.494234	0.693277
Q62165	Q62165	sp|Q62165|DAG1_MOUSE	>sp|Q62165|DAG1_MOUSE Dystroglycan OS=Mus musculus GN=Dag1 PE=1 SV=4	DAG1	DAG1	2	206.269	180.298	194.271	182.742	192.147	188.428	181.829	166.851	193.419	216.696	201.774	210.7	176.665	205.965	183.09	168.083	207.113	172.986	212.315	184.893	185.861	178.07	200.059	175.991	197.704	178.695	161.749	209.695	192.718	187.763	185.995	14.3049	16.4144	16.8358	0.0746994	0.0863826	0.0909279	-0.0525973	0.35156	0.630999	-0.0385033	0.496886	0.695415
Q6WQJ1	Q6WQJ1	sp|Q6WQJ1|DGLA_MOUSE	>sp|Q6WQJ1|DGLA_MOUSE Sn1-specific diacylglycerol lipase alpha OS=Mus musculus GN=Dagla PE=1 SV=2	DAGLA	DAGLA	8	1325.31	1384.18	1306.72	1180.57	1218.89	1136.36	1278.43	1116.47	1236.59	1471.99	1477.18	1322.7	1352.38	1370.22	1136.62	959.626	1291.19	1024.8	1354.38	1205.21	1243.91	1163.52	1230.17	1044.99	1164.72	1186.95	1224.32	1209.74	1298.43	1173.68	1174.91	111.869	142.446	63.2006	0.0869432	0.12523	0.0558076	-0.141068	0.0164377	0.170019	-0.150157	0.0374242	0.178995
F6QP10;Q91WC9	F6QP10;Q91WC9	tr|F6QP10|F6QP10_MOUSE;sp|Q91WC9|DGLB_MOUSE	>tr|F6QP10|F6QP10_MOUSE Isoform of Q91WC9, Sn1-specific diacylglycerol lipase beta (Fragment) OS=Mus musculus GN=Daglb PE=1 SV=2;>sp|Q91WC9|DGLB_MOUSE Sn1-specific diacylglycerol lipase beta OS=Mus musculus GN=Daglb PE=1 SV=2	DAGLB	DAGLB	1	46.0269	27.2949	42.2473	33.0885	42.5552	34.7833	47.0514	24.4489	49.2368	55.5934	50.2246	45.8162	37.517	55.7475	33.1768	31.2631	52.4785	27.9037	51.5209	38.453	48.349	41.6317	20.9403	49.8845	43.0916	41.9722	28.2378	36.8555	42.2594	40.4493	37.5162	9.70878	10.2334	9.85003	0.255544	0.262108	0.305768	-0.182542	0.288785	0.575405	-0.0640192	0.691166	0.830276
G3X9M0;Q9ER88;Q9ER88-2	G3X9M0;Q9ER88;Q9ER88-2	tr|G3X9M0|G3X9M0_MOUSE;sp|Q9ER88|RT29_MOUSE;sp|Q9ER88-2|RT29_MOUSE	>tr|G3X9M0|G3X9M0_MOUSE Isoform of Q9ER88, 28S ribosomal protein S29, mitochondrial OS=Mus musculus GN=Dap3 PE=1 SV=1;>sp|Q9ER88|RT29_MOUSE 28S ribosomal protein S29, mitochondrial OS=Mus musculus GN=Dap3 PE=2 SV=1;>sp|Q9ER88-2|RT29_MOUSE Isoform of Q9ER88, Isoform 2 of 28S ribosomal protein S29, mitochondrial OS=Mus musculus GN=Dap3	DAP3	DAP3	1	70.6663	52.5487	60.2428	58.6639	55.5535	77.4952	49.0296	63.7413	60.3765	70.7375	63.4988	63.7077	51.674	59.5035	54.3993	58.2198	65.4265	44.8455	70.8483	54.0543	68.2187	40.092	51.4841	59.3396	53.8535	52.3256	46.3613	58.1508	61.2457	59.4304	51.6581	7.94504	9.23722	6.6869	0.129056	0.161693	0.13645	-0.245533	0.00841757	0.133062	-0.0478849	0.601862	0.769809
Q922B2	Q922B2	sp|Q922B2|SYDC_MOUSE	>sp|Q922B2|SYDC_MOUSE Aspartate--tRNA ligase, cytoplasmic OS=Mus musculus GN=Dars PE=2 SV=2	DARS	DARS	5	447.832	510.267	462.209	594.328	567.027	576.742	571.277	567.18	584.076	504.018	522.115	546.193	584.577	500.232	538.794	577.839	534.464	624.698	507.898	599.61	613.291	515.431	571.067	616.225	506.704	541.463	607.638	513.828	538.434	570.942	553.194	47.4822	44.5183	45.7004	0.0911729	0.0787777	0.081808	0.040289	0.507754	0.748972	0.086202	0.168424	0.384776
Q9QXS6;Q9QXS6-2;Q9QXS6-3	Q9QXS6;Q9QXS6-2;Q9QXS6-3	sp|Q9QXS6|DREB_MOUSE;sp|Q9QXS6-2|DREB_MOUSE;sp|Q9QXS6-3|DREB_MOUSE	>sp|Q9QXS6|DREB_MOUSE Drebrin OS=Mus musculus GN=Dbn1 PE=1 SV=4;>sp|Q9QXS6-2|DREB_MOUSE Isoform of Q9QXS6, Isoform A2 of Drebrin OS=Mus musculus GN=Dbn1;>sp|Q9QXS6-3|DREB_MOUSE Isoform of Q9QXS6, Isoform E2 of Drebrin OS=Mus musculus GN=Dbn1	DBN1	DBN1	4	701.822	956.616	895.399	918.645	918.743	799.972	1018.65	839.877	968.456	739.179	891.907	886.052	916.73	812.084	871.43	793.097	804.09	1001.7	654.912	1038.49	687.078	1066.38	891.982	1360.2	638.412	1188.14	1319.31	869.019	876.009	835.828	1047.63	88.4307	145.798	263.057	0.104617	0.175793	0.275016	0.222413	0.0578468	0.298124	-0.0794189	0.361683	0.579916
P53395	P53395	sp|P53395|ODB2_MOUSE	>sp|P53395|ODB2_MOUSE Lipoamide acyltransferase component of branched-chain alpha-keto acid dehydrogenase complex, mitochondrial OS=Mus musculus GN=Dbt PE=1 SV=2	DBT	DBT	1	404.632	377.056	413.299	504.827	367.557	508.163	342.815	420.249	370.391	387.783	377.382	379.377	365.274	359.131	392.358	370.239	419.504	342.787	378.312	346.174	323.503	374.647	493.648	348.861	332.295	328.971	359.336	348.538	398.424	367.554	369.471	50.3447	32.782	56.9131	0.118364	0.0889658	0.139594	-0.111876	0.182662	0.463419	-0.111486	0.141322	0.344029
Q8BHC4	Q8BHC4	sp|Q8BHC4|DCAKD_MOUSE	>sp|Q8BHC4|DCAKD_MOUSE Dephospho-CoA kinase domain-containing protein OS=Mus musculus GN=Dcakd PE=2 SV=1	DCAKD	DCAKD	1	159.506	144.524	149.544	148.819	135.655	137.78	148.242	138.893	149.552	164.789	156.023	152.596	149.659	147.481	131.874	120.244	140.471	135.099	161.352	121.902	136.611	132.953	152.744	139.293	144.778	158.472	140.969	134.298	148.79	135.365	143.358	8.09288	13.6937	9.40848	0.0543511	0.0984393	0.0648646	-0.054296	0.222546	0.514058	-0.140528	0.012749	0.105855
P70211;P70211-2;P70211-3	P70211;P70211-2;P70211-3	sp|P70211|DCC_MOUSE;sp|P70211-2|DCC_MOUSE;sp|P70211-3|DCC_MOUSE	>sp|P70211|DCC_MOUSE Netrin receptor DCC OS=Mus musculus GN=Dcc PE=1 SV=2;>sp|P70211-2|DCC_MOUSE Isoform of P70211, Isoform C of Netrin receptor DCC OS=Mus musculus GN=Dcc;>sp|P70211-3|DCC_MOUSE Isoform of P70211, Isoform B of Netrin receptor DCC OS=Mus musculus GN=Dcc	DCC	DCC	1	1476.44	1627.21	1490.45	1717.35	1632.07	1590.25	1635.85	1489.63	1595.96	1536.82	1393.67	1462.56	1518.54	1523.12	1508.61	1480.7	1446.34	1581.62	1502.88	1463.59	1485.82	1520.53	1766.82	1637.64	1271.65	1579.46	1705.1	1547.06	1549.28	1495.65	1575.46	86.9886	43.5691	159.914	0.0561027	0.0287514	0.106943	0.0194888	0.716003	0.876694	-0.0492305	0.242027	0.463655
Q9JLM8	Q9JLM8	sp|Q9JLM8|DCLK1_MOUSE	>sp|Q9JLM8|DCLK1_MOUSE Serine/threonine-protein kinase DCLK1 OS=Mus musculus GN=Dclk1 PE=1 SV=1	DCLK1	DCLK1	11	4412.87	4366.15	4214.77	4927.4	4331.89	4604.91	4406.93	4883.12	4076.96	4095.31	3949.23	4067.34	4301.49	3768.55	4589.58	4911.03	4133.86	4926.26	4146.24	4863.33	3995.32	4812.95	4639.23	4369.4	4759.22	4675.02	4966.74	4938.85	4314.78	4509.38	4737.34	329.529	409.057	203.434	0.0757213	0.0917419	0.0435881	0.137482	0.00925415	0.135168	0.0623423	0.286691	0.505708
A0A0A6YWI6;A0A0A6YX71;Q6PGN3;Q6PGN3-2;Q6PGN3-3;Q6PGN3-4;Q6PGN3-5;Q6PGN3-6	A0A0A6YWI6;A0A0A6YX71;Q6PGN3;Q6PGN3-2;Q6PGN3-3;Q6PGN3-4;Q6PGN3-5;Q6PGN3-6	tr|A0A0A6YWI6|A0A0A6YWI6_MOUSE;tr|A0A0A6YX71|A0A0A6YX71_MOUSE;sp|Q6PGN3|DCLK2_MOUSE;sp|Q6PGN3-2|DCLK2_MOUSE;sp|Q6PGN3-3|DCLK2_MOUSE;sp|Q6PGN3-4|DCLK2_MOUSE;sp|Q6PGN3-5|DCLK2_MOUSE;sp|Q6PGN3-6|DCLK2_MOUSE	>tr|A0A0A6YWI6|A0A0A6YWI6_MOUSE Isoform of Q6PGN3, Serine/threonine-protein kinase DCLK2 OS=Mus musculus GN=Dclk2 PE=1 SV=1;>tr|A0A0A6YX71|A0A0A6YX71_MOUSE Isoform of Q6PGN3, Serine/threonine-protein kinase DCLK2 OS=Mus musculus GN=Dclk2 PE=1 SV=1;>sp|Q6PGN3|DCLK2_MOUSE Serine/threonine-protein kinase DCLK2 OS=Mus musculus GN=Dclk2 PE=1 SV=1;>sp|Q6PGN3-2|DCLK2_MOUSE Isoform of Q6PGN3, Isoform 2 o…	DCLK2	DCLK2	9	1248.75	1301.57	1308.86	1390.25	1183.78	1320.74	1294.89	1402.41	1279.9	1275.24	1230.98	1319.65	1289.32	1211.38	1314.31	1365.06	1232.61	1348.32	1266.31	1278.43	943.712	1352.76	1148.96	1366	958.092	1265.54	1425	1334.22	1289.84	1249.82	1264.37	60.76	142.729	161.219	0.0470295	0.126718	0.138147	-0.0383999	0.521162	0.758488	-0.053197	0.361152	0.579441
E9Q3M3;O08788	E9Q3M3;O08788	tr|E9Q3M3|E9Q3M3_MOUSE;sp|O08788|DCTN1_MOUSE	>tr|E9Q3M3|E9Q3M3_MOUSE Isoform of O08788, Dynactin subunit 1 OS=Mus musculus GN=Dctn1 PE=1 SV=1;>sp|O08788|DCTN1_MOUSE Dynactin subunit 1 OS=Mus musculus GN=Dctn1 PE=1 SV=3	DCTN1	DCTN1	11	1080.93	1098.09	1072.55	1379.58	1161.82	1408.62	1211.49	1528.83	1273.91	1170.72	996.028	1125.18	1166.72	1105.7	1401.08	1576.23	1052.33	1519.21	996.017	1331.93	2033.71	1175.24	1382.66	1289.98	994.315	1270.3	1342.74	1433.5	1198.58	1415.79	1269.82	149.303	349.72	147.251	0.120031	0.248164	0.123519	0.084135	0.297118	0.583353	0.213048	0.0615021	0.228031
Q99KJ8	Q99KJ8	sp|Q99KJ8|DCTN2_MOUSE	>sp|Q99KJ8|DCTN2_MOUSE Dynactin subunit 2 OS=Mus musculus GN=Dctn2 PE=1 SV=3	DCTN2	DCTN2	5	1458.12	1571.68	1373.47	1583.04	1486.57	1789.69	1533.91	1771.54	1602.19	1197.89	1192.11	1373.37	1317.36	1244.06	1710.66	1806.9	1202.19	1962.25	1171.46	1640.68	1272.83	1560.47	1492.2	1871.83	1246.53	1669.62	1789.54	1710.47	1463.93	1538.14	1620.09	192.549	318.873	209.031	0.132353	0.214101	0.136692	0.146802	0.10258	0.366612	0.0556013	0.596241	0.765132
E9Q919;Q9Z0Y1	E9Q919;Q9Z0Y1	tr|E9Q919|E9Q919_MOUSE;sp|Q9Z0Y1|DCTN3_MOUSE	>tr|E9Q919|E9Q919_MOUSE Isoform of Q9Z0Y1, Dynactin subunit 3 OS=Mus musculus GN=Dctn3 PE=1 SV=1;>sp|Q9Z0Y1|DCTN3_MOUSE Dynactin subunit 3 OS=Mus musculus GN=Dctn3 PE=2 SV=2	DCTN3	DCTN3	2	310.369	328.211	338.987	388.807	376.245	414.604	372.826	437.238	412.224	321.281	293.337	314.318	332.252	313.079	414.341	432.644	316.87	467.797	298.107	386.835	287.139	363.894	393.265	422.82	315.359	399.611	421.816	446.929	353.841	371.962	394.813	45.8416	71.3774	43.8254	0.127592	0.196988	0.116964	0.160897	0.0585911	0.298246	0.0597189	0.5477	0.732842
Q8CBY8;Q8CBY8-2	Q8CBY8;Q8CBY8-2	sp|Q8CBY8|DCTN4_MOUSE;sp|Q8CBY8-2|DCTN4_MOUSE	>sp|Q8CBY8|DCTN4_MOUSE Dynactin subunit 4 OS=Mus musculus GN=Dctn4 PE=1 SV=1;>sp|Q8CBY8-2|DCTN4_MOUSE Isoform of Q8CBY8, Isoform 2 of Dynactin subunit 4 OS=Mus musculus GN=Dctn4	DCTN4	DCTN4	3	220.272	222.055	210.669	242.068	213.528	273.398	241.091	273.747	264.201	639.493	655.988	218.368	236.275	226.542	259.974	288.012	224.86	282.276	173.212	198.378	643.073	237.363	253.276	244.289	224.644	263.586	271.054	291.071	295.55	295.684	255.041	150.696	158.995	22.2965	0.390593	0.445495	0.0871041	-0.100225	0.61695	0.817517	-0.0124909	0.959682	0.979992
H3BJ75;Q9QZB9	H3BJ75;Q9QZB9	tr|H3BJ75|H3BJ75_MOUSE;sp|Q9QZB9|DCTN5_MOUSE	>tr|H3BJ75|H3BJ75_MOUSE Isoform of Q9QZB9, Dynactin subunit 5 OS=Mus musculus GN=Dctn5 PE=1 SV=1;>sp|Q9QZB9|DCTN5_MOUSE Dynactin subunit 5 OS=Mus musculus GN=Dctn5 PE=1 SV=1	DCTN5	DCTN5	1	106.542	99.5539	101.944	187.276	111.726	171.764	111.194	128.427	102.18	105.006	100.964	89.9223	92.7052	92.5528	111.426	119.522	95.0395	110.261	100.444	92.4817	100.346	103.118	194.48	105.187	105.146	104.031	104.532	113.134	114.411	104.217	118.518	29.376	9.78011	33.6609	0.223671	0.0931997	0.23527	0.0487781	0.733758	0.884912	-0.103899	0.398335	0.615858
D3Z4E5;D3Z6H3;Q9WUB4	D3Z4E5;D3Z6H3;Q9WUB4	tr|D3Z4E5|D3Z4E5_MOUSE;tr|D3Z6H3|D3Z6H3_MOUSE;sp|Q9WUB4|DCTN6_MOUSE	>tr|D3Z4E5|D3Z4E5_MOUSE Isoform of Q9WUB4, Dynactin subunit 6 OS=Mus musculus GN=Dctn6 PE=1 SV=1;>tr|D3Z6H3|D3Z6H3_MOUSE Isoform of Q9WUB4, Dynactin 6, isoform CRA_b OS=Mus musculus GN=Dctn6 PE=1 SV=1;>sp|Q9WUB4|DCTN6_MOUSE Dynactin subunit 6 OS=Mus musculus GN=Dctn6 PE=1 SV=1	DCTN6	DCTN6	1	57.2342	55.6978	48.8797	54.9882	53.9838	60.789	54.85	62.8591	49.0711	53.3017	58.1384	56.257	70.0034	55.2331	49.5269	60.0568	46.463	52.0203	50.9476	41.9897	47.1509	53.0291	53.0345	52.7359	57.8012	53.8497	45.7104	50.4081	56.5205	49.7365	52.367	5.4174	5.63692	3.67188	0.0930734	0.111487	0.0717375	-0.107351	0.0826432	0.337958	-0.186306	0.010933	0.0969811
Q9CWS0	Q9CWS0	sp|Q9CWS0|DDAH1_MOUSE	>sp|Q9CWS0|DDAH1_MOUSE N(G),N(G)-dimethylarginine dimethylaminohydrolase 1 OS=Mus musculus GN=Ddah1 PE=1 SV=3	DDAH1	DDAH1	3	2376.62	2630.61	2398.57	2432.33	2493.1	2931.83	2528.07	3577.29	2844.29	2018.14	2202.19	2229.77	2422.83	2305.1	3131.79	3127.97	2198.77	3744.67	2022.19	2864.79	2262.26	2658.93	2590.88	3135.5	2579.88	2905.65	3043.5	2754.93	2527.91	2764.64	2809.89	386.353	627.311	222.277	0.142337	0.23071	0.0784271	0.162847	0.0579797	0.298124	0.111272	0.325585	0.543527
O08972;Q99LD8	O08972;Q99LD8	tr|O08972|O08972_MOUSE;sp|Q99LD8|DDAH2_MOUSE	>tr|O08972|O08972_MOUSE Isoform of Q99LD8, Dimethylarginine dimethylaminohydrolase 2, isoform CRA_a OS=Mus musculus GN=Ddah2 PE=1 SV=1;>sp|Q99LD8|DDAH2_MOUSE N(G),N(G)-dimethylarginine dimethylaminohydrolase 2 OS=Mus musculus GN=Ddah2 PE=1 SV=1	DDAH2	DDAH2	2	795.849	873.672	754.861	704.281	816.319	811.439	809.49	1125.29	889.888	633.359	651.715	656.103	726.518	671.288	972.962	971.198	712.021	1150.2	601.816	810.528	623.105	836.418	703.932	989.082	855.493	995.9	937.132	874.412	780.005	834.548	884.624	129.454	204.911	101.634	0.156038	0.249766	0.120272	0.189758	0.0540098	0.292721	0.0769678	0.526976	0.71599
Q3U1J4	Q3U1J4	sp|Q3U1J4|DDB1_MOUSE	>sp|Q3U1J4|DDB1_MOUSE DNA damage-binding protein 1 OS=Mus musculus GN=Ddb1 PE=1 SV=2	DDB1	DDB1	4	642.342	832.865	720.964	754.612	901.058	764.792	812.851	799.912	804.709	667.299	667.055	703.445	855.016	729.562	826.332	887.959	761.927	959.172	657.292	1000.64	1022.51	814.296	827.787	988.952	786.947	840.286	993.645	848.671	761.177	873.69	871.512	77.1496	133.752	84.2045	0.101886	0.161327	0.0940093	0.19664	0.00706776	0.121937	0.190396	0.0279551	0.151844
O54734	O54734	sp|O54734|OST48_MOUSE	>sp|O54734|OST48_MOUSE Dolichyl-diphosphooligosaccharide--protein glycosyltransferase 48 kDa subunit OS=Mus musculus GN=Ddost PE=1 SV=2	DDOST	DDOST	5	2962.03	2743.16	2745.53	2304.95	2818.22	2061.6	2666.24	2670.38	3025.39	2653.07	2737.77	2641.83	2733.63	3063.61	2882.69	2508.4	2975.85	2601.82	3150.53	2492.88	2690.84	3062.62	2391.71	2855.95	2889.79	2631.21	2815.04	2699.39	2701.96	2757.57	2763.67	262.882	251.189	214.657	0.10362	0.0901517	0.0794668	0.0356063	0.586891	0.798715	0.0312076	0.647156	0.800363
G3UZN1;O35215	G3UZN1;O35215	tr|G3UZN1|G3UZN1_MOUSE;sp|O35215|DOPD_MOUSE	>tr|G3UZN1|G3UZN1_MOUSE Isoform of O35215, D-dopachrome decarboxylase OS=Mus musculus GN=Ddt PE=1 SV=1;>sp|O35215|DOPD_MOUSE D-dopachrome decarboxylase OS=Mus musculus GN=Ddt PE=1 SV=3	DDT	DDT	2	327.148	392.383	330.279	365.994	438.157	370.385	362.932	478.351	356.321	314.695	370.239	335.717	347.19	334.946	443.942	431.976	348.208	554.61	323.122	419.086	498.665	402.117	377.336	452.199	424.171	410.461	467.803	371.345	366.053	431.373	415.062	44.9946	80.27	35.979	0.115897	0.190366	0.0864236	0.185965	0.0154247	0.166102	0.224418	0.0236817	0.14209
Q91VR5	Q91VR5	sp|Q91VR5|DDX1_MOUSE	>sp|Q91VR5|DDX1_MOUSE ATP-dependent RNA helicase DDX1 OS=Mus musculus GN=Ddx1 PE=1 SV=1	DDX1	DDX1	6	1136.7	1154.56	1208.8	1402.03	1196.67	2446.01	1160.68	1056.96	1046.54	1165.77	1121.82	1152.71	1146.34	1013.71	1087.43	1001.44	1015.3	1019.06	1018.45	1109.09	1125.82	1053.2	1110.54	1114.98	1002.39	1052.59	1121.83	1156.38	1243.52	1053.8	1087.41	357.949	51.7301	52.9899	0.218832	0.0487392	0.04923	-0.157163	0.185732	0.467841	-0.202453	0.0925651	0.277005
Q61656;Q8BTS0	Q61656;Q8BTS0	sp|Q61656|DDX5_MOUSE;tr|Q8BTS0|Q8BTS0_MOUSE	>sp|Q61656|DDX5_MOUSE Probable ATP-dependent RNA helicase DDX5 OS=Mus musculus GN=Ddx5 PE=1 SV=2;>tr|Q8BTS0|Q8BTS0_MOUSE Isoform of Q61656, DEAD (Asp-Glu-Ala-Asp) box polypeptide 5 OS=Mus musculus GN=Ddx5 PE=1 SV=1	DDX5	DDX5	2	567.386	495.475	374.64	620.801	639.519	450.653	506.615	591.219	527.412	534.403	598.37	440.444	428.762	486.758	495.617	508.177	418.776	563.112	467.501	614.436	832.667	459.812	591.578	508.054	517.895	534.75	500.073	769.141	518.747	557.184	554.472	78.7515	136.989	102.681	0.156995	0.227181	0.169245	0.0934581	0.370694	0.646663	0.0861185	0.461175	0.670826
P54823	P54823	sp|P54823|DDX6_MOUSE	>sp|P54823|DDX6_MOUSE Probable ATP-dependent RNA helicase DDX6 OS=Mus musculus GN=Ddx6 PE=1 SV=1	DDX6	DDX6	4	838.833	829.594	851.922	963.131	817.957	835.59	788.147	789.606	805.803	840.861	813.497	833.27	813.425	820.674	890.338	787.809	909.966	810.411	887.702	986.844	815.077	923.573	927.305	852.957	807.451	894.639	906.657	813.804	831.594	869.735	875.198	42.2035	69.8797	50.4587	0.0483351	0.0796115	0.0583558	0.0732588	0.081558	0.335357	0.0623786	0.189954	0.409485
Q9CQ62	Q9CQ62	sp|Q9CQ62|DECR_MOUSE	>sp|Q9CQ62|DECR_MOUSE 2,4-dienoyl-CoA reductase, mitochondrial OS=Mus musculus GN=Decr1 PE=1 SV=1	DECR1	DECR1	4	1599.37	1571.78	1748.02	1636.27	1640.58	1755.55	1532.72	1680.63	1524.99	1513.81	1500.29	1545.03	1618.07	1551.03	1482.99	1454.28	1670.66	1426.61	1543.31	1623.02	1772.43	1696.77	1785.96	1563.27	1708.96	1473.03	1519.95	1514.82	1601.3	1567.62	1608.97	83.0264	126.567	119.994	0.0511521	0.079839	0.0740482	0.00526078	0.905929	0.958808	-0.032863	0.491363	0.692258
Q6NS52-2	Q6NS52-2	sp|Q6NS52-2|DGKB_MOUSE	>sp|Q6NS52-2|DGKB_MOUSE Isoform of Q6NS52, Isoform 2 of Diacylglycerol kinase beta OS=Mus musculus GN=Dgkb	DGKB	DGKB	2	285.116	278.375	304.814	360.693	282.485	273.611	292.18	260.497	235.163	316.802	329.662	351.019	344.266	304.746	233.173	250.494	225.463	272.144	277.063	190.503	214.039	266.478	294.511	220.403	293.463	294.884	261.386	267.932	301.388	237.554	271.294	36.1033	31.2435	26.8004	0.121357	0.134278	0.104159	-0.148493	0.0632098	0.305682	-0.344568	0.000364833	0.0179935
F2Z490;Q9R1C6	F2Z490;Q9R1C6	tr|F2Z490|F2Z490_MOUSE;sp|Q9R1C6|DGKE_MOUSE	>tr|F2Z490|F2Z490_MOUSE Isoform of Q9R1C6, Diacylglycerol kinase epsilon OS=Mus musculus GN=Dgke PE=1 SV=1;>sp|Q9R1C6|DGKE_MOUSE Diacylglycerol kinase epsilon OS=Mus musculus GN=Dgke PE=2 SV=1	DGKE	DGKE	3	417.804	443.496	412.294	511.493	412.324	405.831	403.736	438.363	427.504	464.328	439.568	426.309	419.99	443.274	461.164	384.62	449.7	395.84	448.333	470.74	418.798	463.33	543.927	394.398	454.707	415.954	416.304	433.24	433.308	432.742	445.98	28.2228	33.3021	49.2883	0.0624621	0.0783582	0.105673	0.037186	0.501621	0.743387	-0.00294638	0.953651	0.977839
Q8C413;Q91WG7	Q8C413;Q91WG7	tr|Q8C413|Q8C413_MOUSE;sp|Q91WG7|DGKG_MOUSE	>tr|Q8C413|Q8C413_MOUSE Isoform of Q91WG7, Diacylglycerol kinase OS=Mus musculus GN=Dgkg PE=1 SV=1;>sp|Q91WG7|DGKG_MOUSE Diacylglycerol kinase gamma OS=Mus musculus GN=Dgkg PE=2 SV=1	DGKG	DGKG	2	269.143	313.254	326.608	439.375	342.212	366.046	361.547	309.532	276.753	351.536	358.873	355.472	431.42	277.368	279.235	332.659	281.331	390.869	311.436	378.118	342.562	320.962	338.209	334.927	267.449	303.973	348.812	320.311	341.367	330.887	319.235	51.7759	43.7231	27.0801	0.150904	0.132993	0.0888518	-0.0862638	0.329686	0.610364	-0.0406478	0.668165	0.814907
Q6P5E8	Q6P5E8	sp|Q6P5E8|DGKQ_MOUSE	>sp|Q6P5E8|DGKQ_MOUSE Diacylglycerol kinase theta OS=Mus musculus GN=Dgkq PE=2 SV=1	DGKQ	DGKQ	1	51.708	52.37	50.1087	54.5706	53.9209	56.3802	47.0178	56.0472	50.2814	57.8193	55.9191	49.9775	56.7189	56.5719	57.1769	60.7366	51.4347	62.2107	45.7825	48.1092	50.5491	47.1447	46.0666	52.8807	50.3436	51.4303	47.9891	55.6133	53.5294	53.7143	50.2098	3.29541	6.36444	3.39929	0.0626554	0.11842	0.0673089	-0.0925759	0.0592787	0.298939	-0.00106501	0.985716	0.994589
A2AHJ7	A2AHJ7	tr|A2AHJ7|A2AHJ7_MOUSE	>tr|A2AHJ7|A2AHJ7_MOUSE Isoform of Q80UP3, Diacylglycerol kinase OS=Mus musculus GN=Dgkz PE=1 SV=1	DGKZ	DGKZ	2	273.447	308.204	275.856	307.218	285.504	287.692	323.674	318.606	281.962	300.468	269.612	322.439	318.082	272.679	307.932	317.618	290.406	336.488	310.163	373.958	387.25	291.587	287.756	302.99	240.845	312.592	329.202	285.464	296.103	331.974	292.919	20.1706	36.116	27.6904	0.0681704	0.106788	0.0987333	-0.0183195	0.740678	0.887518	0.160965	0.0106927	0.0962339
Q504N4;Q9QX60;Q9QX60-2	Q504N4;Q9QX60;Q9QX60-2	tr|Q504N4|Q504N4_MOUSE;sp|Q9QX60|DGUOK_MOUSE;sp|Q9QX60-2|DGUOK_MOUSE	>tr|Q504N4|Q504N4_MOUSE Isoform of Q9QX60, Deoxyguanosine kinase, isoform CRA_c OS=Mus musculus GN=Dguok PE=1 SV=1;>sp|Q9QX60|DGUOK_MOUSE Deoxyguanosine kinase, mitochondrial OS=Mus musculus GN=Dguok PE=2 SV=3;>sp|Q9QX60-2|DGUOK_MOUSE Isoform of Q9QX60, Isoform 2 of Deoxyguanosine kinase, mitochondrial OS=Mus musculus GN=Dguok	DGUOK	DGUOK	1	111.469	106.178	105.609	106.474	83.0787	103.069	71.3957	84.035	84.1349	80.33	75.2074	84.1163	73.3275	70.9338	84.4772	69.0389	79.3731	64.4648	77.1933	60.9931	73.5997	95.9953	95.1411	81.0838	96.517	76.8634	68.3069	81.5249	88.5257	72.7343	85.0618	14.7558	8.39146	11.0199	0.165445	0.117129	0.133016	-0.0500048	0.619459	0.819961	-0.273554	0.0100756	0.094115
O35435	O35435	sp|O35435|PYRD_MOUSE	>sp|O35435|PYRD_MOUSE Dihydroorotate dehydrogenase (quinone), mitochondrial OS=Mus musculus GN=Dhodh PE=2 SV=2	DHODH	DHODH	2	177.843	163.82	195.943	155.967	140.185	167.721	155.48	202.257	148.828	242.527	225.267	154.674	213.758	265.508	262.706	191.156	162.699	116.755	310.541	239.586	290.802	171.828	151.06	164.095	153.987	153.697	243.006	136.64	186.413	224.892	167.759	38.6086	70.7406	34.9445	0.200951	0.362939	0.186301	-0.147738	0.243589	0.534899	0.227172	0.172915	0.388349
Q99L04	Q99L04	sp|Q99L04|DHRS1_MOUSE	>sp|Q99L04|DHRS1_MOUSE Dehydrogenase/reductase SDR family member 1 OS=Mus musculus GN=Dhrs1 PE=2 SV=1	DHRS1	DHRS1	1	238.814	209.913	266.648	241.779	254.557	237.273	247.309	241.387	263.015	253.503	240.973	226.023	263.724	255.104	255.677	219.998	274.163	233.292	274.412	241.395	230.27	271.014	285.141	246.325	240.276	248.399	250.881	236.585	245.716	247.029	254.089	15.5328	21.5749	17.5633	0.0649376	0.0869527	0.0675072	0.0482519	0.319662	0.602519	0.00578357	0.913399	0.958079
Q99LB2	Q99LB2	sp|Q99LB2|DHRS4_MOUSE	>sp|Q99LB2|DHRS4_MOUSE Dehydrogenase/reductase SDR family member 4 OS=Mus musculus GN=Dhrs4 PE=1 SV=3	DHRS4	DHRS4	1	154.076	134.397	148.74	129.709	151.06	137.121	124.716	129.293	126.934	127.404	128.521	127.976	128.025	117.211	118.657	113.871	133.917	111.667	137.998	112.697	116.651	142.779	125.177	136.245	136.894	126.331	118.368	119.484	133.227	120.78	129.325	10.8023	10.6982	9.3918	0.0790823	0.0860795	0.0724639	-0.0418814	0.442332	0.702267	-0.14192	0.0212191	0.13417
Q99J47;Q99J47-2;Z4YKT6	Q99J47;Q99J47-2;Z4YKT6	sp|Q99J47|DRS7B_MOUSE;sp|Q99J47-2|DRS7B_MOUSE;tr|Z4YKT6|Z4YKT6_MOUSE	>sp|Q99J47|DRS7B_MOUSE Dehydrogenase/reductase SDR family member 7B OS=Mus musculus GN=Dhrs7b PE=2 SV=1;>sp|Q99J47-2|DRS7B_MOUSE Isoform of Q99J47, Isoform 2 of Dehydrogenase/reductase SDR family member 7B OS=Mus musculus GN=Dhrs7b;>tr|Z4YKT6|Z4YKT6_MOUSE Isoform of Q99J47, Dehydrogenase/reductase SDR family member 7B OS=Mus musculus GN=Dhrs7b PE=1 SV=1	DHRS7B	DHRS7B	2	395.859	328.164	354.4	376.962	295.582	346.57	316.2	306.101	323.176	328.18	367.264	321.861	298.738	371.559	296.478	270.931	334.342	263.128	321.475	291.347	336.838	325.891	349.005	325.272	322.655	298.185	295.279	273.341	337.901	302.077	312.804	31.2527	29.6062	25.2074	0.0917589	0.0989571	0.0816905	-0.109768	0.0811814	0.335322	-0.162029	0.0192728	0.130421
Q99PU8;Q99PU8-2;Q99PU8-3	Q99PU8;Q99PU8-2;Q99PU8-3	sp|Q99PU8|DHX30_MOUSE;sp|Q99PU8-2|DHX30_MOUSE;sp|Q99PU8-3|DHX30_MOUSE	>sp|Q99PU8|DHX30_MOUSE Putative ATP-dependent RNA helicase DHX30 OS=Mus musculus GN=Dhx30 PE=2 SV=1;>sp|Q99PU8-2|DHX30_MOUSE Isoform of Q99PU8, Isoform 2 of Putative ATP-dependent RNA helicase DHX30 OS=Mus musculus GN=Dhx30;>sp|Q99PU8-3|DHX30_MOUSE Isoform of Q99PU8, Isoform 3 of Putative ATP-dependent RNA helicase DHX30 OS=Mus musculus GN=Dhx30	DHX30	DHX30	1	89.5906	74.6228	84.6048	74.1058	62.5214	71.5693	62.4489	59.9653	66.5591	68.923	65.0225	78.6611	64.0142	72.4679	67.6145	64.0975	74.7615	54.3652	77.759	86.2672	74.1219	76.462	69.0578	68.0329	73.6827	74.2119	58.877	59.1325	71.0769	71.2838	68.4938	8.72617	10.3112	7.11526	0.11951	0.150638	0.107007	-0.0506366	0.509963	0.748998	0.000347931	0.996758	0.997678
Q3UH60	Q3UH60	sp|Q3UH60|DIP2B_MOUSE	>sp|Q3UH60|DIP2B_MOUSE Disco-interacting protein 2 homolog B OS=Mus musculus GN=Dip2b PE=1 SV=1	DIP2B	DIP2B	3	288.887	292.932	291.127	317.766	293.422	346.172	290.453	345.05	314.856	291.63	284.605	288.492	262.661	328.583	312.628	344.995	351.377	354.377	292.923	341.866	349.005	308.042	353.526	414.124	326.048	371.916	276.674	297.301	302.617	335.31	335.376	24.2409	23.2995	47.6018	0.078928	0.0721758	0.140341	0.140309	0.0505276	0.284477	0.149072	0.0124742	0.104987
Q91Z61	Q91Z61	sp|Q91Z61|DIRA1_MOUSE	>sp|Q91Z61|DIRA1_MOUSE GTP-binding protein Di-Ras1 OS=Mus musculus GN=Diras1 PE=2 SV=1	DIRAS1	DIRAS1	3	827.752	826.806	849.954	883.155	885.311	992.726	825.751	949.498	853.823	795.578	760.122	779.464	838.495	824.691	888.714	907.954	791.116	943.013	769.086	768.129	824.622	829.425	1055.23	914.563	872.374	933.66	922.99	864.638	849.509	841.805	913.268	62.6571	71.1807	72.7218	0.0719574	0.0841336	0.0773536	0.104164	0.0562794	0.296834	-0.0140069	0.799092	0.894084
Q5PR73	Q5PR73	sp|Q5PR73|DIRA2_MOUSE	>sp|Q5PR73|DIRA2_MOUSE GTP-binding protein Di-Ras2 OS=Mus musculus GN=Diras2 PE=2 SV=1	DIRAS2	DIRAS2	4	1374.13	1289.12	1390.2	1520.45	1421.23	1688.87	1391.18	1676.73	1436.18	1403.08	1305.65	1319.42	1396.66	1378.22	1476.36	1600.42	1324.33	1557.63	1307.49	1763.97	1872.16	1392.46	1692.74	1422.18	1385.75	1527.64	1577.42	1457.58	1427.94	1557.48	1493.68	122.284	210.925	112.622	0.0821627	0.135675	0.0738656	0.0661611	0.241488	0.533611	0.118624	0.0979374	0.282803
Q9QUN9	Q9QUN9	sp|Q9QUN9|DKK3_MOUSE	>sp|Q9QUN9|DKK3_MOUSE Dickkopf-related protein 3 OS=Mus musculus GN=Dkk3 PE=2 SV=1	DKK3	DKK3	1	76.5937	73.555	74.6152	68.935	70.5563	77.8814	84.0719	75.7269	74.7121	76.4305	89.1138	82.9063	79.6264	82.0515	63.6507	54.4548	74.9155	56.4109	70.0945	63.8042	60.1563	70.5608	58.4963	73.2434	72.1338	73.4342	64.9319	66.8063	77.6269	63.3553	68.5152	5.48282	7.26888	5.47677	0.0700212	0.11383	0.0830418	-0.180981	0.00214612	0.0789902	-0.297811	5.50202e-05	0.00565332
Q8BMF4	Q8BMF4	sp|Q8BMF4|ODP2_MOUSE	>sp|Q8BMF4|ODP2_MOUSE Dihydrolipoyllysine-residue acetyltransferase component of pyruvate dehydrogenase complex, mitochondrial OS=Mus musculus GN=Dlat PE=1 SV=2	DLAT	DLAT	5	14417.1	14117.6	14643.2	17171.1	12825.2	17595.4	11865.4	13705.3	12695.1	13040.6	12990.4	13122.5	12813.6	12534.5	12660	11038.5	13399.2	11100.5	13189.9	11856.7	11704.8	13479.8	16226.7	11674.2	11269.9	11395	11685.3	10271.4	13824.1	12135.7	12286	1690.29	959.313	1982.18	0.115334	0.0789315	0.151181	-0.17558	0.0450886	0.271191	-0.182559	0.016548	0.121813
O08749	O08749	sp|O08749|DLDH_MOUSE	>sp|O08749|DLDH_MOUSE Dihydrolipoyl dehydrogenase, mitochondrial OS=Mus musculus GN=Dld PE=1 SV=2	DLD	DLD	8	20792.3	20128.6	20026.6	21229	18687.3	22334.6	15997.2	20338.7	18790.7	16533.1	17691.4	18409.3	18548.2	17687.6	19245.5	18820.8	20345.8	17191.9	17671.7	19271.9	18814.8	18606.2	18425.6	17088.5	17058.5	16439.7	16696	16830.8	19085.3	18766.1	17306.5	1809.16	1053.77	856.442	0.0956661	0.056563	0.0487425	-0.136564	0.0260924	0.211139	-0.0202333	0.736369	0.860201
D3Z3B8;E9Q9H0;H7BWY4;Q811D0	D3Z3B8;E9Q9H0;H7BWY4;Q811D0	tr|D3Z3B8|D3Z3B8_MOUSE;tr|E9Q9H0|E9Q9H0_MOUSE;tr|H7BWY4|H7BWY4_MOUSE;sp|Q811D0|DLG1_MOUSE	>tr|D3Z3B8|D3Z3B8_MOUSE Isoform of Q811D0, Disks large homolog 1 OS=Mus musculus GN=Dlg1 PE=1 SV=1;>tr|E9Q9H0|E9Q9H0_MOUSE Isoform of Q811D0, Disks large homolog 1 OS=Mus musculus GN=Dlg1 PE=1 SV=1;>tr|H7BWY4|H7BWY4_MOUSE Isoform of Q811D0, Disks large homolog 1 OS=Mus musculus GN=Dlg1 PE=1 SV=1;>sp|Q811D0|DLG1_MOUSE Disks large homolog 1 OS=Mus musculus GN=Dlg1 PE=1 SV=1	DLG1	DLG1	6	1480.03	1353.97	1372.03	1214.98	1328.12	1367.04	1420.65	1363.99	1488.26	1458.7	1475.17	1586.18	1390.25	1450.82	1596.46	1480.97	1541.28	1535.18	1533.05	1422.6	1214.65	1411.7	1471.7	1430.28	1706.77	1470.29	1421.03	1655.15	1410.73	1474.88	1509.56	89.4987	126.951	120.253	0.0642501	0.0916924	0.0774696	0.0966506	0.0611121	0.303836	0.0619296	0.257766	0.477825
Q91XM9;Q91XM9-2;Q91XM9-7	Q91XM9;Q91XM9-2;Q91XM9-7	sp|Q91XM9|DLG2_MOUSE;sp|Q91XM9-2|DLG2_MOUSE;sp|Q91XM9-7|DLG2_MOUSE	>sp|Q91XM9|DLG2_MOUSE Disks large homolog 2 OS=Mus musculus GN=Dlg2 PE=1 SV=2;>sp|Q91XM9-2|DLG2_MOUSE Isoform of Q91XM9, Isoform 2 of Disks large homolog 2 OS=Mus musculus GN=Dlg2;>sp|Q91XM9-7|DLG2_MOUSE Isoform of Q91XM9, Isoform 7 of Disks large homolog 2 OS=Mus musculus GN=Dlg2	DLG2	DLG2	9	3665.29	3545.01	3838.4	3174.19	3661.91	3499.31	3889.81	3329.51	3523.04	4462.79	4152.27	4262.31	4081.1	4084.18	4006.32	3734.85	4453.28	3894.35	4799.28	4106.53	4289.69	3614.99	3615.65	3497.62	4068.62	3749.5	3819.86	3937.9	3797.79	4183.47	3757.73	375.062	361.815	200.525	0.0992129	0.0853376	0.0531192	-0.010499	0.860987	0.937536	0.141557	0.0395963	0.185636
A2BEE9;P70175;Q52KF7	A2BEE9;P70175;Q52KF7	tr|A2BEE9|A2BEE9_MOUSE;sp|P70175|DLG3_MOUSE;tr|Q52KF7|Q52KF7_MOUSE	>tr|A2BEE9|A2BEE9_MOUSE Isoform of P70175, Disks large homolog 3 OS=Mus musculus GN=Dlg3 PE=1 SV=1;>sp|P70175|DLG3_MOUSE Disks large homolog 3 OS=Mus musculus GN=Dlg3 PE=1 SV=1;>tr|Q52KF7|Q52KF7_MOUSE Isoform of P70175, Disks large homolog 3 OS=Mus musculus GN=Dlg3 PE=1 SV=1	DLG3	DLG3	13	2979.15	2780.47	2966.23	2576.59	2784.24	2682.56	2962.35	2733.59	2465.84	3241.63	3190.31	3220.72	2925.54	2947.44	2682.99	2585.36	2972.7	2669.36	3481.69	2697.76	2764.01	2789.49	2753.08	2575.93	2963.54	2834.1	2919.78	2858.88	2889.76	2836.27	2813.54	234.614	309.271	127.121	0.082038	0.102417	0.0460414	-0.0353914	0.495719	0.739206	-0.0292314	0.638567	0.796917
Q62108;Q62108-2;Q62108-3	Q62108;Q62108-2;Q62108-3	sp|Q62108|DLG4_MOUSE;sp|Q62108-2|DLG4_MOUSE;sp|Q62108-3|DLG4_MOUSE	>sp|Q62108|DLG4_MOUSE Disks large homolog 4 OS=Mus musculus GN=Dlg4 PE=1 SV=1;>sp|Q62108-2|DLG4_MOUSE Isoform of Q62108, Isoform 2 of Disks large homolog 4 OS=Mus musculus GN=Dlg4;>sp|Q62108-3|DLG4_MOUSE Isoform of Q62108, Isoform 3 of Disks large homolog 4 OS=Mus musculus GN=Dlg4	DLG4	DLG4	18	12290.8	11478.6	13074	10901.7	11554.5	11609	12513.1	10592.9	10723	14134.5	14490.4	14290.3	12975.5	13325.3	11486.1	11174.7	13682.2	10418.2	14738.3	12315.2	13544.5	11056	12219.9	10336.8	14071.9	11536.7	10844	12691.4	12425.3	12479.9	11822.4	1333.63	1562.49	1278.45	0.107508	0.125914	0.105876	-0.071054	0.324743	0.6076	0.0043191	0.954717	0.978526
D3Z709;Q9D415;Q9D415-2;Q9D415-3;Q9D415-4	D3Z709;Q9D415;Q9D415-2;Q9D415-3;Q9D415-4	tr|D3Z709|D3Z709_MOUSE;sp|Q9D415|DLGP1_MOUSE;sp|Q9D415-2|DLGP1_MOUSE;sp|Q9D415-3|DLGP1_MOUSE;sp|Q9D415-4|DLGP1_MOUSE	>tr|D3Z709|D3Z709_MOUSE Isoform of Q9D415, Disks large-associated protein 1 OS=Mus musculus GN=Dlgap1 PE=1 SV=1;>sp|Q9D415|DLGP1_MOUSE Disks large-associated protein 1 OS=Mus musculus GN=Dlgap1 PE=1 SV=3;>sp|Q9D415-2|DLGP1_MOUSE Isoform of Q9D415, Isoform 2 of Disks large-associated protein 1 OS=Mus musculus GN=Dlgap1;>sp|Q9D415-3|DLGP1_MOUSE Isoform of Q9D415, Isoform 3 of Disks large-associated…	DLGAP1	DLGAP1	9	2182.3	2124.83	2193.85	2064.76	1880.2	2261.55	2221.74	1953.3	1781.27	2453.59	2594.28	2588.6	2312.14	2073.62	2344.84	2236.15	2704.9	2246.52	2891.93	2523.4	2701.65	1908.11	2249.66	1711.38	1942.03	1868.59	1969.89	2101.47	2191.86	2521.34	1964.45	242.648	255.461	171.784	0.111223	0.101399	0.0871119	-0.154502	0.0354156	0.24509	0.203923	0.00975921	0.0930811
Q0VF59;Q8BJ42;Q8BJ42-2	Q0VF59;Q8BJ42;Q8BJ42-2	tr|Q0VF59|Q0VF59_MOUSE;sp|Q8BJ42|DLGP2_MOUSE;sp|Q8BJ42-2|DLGP2_MOUSE	>tr|Q0VF59|Q0VF59_MOUSE Isoform of Q8BJ42, Disks large-associated protein 2 OS=Mus musculus GN=Dlgap2 PE=1 SV=1;>sp|Q8BJ42|DLGP2_MOUSE Disks large-associated protein 2 OS=Mus musculus GN=Dlgap2 PE=1 SV=2;>sp|Q8BJ42-2|DLGP2_MOUSE Isoform of Q8BJ42, Isoform 2 of Disks large-associated protein 2 OS=Mus musculus GN=Dlgap2	DLGAP2	DLGAP2	4	705.344	687.907	699.865	633.605	638.393	634.141	671.34	621.272	624.9	762.034	753.459	675.911	697.457	680.347	722.921	639.494	790.772	647.853	851.962	716.834	826.591	627.412	665.186	578.903	708.463	667.015	634.253	697.73	677.57	742.347	654.138	44.7307	83.6597	44.5522	0.0653269	0.113658	0.0693416	-0.0508332	0.29961	0.585087	0.12669	0.0412161	0.190739
B1AS06;Q6PFD5	B1AS06;Q6PFD5	tr|B1AS06|B1AS06_MOUSE;sp|Q6PFD5|DLGP3_MOUSE	>tr|B1AS06|B1AS06_MOUSE Isoform of Q6PFD5, Disks large-associated protein 3 OS=Mus musculus GN=Dlgap3 PE=1 SV=1;>sp|Q6PFD5|DLGP3_MOUSE Disks large-associated protein 3 OS=Mus musculus GN=Dlgap3 PE=1 SV=1	DLGAP3	DLGAP3	7	1299.52	1184.72	1205.03	1082.23	1225.08	1119.58	1232.41	1210.41	1202.6	1368.57	1312.39	1277.95	1203.7	1430.55	1188.47	1063.09	1215.51	1150.48	1495.07	1143.26	1247.63	1151.61	1305.77	974.799	1279.11	1167.53	1100.46	1182.27	1239.63	1214.79	1165.94	92.2388	136.989	110.8	0.0739101	0.107191	0.0977417	-0.0905235	0.122635	0.399264	-0.0328491	0.587326	0.761886
B1AZP2-2	B1AZP2-2	sp|B1AZP2-2|DLGP4_MOUSE	>sp|B1AZP2-2|DLGP4_MOUSE Isoform of B1AZP2, Isoform 2 of Disks large-associated protein 4 OS=Mus musculus GN=Dlgap4	DLGAP4	DLGAP4	4	518.703	471.846	435.216	428.434	453.217	470.728	497.336	456.703	395.487	487.365	494.125	499.876	480.624	454.05	484.561	434.903	461.03	477.066	544.827	505.524	440.795	477.099	496.482	344.338	518.5	458.102	447.089	481.45	467.408	478.387	460.437	32.9579	38.288	56.3507	0.0723111	0.0788873	0.134761	-0.0287013	0.660384	0.839004	0.0330548	0.543332	0.728579
Q9D2G2	Q9D2G2	sp|Q9D2G2|ODO2_MOUSE	>sp|Q9D2G2|ODO2_MOUSE Dihydrolipoyllysine-residue succinyltransferase component of 2-oxoglutarate dehydrogenase complex, mitochondrial OS=Mus musculus GN=Dlst PE=1 SV=1	DLST	DLST	4	7669.32	8552.61	9329.6	8614.98	7413.7	9082.05	7291.57	9298.33	8219.95	8713.09	7895.28	8204.71	8504.38	7892.28	8164.96	6961.88	8875.49	6947.44	8165.72	7685.09	8006.85	7362.77	8073.54	7417.1	7220.39	7376.21	7515.28	6945.26	8334.42	7829.63	7415.79	654.743	695.554	343.147	0.0790283	0.0897154	0.045638	-0.165622	0.00306681	0.0933674	-0.0909088	0.130422	0.329228
P11531	P11531	sp|P11531|DMD_MOUSE	>sp|P11531|DMD_MOUSE Dystrophin OS=Mus musculus GN=Dmd PE=1 SV=3	DMD	DMD	1	70.9984	51.5034	63.0537	55.6479	56.7096	51.3196	66.4395	53.3397	65.3156	72.0419	71.9949	74.8175	55.6951	60.1411	58.2213	52.6768	65.6822	56.0165	70.6039	61.4846	56.0711	61.6933	57.7185	55.7513	60.7453	63.0696	49.0912	67.9407	62.0727	60.1081	59.43	8.26731	6.25766	5.99836	0.133745	0.102224	0.104075	-0.0574234	0.486389	0.731486	-0.0410396	0.619552	0.781891
Q9WV69;Q9WV69-2;Q9WV69-3;Q9WV69-4	Q9WV69;Q9WV69-2;Q9WV69-3;Q9WV69-4	sp|Q9WV69|DEMA_MOUSE;sp|Q9WV69-2|DEMA_MOUSE;sp|Q9WV69-3|DEMA_MOUSE;sp|Q9WV69-4|DEMA_MOUSE	>sp|Q9WV69|DEMA_MOUSE Dematin OS=Mus musculus GN=Dmtn PE=1 SV=1;>sp|Q9WV69-2|DEMA_MOUSE Isoform of Q9WV69, Isoform 2 of Dematin OS=Mus musculus GN=Dmtn;>sp|Q9WV69-3|DEMA_MOUSE Isoform of Q9WV69, Isoform 3 of Dematin OS=Mus musculus GN=Dmtn;>sp|Q9WV69-4|DEMA_MOUSE Isoform of Q9WV69, Isoform 4 of Dematin OS=Mus musculus GN=Dmtn	DMTN	DMTN	3	571.289	614.991	481.571	502.793	607.18	576.992	604.868	549.169	512.853	511.246	504.983	537.485	519.76	482.099	590.739	563.194	498.651	604.058	543.205	523.941	312.215	611.947	614.884	688.43	504.484	682.527	658.244	560.924	541.234	519.429	617.349	46.502	98.4188	66.9957	0.0852164	0.22878	0.112837	0.187076	0.00749483	0.124434	-0.082473	0.388718	0.606696
Q8BPN8;Q8BPN8-2	Q8BPN8;Q8BPN8-2	sp|Q8BPN8|DMXL2_MOUSE;sp|Q8BPN8-2|DMXL2_MOUSE	>sp|Q8BPN8|DMXL2_MOUSE DmX-like protein 2 OS=Mus musculus GN=Dmxl2 PE=1 SV=3;>sp|Q8BPN8-2|DMXL2_MOUSE Isoform of Q8BPN8, Isoform 2 of DmX-like protein 2 OS=Mus musculus GN=Dmxl2	DMXL2	DMXL2	19	3632.48	3719.48	3730.99	5178.46	3709.74	5354.19	4472.6	5187.94	4530.54	3855.64	3478.6	3739.78	3925.28	3576.72	4451.64	5172.94	3477.3	5499.26	3275.77	4562.81	3415.74	3717.16	4232.51	4702.37	2965.21	4459.97	4677.8	4698.02	4149.46	4265.06	4207.57	664.566	893.643	652.53	0.15318	0.213059	0.172542	0.019168	0.851829	0.933719	0.0283578	0.799507	0.894142
P63037	P63037	sp|P63037|DNJA1_MOUSE	>sp|P63037|DNJA1_MOUSE DnaJ homolog subfamily A member 1 OS=Mus musculus GN=Dnaja1 PE=1 SV=1	DNAJA1	DNAJA1	4	358.879	306.861	287.097	280.924	330.703	201	385.511	286.143	293.641	288.014	288.327	323.471	268.366	276.849	264.389	301.777	246.192	294.22	230.931	261.733	298.549	308.251	225.256	349.85	304.683	288.783	286.46	317.825	298.27	271.113	297.301	43.552	27.6761	38.1611	0.1524	0.103735	0.13707	-0.000809912	0.993234	0.996061	-0.12937	0.163209	0.377202
Q99M87;Q99M87-2;Q99M87-3	Q99M87;Q99M87-2;Q99M87-3	sp|Q99M87|DNJA3_MOUSE;sp|Q99M87-2|DNJA3_MOUSE;sp|Q99M87-3|DNJA3_MOUSE	>sp|Q99M87|DNJA3_MOUSE DnaJ homolog subfamily A member 3, mitochondrial OS=Mus musculus GN=Dnaja3 PE=1 SV=1;>sp|Q99M87-2|DNJA3_MOUSE Isoform of Q99M87, Isoform 2 of DnaJ homolog subfamily A member 3, mitochondrial OS=Mus musculus GN=Dnaja3;>sp|Q99M87-3|DNJA3_MOUSE Isoform of Q99M87, Isoform 3 of DnaJ homolog subfamily A member 3, mitochondrial OS=Mus musculus GN=Dnaja3	DNAJA3	DNAJA3	3	772.722	768.703	784.571	837.628	689.099	871.785	710.518	819.347	797.35	818.23	785.682	757.942	773.145	865.283	787.718	663.806	805.269	711.808	853.519	711.788	691.732	756.206	887.416	682.87	726.861	742.334	734.023	748.859	789.429	746.52	754.081	51.8452	69.3447	63.4588	0.066505	0.0920364	0.0804127	-0.0672676	0.19492	0.480673	-0.0829507	0.13935	0.341588
Q9JMC3	Q9JMC3	sp|Q9JMC3|DNJA4_MOUSE	>sp|Q9JMC3|DNJA4_MOUSE DnaJ homolog subfamily A member 4 OS=Mus musculus GN=Dnaja4 PE=2 SV=1	DNAJA4	DNAJA4	1	72.6629	58.5601	62.3242	58.7163	59.6975	63.1122	80.6771	64.6556	56.51	66.441	66.9717	63.9671	59.4675	57.23	57.5997	61.9579	54.8698	60.3564	56.0126	41.4565	27.0669	57.2099	52.7954	51.9833	59.433	54.9721	53.9498	60.8488	63.6424	51.3314	55.8846	6.61407	12.612	3.37466	0.0987965	0.305198	0.0599813	-0.183035	0.00578186	0.115564	-0.351718	0.0070444	0.0810595
Q99KV1	Q99KV1	sp|Q99KV1|DJB11_MOUSE	>sp|Q99KV1|DJB11_MOUSE DnaJ homolog subfamily B member 11 OS=Mus musculus GN=Dnajb11 PE=1 SV=1	DNAJB11	DNAJB11	2	204.689	192	185.341	196.883	199.371	187.81	200.86	197.88	199.79	195.797	207.498	219.199	203.698	207.871	197.078	211.805	208.449	180.722	245.25	172.841	189.806	201.743	191.247	175.839	197.327	189.917	199.843	192.055	199.906	200.85	192.567	8.69506	24.0658	8.64735	0.0432997	0.116661	0.0459194	-0.0539845	0.15316	0.429195	-0.000464793	0.993163	0.996665
Q8C4C9;Q9QYI4	Q8C4C9;Q9QYI4	tr|Q8C4C9|Q8C4C9_MOUSE;sp|Q9QYI4|DJB12_MOUSE	>tr|Q8C4C9|Q8C4C9_MOUSE Isoform of Q9QYI4, DnaJ (Hsp40) homolog, subfamily B, member 12, isoform CRA_d OS=Mus musculus GN=Dnajb12 PE=1 SV=1;>sp|Q9QYI4|DJB12_MOUSE DnaJ homolog subfamily B member 12 OS=Mus musculus GN=Dnajb12 PE=2 SV=2	DNAJB12	DNAJB12	1	80.0882	72.3081	75.6814	68.1157	68.3713	72.3314	72.8545	73.8928	67.07	79.5051	76.2402	74.317	79.3545	77.2814	64.1011	63.0649	72.5695	57.9228	83.9019	72.7538	71.544	70.486	80.4337	67.8444	70.4119	64.2736	55.5982	65.9666	74.1008	69.4083	67.8592	4.25997	8.52576	7.50893	0.0580061	0.122268	0.112131	-0.132369	0.0242273	0.204765	-0.101361	0.0971031	0.282711
Q149L6;Q149L6-2	Q149L6;Q149L6-2	sp|Q149L6|DJB14_MOUSE;sp|Q149L6-2|DJB14_MOUSE	>sp|Q149L6|DJB14_MOUSE DnaJ homolog subfamily B member 14 OS=Mus musculus GN=Dnajb14 PE=2 SV=1;>sp|Q149L6-2|DJB14_MOUSE Isoform of Q149L6, Isoform 2 of DnaJ homolog subfamily B member 14 OS=Mus musculus GN=Dnajb14	DNAJB14	DNAJB14	1	69.043	57.8692	70.7422	65.4744	63.7606	59.44	66.5046	68.3484	65.8056	73.4628	73.2146	80.4204	73.2385	78.4853	66.8956	62.1706	77.9033	63.1007	77.9194	52.8326	64.2153	61.9846	61.3785	51.2356	67.3645	63.5879	59.987	65.2131	68.9864	66.4339	61.5359	6.51093	8.97106	5.17085	0.0951935	0.1367	0.0885162	-0.163536	0.0158742	0.167853	-0.0597552	0.422485	0.639787
Q9D832	Q9D832	sp|Q9D832|DNJB4_MOUSE	>sp|Q9D832|DNJB4_MOUSE DnaJ homolog subfamily B member 4 OS=Mus musculus GN=Dnajb4 PE=2 SV=1	DNAJB4	DNAJB4	1	220.41	214.118	194.235	208.874	245.231	209.372	228.707	236.273	242.496	225.15	237.025	185.388	190.444	193.598	226.646	232.727	220.152	239.288	238.156	233.916	227.254	207.872	206.9	199.817	230.374	239.265	249.821	256.556	216.523	231.163	227.229	20.2569	6.85402	22.6002	0.0947496	0.0298068	0.0999849	0.0694331	0.293047	0.579571	0.0997849	0.0914537	0.276378
A2AG30;O89114	A2AG30;O89114	tr|A2AG30|A2AG30_MOUSE;sp|O89114|DNJB5_MOUSE	>tr|A2AG30|A2AG30_MOUSE Isoform of O89114, DnaJ (Hsp40) homolog, subfamily B, member 5, isoform CRA_a OS=Mus musculus GN=Dnajb5 PE=1 SV=1;>sp|O89114|DNJB5_MOUSE DnaJ homolog subfamily B member 5 OS=Mus musculus GN=Dnajb5 PE=2 SV=1	DNAJB5	DNAJB5	1	61.2902	42.9528	44.7696	38.2934	40.0785	39.9512	43.5894	35.4732	44.7296	58.9775	54.2992	47.7582	35.8384	49.344	41.0678	48.8572	49.5251	44.2345	62.473	19.8077	47.8157	46.4743	40.9919	34.2792	42.0482	50.7469	39.9845	53.2573	45.5247	44.8258	43.9689	8.0648	12.904	6.59305	0.172489	0.375272	0.152308	-0.0441771	0.679379	0.851296	-0.0713493	0.651653	0.802284
G3X8S5;O54946;O54946-2	G3X8S5;O54946;O54946-2	tr|G3X8S5|G3X8S5_MOUSE;sp|O54946|DNJB6_MOUSE;sp|O54946-2|DNJB6_MOUSE	>tr|G3X8S5|G3X8S5_MOUSE Isoform of O54946, DnaJ homolog subfamily B member 6 OS=Mus musculus GN=Dnajb6 PE=1 SV=1;>sp|O54946|DNJB6_MOUSE DnaJ homolog subfamily B member 6 OS=Mus musculus GN=Dnajb6 PE=1 SV=4;>sp|O54946-2|DNJB6_MOUSE Isoform of O54946, Isoform B of DnaJ homolog subfamily B member 6 OS=Mus musculus GN=Dnajb6	DNAJB6	DNAJB6	2	364.198	381.659	330.817	413.084	360.887	368.161	368.688	318.937	324.161	373.071	382.986	356.952	385.734	339.933	324.562	310.47	323.679	319.621	314.568	372.415	326.87	344.601	363.853	353.644	351.674	350.454	357.185	350.798	362.09	327.455	353.173	26.2855	20.657	6.04367	0.0731799	0.0603131	0.0170503	-0.0325957	0.476602	0.726839	-0.143808	0.0097921	0.0930811
Q5U458	Q5U458	sp|Q5U458|DJC11_MOUSE	>sp|Q5U458|DJC11_MOUSE DnaJ homolog subfamily C member 11 OS=Mus musculus GN=Dnajc11 PE=2 SV=2	DNAJC11	DNAJC11	7	2456.56	2357.4	2599.15	1802.83	2166.23	1632.88	2297.17	1752.08	2150.78	2414.09	2461.38	2313.87	2021.5	2254.85	2018.49	1696.74	2204.33	1791.31	2239.48	2143.92	2020.24	2225.98	1635.53	2078.99	2078.72	2044.37	2048	1971.59	2191.48	2016.36	2011.88	291.403	205.835	182.77	0.141294	0.105463	0.0969577	-0.116159	0.177278	0.45491	-0.114112	0.193911	0.41294
D4AFX7;G3X922	D4AFX7;G3X922	tr|D4AFX7|D4AFX7_MOUSE;tr|G3X922|G3X922_MOUSE	>tr|D4AFX7|D4AFX7_MOUSE Protein Dnajc13 OS=Mus musculus GN=Dnajc13 PE=1 SV=1;>tr|G3X922|G3X922_MOUSE Isoform of D4AFX7, MCG115602 OS=Mus musculus GN=Dnajc13 PE=1 SV=1	DNAJC13	DNAJC13	4	274.926	254.53	260.328	2275.97	237.2	1621.46	255.305	1422.67	248.995	245.436	220.501	242.397	226.809	256.316	241.771	205.044	253.116	220.175	214.008	288.074	215.104	241.025	438.424	279.346	808.155	254.614	233.429	250.207	574.489	233.899	357.886	673.052	29.2576	210.872	1.00901	0.120403	0.485174	-0.223392	0.632278	0.825757	-0.691313	0.123042	0.319392
D3Z5K6;G3X8S1;Q9CQV7;Q9CQV7-2;Q9CQV7-3	D3Z5K6;G3X8S1;Q9CQV7;Q9CQV7-2;Q9CQV7-3	tr|D3Z5K6|D3Z5K6_MOUSE;tr|G3X8S1|G3X8S1_MOUSE;sp|Q9CQV7|TIM14_MOUSE;sp|Q9CQV7-2|TIM14_MOUSE;sp|Q9CQV7-3|TIM14_MOUSE	>tr|D3Z5K6|D3Z5K6_MOUSE Isoform of Q9CQV7, Mitochondrial import inner membrane translocase subunit TIM14 OS=Mus musculus GN=Dnajc19 PE=1 SV=1;>tr|G3X8S1|G3X8S1_MOUSE Isoform of Q9CQV7, DnaJ (Hsp40) homolog, subfamily C, member 19, isoform CRA_c OS=Mus musculus GN=Dnajc19 PE=1 SV=1;>sp|Q9CQV7|TIM14_MOUSE Mitochondrial import inner membrane translocase subunit TIM14 OS=Mus musculus GN=Dnajc19 PE=3 …	DNAJC19	DNAJC19	1	98.8136	103.695	103.02	74.31	91.0992	85.2603	96.4473	90.3163	93.5965	117.374	116.435	115.9	87.7095	119.189	99.8234	90.0076	108.736	86.525	111.329	104.796	119.689	95.1695	80.7742	83.761	113.403	98.0462	77.9688	91.5964	99.5119	102.987	91.5314	13.7806	11.7922	12.2073	0.141179	0.116679	0.130293	-0.11812	0.196071	0.480923	0.0543188	0.538095	0.723918
Q91YW3	Q91YW3	sp|Q91YW3|DNJC3_MOUSE	>sp|Q91YW3|DNJC3_MOUSE DnaJ homolog subfamily C member 3 OS=Mus musculus GN=Dnajc3 PE=1 SV=1	DNAJC3	DNAJC3	1	217.657	175.584	190.295	204.746	192.143	181.475	198.903	191.924	190.447	181.434	201.183	185.199	189.928	199.112	191.834	217.786	200.052	171.272	210.894	168.341	152.935	207.905	202.086	185.548	190.542	174.89	186.162	174.629	192.859	187.588	188.823	10.8866	24.0344	12.6251	0.0558064	0.130928	0.066434	-0.0311497	0.486638	0.731486	-0.0482699	0.430831	0.64618
A2AUE1;G5E8T0;P60904	A2AUE1;G5E8T0;P60904	tr|A2AUE1|A2AUE1_MOUSE;tr|G5E8T0|G5E8T0_MOUSE;sp|P60904|DNJC5_MOUSE	>tr|A2AUE1|A2AUE1_MOUSE Isoform of P60904, DnaJ homolog subfamily C member 5 (Fragment) OS=Mus musculus GN=Dnajc5 PE=1 SV=1;>tr|G5E8T0|G5E8T0_MOUSE Isoform of P60904, DnaJ (Hsp40) homolog, subfamily C, member 5, isoform CRA_b OS=Mus musculus GN=Dnajc5 PE=1 SV=1;>sp|P60904|DNJC5_MOUSE DnaJ homolog subfamily C member 5 OS=Mus musculus GN=Dnajc5 PE=1 SV=1	DNAJC5	DNAJC5	4	2733.3	2406.18	2416.14	2419.7	2154.62	2322.72	2107.23	1921.03	2130.47	2442.58	2361.85	2546.19	2211.52	2185.67	1939.46	1717.52	2344.29	1973.17	2235.22	2312.76	2203.55	2124.6	2412.87	2037.2	2195.7	2059.09	1988.51	1972.19	2311.37	2103.71	2112.88	207.894	231.661	153.227	0.0904451	0.114512	0.0702372	-0.127209	0.0383377	0.251415	-0.138237	0.0502111	0.209075
Q80TZ3;Q80TZ3-2;Q80TZ3-3	Q80TZ3;Q80TZ3-2;Q80TZ3-3	sp|Q80TZ3|AUXI_MOUSE;sp|Q80TZ3-2|AUXI_MOUSE;sp|Q80TZ3-3|AUXI_MOUSE	>sp|Q80TZ3|AUXI_MOUSE Putative tyrosine-protein phosphatase auxilin OS=Mus musculus GN=Dnajc6 PE=2 SV=2;>sp|Q80TZ3-2|AUXI_MOUSE Isoform of Q80TZ3, Isoform 2 of Putative tyrosine-protein phosphatase auxilin OS=Mus musculus GN=Dnajc6;>sp|Q80TZ3-3|AUXI_MOUSE Isoform of Q80TZ3, Isoform 3 of Putative tyrosine-protein phosphatase auxilin OS=Mus musculus GN=Dnajc6	DNAJC6	DNAJC6	4	1300.01	1248.02	1264.47	1526.26	1305.73	1759.6	1439.02	1763.08	1369.97	1267.21	1134.49	1104.62	1202.81	1104.68	1611.21	1779.21	1125.36	1797.66	1129.4	1201.15	983.894	1344.1	1545.8	1449.41	1187.17	1568.07	1453.17	1530.47	1342.14	1375.41	1439.74	213.842	342.454	134.882	0.15225	0.251421	0.0985793	0.11135	0.221018	0.512248	0.0131053	0.91322	0.958079
P39053-4	P39053-4	sp|P39053-4|DYN1_MOUSE	>sp|P39053-4|DYN1_MOUSE Isoform of P39053, Isoform 4 of Dynamin-1 OS=Mus musculus GN=Dnm1	DNM1	DNM1	24	76686.9	85499.1	83613.2	91782.5	80211.4	93666.7	90786.9	94003.7	82806.5	76276.5	83389.4	87277.2	89500.5	76080.3	87473.2	97743.1	73258.6	94302.4	75041.1	79659.1	79394.6	77473.2	81052.2	84504.3	70252	80160.3	88636.1	86093.1	85112.9	83838.9	81167.3	6313.65	9509.53	6123.69	0.0747625	0.112187	0.0775588	-0.0684049	0.208246	0.494735	-0.0258483	0.675847	0.819389
Q8K1M6	Q8K1M6	sp|Q8K1M6|DNM1L_MOUSE	>sp|Q8K1M6|DNM1L_MOUSE Dynamin-1-like protein OS=Mus musculus GN=Dnm1l PE=1 SV=2	DNM1L	DNM1L	9	5013.78	5710.69	5389.99	6347.65	6103.53	6045.66	5490.17	6300.02	5250.79	4784.31	4691.61	5161.5	5700.45	4641.65	5484.84	6085.92	4712.62	6391.55	4569.95	5200.74	5690.35	5582.06	5814.58	5448.71	5483.71	5383.85	5928.01	5834.21	5473.7	5448	5639.3	583.305	674.563	216.462	0.10726	0.125305	0.0383101	0.0497336	0.427286	0.691341	-0.00872729	0.908405	0.95487
G3X9G4;P39054;Q3T9X3;Q3TCR7	G3X9G4;P39054;Q3T9X3;Q3TCR7	tr|G3X9G4|G3X9G4_MOUSE;sp|P39054|DYN2_MOUSE;tr|Q3T9X3|Q3T9X3_MOUSE;tr|Q3TCR7|Q3TCR7_MOUSE	>tr|G3X9G4|G3X9G4_MOUSE Isoform of P39054, Dynamin-2 OS=Mus musculus GN=Dnm2 PE=1 SV=1;>sp|P39054|DYN2_MOUSE Dynamin-2 OS=Mus musculus GN=Dnm2 PE=1 SV=2;>tr|Q3T9X3|Q3T9X3_MOUSE Isoform of P39054, Dynamin-2 OS=Mus musculus GN=Dnm2 PE=1 SV=1;>tr|Q3TCR7|Q3TCR7_MOUSE Isoform of P39054, Dynamin-2 OS=Mus musculus GN=Dnm2 PE=1 SV=1	DNM2	DNM2	3	328.267	401.25	427.958	195.573	377.787	197.04	405.765	330.367	445.743	402.314	373.197	397.984	361.251	424.198	381.877	402.152	412.281	379.895	361.468	474.731	435.515	328.809	558.159	412.323	352.767	316.888	349.762	400.595	362.05	406.845	388.472	77.9702	38.4945	82.6304	0.267592	0.0927175	0.194778	0.11754	0.450401	0.707896	0.203379	0.16293	0.377202
E9QLL2;Q8BZ98;Q8BZ98-2	E9QLL2;Q8BZ98;Q8BZ98-2	tr|E9QLL2|E9QLL2_MOUSE;sp|Q8BZ98|DYN3_MOUSE;sp|Q8BZ98-2|DYN3_MOUSE	>tr|E9QLL2|E9QLL2_MOUSE Isoform of Q8BZ98, Dynamin-3 OS=Mus musculus GN=Dnm3 PE=1 SV=1;>sp|Q8BZ98|DYN3_MOUSE Dynamin-3 OS=Mus musculus GN=Dnm3 PE=1 SV=1;>sp|Q8BZ98-2|DYN3_MOUSE Isoform of Q8BZ98, Isoform 2 of Dynamin-3 OS=Mus musculus GN=Dnm3	DNM3	DNM3	6	1593.26	1619.74	1639.28	1680.82	1624.7	1860.11	1639.91	1694.85	1600.54	1584.38	1537.68	1816.78	1584.3	1522.24	1710.15	1816.99	1678.03	1748.48	1625.89	1974.48	1766.31	1609.4	1614.92	1668.12	1735.86	1571.93	1695.84	1733.82	1642.76	1760.05	1661.41	95.7523	112.999	64.4075	0.0567405	0.0628538	0.0388688	0.0175506	0.666349	0.84354	0.099213	0.0401773	0.187646
Q3TVK3;Q8BPW9;Q9Z2W0	Q3TVK3;Q8BPW9;Q9Z2W0	tr|Q3TVK3|Q3TVK3_MOUSE;tr|Q8BPW9|Q8BPW9_MOUSE;sp|Q9Z2W0|DNPEP_MOUSE	>tr|Q3TVK3|Q3TVK3_MOUSE Isoform of Q9Z2W0, Aspartyl aminopeptidase OS=Mus musculus GN=Dnpep PE=1 SV=1;>tr|Q8BPW9|Q8BPW9_MOUSE Isoform of Q9Z2W0, Aspartyl aminopeptidase OS=Mus musculus GN=Dnpep PE=1 SV=1;>sp|Q9Z2W0|DNPEP_MOUSE Aspartyl aminopeptidase OS=Mus musculus GN=Dnpep PE=2 SV=2	DNPEP	DNPEP	1	87.7392	86.4358	77.4586	102.398	90.2279	115.547	98.9413	71.5475	64.9891	69.3024	68.8507	73.8584	77.835	69.8959	74.3991	73.9825	66.5169	76.6315	68.3026	71.7836	69.3215	92.9377	79.9685	99.7725	76.0687	101.436	94.5601	87.3429	82.5019	71.5625	90.2981	15.0098	3.66865	9.63378	0.174893	0.051404	0.109516	0.143808	0.164411	0.442136	-0.186055	0.0618141	0.228194
Q7TNF0	Q7TNF0	sp|Q7TNF0|DOC2A_MOUSE	>sp|Q7TNF0|DOC2A_MOUSE Double C2-like domain-containing protein alpha OS=Mus musculus GN=Doc2a PE=2 SV=1	DOC2A	DOC2A	1	95.362	76.8592	96.8578	84.0783	93.0784	88.205	81.2125	76.3593	86.4778	86.322	84.4351	90.5089	83.7964	80.4452	93.8797	74.0535	95.0388	74.1825	95.1563	76.9814	83.5877	83.314	92.4178	79.5465	176.676	92.5217	78.4249	102.24	85.9998	84.6971	100.734	6.33936	9.8765	34.5352	0.0736383	0.117368	0.28688	0.175942	0.117412	0.392327	-0.0268392	0.668283	0.814907
F8VPQ1;Q8CIQ7	F8VPQ1;Q8CIQ7	tr|F8VPQ1|F8VPQ1_MOUSE;sp|Q8CIQ7|DOCK3_MOUSE	>tr|F8VPQ1|F8VPQ1_MOUSE Isoform of Q8CIQ7, Dedicator of cytokinesis protein 3 OS=Mus musculus GN=Dock3 PE=1 SV=1;>sp|Q8CIQ7|DOCK3_MOUSE Dedicator of cytokinesis protein 3 OS=Mus musculus GN=Dock3 PE=1 SV=1	DOCK3	DOCK3	2	484.765	466.29	536.645	496.801	478.027	465.448	464.089	347.326	393.8	451.792	418.863	449.699	403.1	482.219	396.777	335.075	383.439	387.839	464.347	394.096	376.14	505.483	471.343	480.638	424.029	500.559	455.544	453.43	452.776	391.102	470.147	48.1962	38.3801	28.5907	0.111372	0.0964082	0.0614604	0.0600132	0.369841	0.645996	-0.209026	0.00772754	0.0844377
P59764	P59764	sp|P59764|DOCK4_MOUSE	>sp|P59764|DOCK4_MOUSE Dedicator of cytokinesis protein 4 OS=Mus musculus GN=Dock4 PE=1 SV=1	DOCK4	DOCK4	8	909.03	907.6	938.942	955.646	861.579	898.193	945.805	822.23	880.792	1010.51	935.14	947.55	918.672	940.344	812.368	775.151	905.396	885.725	989.468	943.389	825.98	864.176	1015.95	859.961	714.732	907.623	920.28	871.868	919.431	876.782	879.228	45.696	76.4769	90.2738	0.0502097	0.0873475	0.106439	-0.0696326	0.187389	0.468664	-0.0715477	0.152435	0.360062
E9QMR2;F8VPN7;Q8BIK4;Q8BIK4-2	E9QMR2;F8VPN7;Q8BIK4;Q8BIK4-2	tr|E9QMR2|E9QMR2_MOUSE;tr|F8VPN7|F8VPN7_MOUSE;sp|Q8BIK4|DOCK9_MOUSE;sp|Q8BIK4-2|DOCK9_MOUSE	>tr|E9QMR2|E9QMR2_MOUSE Isoform of Q8BIK4, Dedicator of cytokinesis protein 9 OS=Mus musculus GN=Dock9 PE=1 SV=1;>tr|F8VPN7|F8VPN7_MOUSE Isoform of Q8BIK4, Dedicator of cytokinesis protein 9 OS=Mus musculus GN=Dock9 PE=1 SV=1;>sp|Q8BIK4|DOCK9_MOUSE Dedicator of cytokinesis protein 9 OS=Mus musculus GN=Dock9 PE=2 SV=2;>sp|Q8BIK4-2|DOCK9_MOUSE Isoform of Q8BIK4, Isoform 2 of Dedicator of cytokinesi…	DOCK9	DOCK9	1	175.027	159.259	187.524	180.864	171.789	182.695	171.499	144.56	160.265	179.358	160.538	150.832	143.942	148.556	161.946	165.043	68.203	156.259	181.161	159.54	141.608	172.84	172.781	150.404	142.686	167.839	153.035	167.682	165.479	147.68	161.038	14.8623	36.9541	12.1211	0.0908233	0.340919	0.0766677	-0.0373622	0.532154	0.763707	-0.214997	0.104811	0.290736
D3Z5I7;E9QN98;Q6NXK7	D3Z5I7;E9QN98;Q6NXK7	tr|D3Z5I7|D3Z5I7_MOUSE;tr|E9QN98|E9QN98_MOUSE;sp|Q6NXK7|DPP10_MOUSE	>tr|D3Z5I7|D3Z5I7_MOUSE Isoform of Q6NXK7, Inactive dipeptidyl peptidase 10 OS=Mus musculus GN=Dpp10 PE=1 SV=2;>tr|E9QN98|E9QN98_MOUSE Isoform of Q6NXK7, Inactive dipeptidyl peptidase 10 OS=Mus musculus GN=Dpp10 PE=1 SV=1;>sp|Q6NXK7|DPP10_MOUSE Inactive dipeptidyl peptidase 10 OS=Mus musculus GN=Dpp10 PE=1 SV=1	DPP10	DPP10	9	1880.34	1799.56	1983.89	1573.22	1722.25	1722.07	1746.36	1614.83	1527.55	1903.63	1932.83	2218.16	1823.74	1596.5	1594.63	1489.5	1873.87	1439.82	1716	1596.07	1599.67	1667.33	1556.22	1542.9	3015.61	1559.98	1568.37	1876.43	1788.92	1615.65	1826.69	187.844	144.139	537.425	0.103196	0.0875748	0.247542	-0.00441426	0.966239	0.985153	-0.144581	0.0411194	0.190739
Q80VM5	Q80VM5	tr|Q80VM5|Q80VM5_MOUSE	>tr|Q80VM5|Q80VM5_MOUSE Isoform of Q9Z218, Dipeptidyl aminopeptidase-like protein 6 OS=Mus musculus GN=Dpp6 PE=1 SV=1	DPP6	DPP6	12	13024.6	12172.3	13067	12154.6	11985.9	12038.7	12483.7	12470	10647.2	13460.5	13533	14029.9	12446.6	12195	11490	11008	12558.7	10234.2	13263.6	10168.9	12280.7	11893.2	12923.2	10213	14805.8	11350.4	11595.8	12482	12550.7	11572	12180.5	837.783	1184.67	1444.48	0.0678807	0.102779	0.116558	-0.0485917	0.416295	0.679865	-0.120571	0.0451316	0.199065
[truncated: 1,820 more rows]
